# Supplementary material for: Quantitative PET imaging and modeling of molecular blood-brain barrier permeability
Source: Nat Commun. 2025 Mar 30;16:3076. doi: 10.1038/s41467-025-58356-7 (PMC11955546; doi:10.1038/s41467-025-58356-7)
Supplement: Supplementary file 4 — Source Data [file 41467_2025_58356_MOESM4_ESM.zip]

Archive with 23 entries (22 files):
- SourceData/
- SourceData/SourceData-SupplementaryFigure1.xlsx
- __MACOSX/SourceData/._SourceData-SupplementaryFigure1.xlsx
- SourceData/SourceData-Figure5.xlsx
- __MACOSX/SourceData/._SourceData-Figure5.xlsx
- SourceData/SourceData-Figure4.xlsx
- __MACOSX/SourceData/._SourceData-Figure4.xlsx
- SourceData/SourceData-Figure3.xlsx
- __MACOSX/SourceData/._SourceData-Figure3.xlsx
- SourceData/SourceData-SupplementaryFigure6.xlsx
- __MACOSX/SourceData/._SourceData-SupplementaryFigure6.xlsx
- SourceData/SourceData-Figure2.xlsx
- __MACOSX/SourceData/._SourceData-Figure2.xlsx
- SourceData/SourceData-SupplementaryFigure5.xlsx
- __MACOSX/SourceData/._SourceData-SupplementaryFigure5.xlsx
- SourceData/SourceData-SupplementaryFigure4.xlsx
- __MACOSX/SourceData/._SourceData-SupplementaryFigure4.xlsx
- SourceData/SourceData-SupplementaryFigure3.xlsx
- __MACOSX/SourceData/._SourceData-SupplementaryFigure3.xlsx
- SourceData/SourceData-Figure6.xlsx
- __MACOSX/SourceData/._SourceData-Figure6.xlsx
- SourceData/SourceData-SupplementaryFigure2.xlsx
- __MACOSX/SourceData/._SourceData-SupplementaryFigure2.xlsx
