# Supplementary material for: Quantitative PET imaging and modeling of molecular blood-brain barrier permeability
Source: Nat Commun. 2025 Mar 30;16:3076. doi: 10.1038/s41467-025-58356-7 (PMC11955546; doi:10.1038/s41467-025-58356-7)
Supplement: Supplementary file 4 — Source Data [file 41467_2025_58356_MOESM4_ESM.zip › SourceData/SourceData-SupplementaryFigure1.xlsx]

## Sheet: SupplementaryFigure1
Simulated ground truth kinetics									Predicted kinetics, percent bias across 1024 trials (SupplFig 1a)									Predicted kinetics, percent standard deviation across 1024 trials (SupplFig 1b)										Predicted kinetics, average across 1024 trials									Predicted kinetics, standard deviation across 1024 trials
td [s]	Tc [s]	F [ml/min/cm3]	K1 [ml/min/cm3]	k2 [min-1]	E	PS [ml/min/cm3]	vb [ml/cm3]	ve=K1/k2 [ml/cm3]	td	Tc	F	K1	k2	E	PS	vb	ve	td	Tc	F	K1	k2	E	PS	vb	ve		td [s]	Tc [s]	F [ml/min/cm3]	K1 [ml/min/cm3]	k2 [min-1]	E	PS [ml/min/cm3]	vb [ml/cm3]	ve=K1/k2 [ml/cm3]	td [s]	Tc [s]	F [ml/min/cm3]	K1 [ml/min/cm3]	k2 [min-1]	E	PS [ml/min/cm3]	vb [ml/cm3]	ve=K1/k2 [ml/cm3]
2	3	0.25	0.0025	0.005	0.01	0.00251258	0.0125	0.5	-0.0895996	0.128581	-0.0916079	0.0401823	16.3349	0.169554	0.0413059	0.00604923	0.631697	0.13246	0.169853	0.117275	0.195549	31.9525	0.28933	0.197268	0.029151	3.20208		1.8208	3.38574	0.227098	0.00260046	0.0866744	0.0116955	0.00261637	0.0125756	0.815849	0.26492	0.509559	0.0293187	0.000488873	0.159763	0.0028933	0.000495651	0.000364387	1.60104
2	5	0.25	0.0025	0.005	0.01	0.00251258	0.0208333	0.5	0.0681152	-0.0540039	0.0817706	0.132532	31.569	0.0665877	0.133344	-0.00192478	0.615146	0.179004	0.147468	0.177678	0.315726	51.6612	0.313983	0.318076	0.0230579	3.21284		2.13623	4.72998	0.270443	0.00283133	0.162845	0.0106659	0.00284762	0.0207932	0.807573	0.358008	0.737338	0.0444196	0.000789316	0.258306	0.00313983	0.000799193	0.000480373	1.60642
2	7	0.25	0.0025	0.005	0.01	0.00251258	0.0291667	0.5	0.0498047	-0.0284249	0.0337985	0.176706	39.9327	0.139976	0.178354	-0.00220107	0.580273	0.13652	0.0806847	0.0847862	0.419751	67.7745	0.391878	0.424263	0.0194803	3.17197		2.09961	6.80103	0.25845	0.00294176	0.204663	0.0113998	0.00296071	0.0291025	0.790137	0.27304	0.564793	0.0211966	0.00104938	0.338872	0.00391878	0.001066	0.000568175	1.58598
2	9	0.25	0.0025	0.005	0.01	0.00251258	0.0375	0.5	0.0305176	-0.0153537	0.0157872	0.230952	50.2283	0.211202	0.233653	-0.00213254	0.655912	0.108743	0.0494194	0.0501058	0.531227	85.5178	0.512859	0.538311	0.0172464	3.21854		2.06104	8.86182	0.253947	0.00307738	0.256141	0.012112	0.00309966	0.03742	0.827956	0.217486	0.444774	0.0125265	0.00132807	0.427589	0.00512859	0.00135255	0.000646741	1.60927
2	11	0.25	0.0025	0.005	0.01	0.00251258	0.0458333	0.5	0.0180664	-0.00856712	0.00785657	0.265761	58.4948	0.255945	0.269133	-0.00177153	0.565368	0.0919928	0.0332709	0.0333131	0.58552	96.6122	0.577814	0.593758	0.0151142	3.13817		2.03613	10.9058	0.251964	0.0031644	0.297474	0.0125595	0.0031888	0.0457521	0.782684	0.183986	0.36598	0.00832828	0.0014638	0.483061	0.00577814	0.00149187	0.000692735	1.56909
2	13	0.25	0.0025	0.005	0.01	0.00251258	0.0541667	0.5	0.0100098	-0.00535231	0.00423803	0.310055	68.3059	0.304713	0.314351	-0.00162265	0.73803	0.0746731	0.0237336	0.0242495	0.667635	112.984	0.66284	0.67802	0.0134083	3.33295		2.02002	12.9304	0.25106	0.00327514	0.34653	0.0130471	0.00330242	0.0540788	0.869015	0.149346	0.308537	0.00606237	0.00166909	0.564918	0.0066284	0.00170358	0.000726281	1.66648
2	15	0.25	0.0025	0.005	0.01	0.00251258	0.0625	0.5	0.010498	-0.00465495	0.00326093	0.351577	77.5555	0.34716	0.356673	-0.00171661	0.669976	0.0686409	0.0192506	0.0197966	0.728961	126.634	0.723867	0.741127	0.0121776	3.25033		2.021	14.9302	0.250815	0.00337894	0.392778	0.0134716	0.00340875	0.0623927	0.834988	0.137282	0.288758	0.00494915	0.0018224	0.633172	0.00723867	0.00186214	0.0007611	1.62516
2	3	0.25	0.0025	0.01	0.01	0.00251258	0.0125	0.25	-0.0895996	0.128581	-0.0915663	0.0377627	7.8381	0.16676	0.0388703	0.00609591	2.26615	0.13246	0.169853	0.117277	0.195942	16.0819	0.289223	0.197652	0.0291557	6.40148		1.8208	3.38574	0.227108	0.00259441	0.088381	0.0116676	0.00261025	0.0125762	0.816537	0.26492	0.509559	0.0293193	0.000489855	0.160819	0.00289223	0.000496618	0.000364446	1.60037
2	5	0.25	0.0025	0.01	0.01	0.00251258	0.0208333	0.25	0.0681152	-0.0540039	0.0817902	0.1311	15.5721	0.0652332	0.13191	-0.00190672	2.20285	0.179004	0.147468	0.177684	0.317465	26.1303	0.315895	0.31984	0.0230681	6.38076		2.13623	4.72998	0.270448	0.00282775	0.165721	0.0106523	0.00284402	0.0207936	0.800714	0.358008	0.737338	0.0444211	0.000793663	0.261303	0.00315895	0.000803625	0.000480585	1.59519
2	7	0.25	0.0025	0.01	0.01	0.00251258	0.0291667	0.25	0.0500488	-0.0285296	0.0339169	0.176085	19.8312	0.139215	0.17774	-0.0022021	2.09107	0.136654	0.0807172	0.0848523	0.422804	34.2468	0.394483	0.42735	0.0194789	6.27466		2.1001	6.80029	0.258479	0.00294021	0.208312	0.0113921	0.00295917	0.0291024	0.772767	0.273308	0.56502	0.0212131	0.00105701	0.342468	0.00394482	0.00107375	0.000568135	1.56866
2	9	0.25	0.0025	0.01	0.01	0.00251258	0.0375	0.25	0.0305176	-0.0153266	0.0157676	0.230306	24.9937	0.210563	0.233014	-0.00212341	2.2879	0.108743	0.0494202	0.0500921	0.533662	43.0711	0.515198	0.540764	0.017262	6.40781		2.06104	8.86206	0.253942	0.00307576	0.259937	0.0121056	0.00309805	0.0374204	0.821975	0.217486	0.444782	0.012523	0.00133416	0.430711	0.00515197	0.00135871	0.000647324	1.60195
2	11	0.25	0.0025	0.01	0.01	0.00251258	0.0458333	0.25	0.0180664	-0.00856712	0.00785878	0.265342	29.1551	0.25551	0.268722	-0.0017692	2.1048	0.0919928	0.0332709	0.0333104	0.587492	48.6126	0.579758	0.59574	0.015118	6.25441		2.03613	10.9058	0.251965	0.00316336	0.301551	0.0125551	0.00318777	0.0457522	0.776201	0.183986	0.36598	0.00832761	0.00146873	0.486126	0.00579758	0.00149685	0.00069291	1.5636
2	13	0.25	0.0025	0.01	0.01	0.00251258	0.0541667	0.25	0.0100098	-0.00533353	0.0042247	0.3097	34.0763	0.304384	0.314006	-0.00161671	2.38051	0.0746731	0.0237303	0.0242431	0.669517	56.7714	0.664775	0.679896	0.0134167	6.55388		2.02002	12.9307	0.251056	0.00327425	0.350763	0.0130438	0.00330155	0.0540791	0.845128	0.149346	0.308493	0.00606078	0.00167379	0.567714	0.00664775	0.0017083	0.00072674	1.63847
2	15	0.25	0.0025	0.01	0.01	0.00251258	0.0625	0.25	0.010498	-0.00467122	0.00327193	0.352369	38.7853	0.347927	0.357496	-0.00172205	2.3071	0.0686409	0.0192537	0.0197992	0.732321	63.814	0.727206	0.744521	0.0121811	6.46702		2.021	14.9299	0.250818	0.00338092	0.397853	0.0134793	0.00341082	0.0623924	0.826774	0.137282	0.288805	0.0049498	0.0018308	0.63814	0.00727206	0.00187067	0.000761319	1.61676
2	3	0.25	0.0025	0.00333333	0.01	0.00251258	0.0125	0.75	-0.0893555	0.128337	-0.091588	0.0405295	24.666	0.169726	0.0416524	0.00603388	0.0971499	0.131469	0.168213	0.117055	0.194706	47.6393	0.287821	0.196418	0.0291256	2.14429		1.82129	3.38501	0.227103	0.00260132	0.0855535	0.0116973	0.00261724	0.0125754	0.822862	0.262938	0.504639	0.0292637	0.000486764	0.158798	0.00287821	0.000493516	0.00036407	1.60821
2	5	0.25	0.0025	0.00333333	0.01	0.00251258	0.0208333	0.75	0.0681152	-0.0541016	0.0818198	0.133333	47.6405	0.0673803	0.13415	-0.00194591	0.0830905	0.179004	0.147299	0.177603	0.315321	77.268	0.314153	0.317675	0.0230562	2.14599		2.13623	4.72949	0.270455	0.00283333	0.162135	0.0106738	0.00284965	0.0207928	0.812318	0.358008	0.736496	0.0444007	0.000788302	0.25756	0.00314153	0.000798184	0.000480338	1.60949
2	7	0.25	0.0025	0.00333333	0.01	0.00251258	0.0291667	0.75	0.0498047	-0.0284249	0.0337943	0.177279	60.1465	0.140546	0.178931	-0.00220525	0.0628585	0.13652	0.0806847	0.084787	0.419635	101.585	0.39177	0.424153	0.019477	2.12639		2.09961	6.80103	0.258449	0.0029432	0.203822	0.0114055	0.00296216	0.0291023	0.797144	0.27304	0.564793	0.0211967	0.00104909	0.338616	0.0039177	0.00106572	0.00056808	1.59479
2	9	0.25	0.0025	0.00333333	0.01	0.00251258	0.0375	0.75	0.0305176	-0.0153537	0.0157854	0.231472	75.5771	0.211714	0.234176	-0.00213445	0.106261	0.108743	0.0494194	0.0501061	0.531174	128.264	0.51278	0.538265	0.0172422	2.1479		2.06104	8.86182	0.253946	0.00307868	0.255257	0.0121171	0.00310097	0.03742	0.829696	0.217486	0.444774	0.0125265	0.00132793	0.427547	0.0051278	0.00135243	0.000646581	1.61092
2	11	0.25	0.0025	0.00333333	0.01	0.00251258	0.0458333	0.75	0.0180664	-0.00856712	0.00785412	0.266227	87.9542	0.256406	0.2696	-0.00177395	0.0574559	0.0919928	0.0332709	0.0333126	0.58525	144.728	0.577516	0.593493	0.0151135	2.10773		2.03613	10.9058	0.251964	0.00316557	0.296514	0.0125641	0.00318998	0.045752	0.793092	0.183986	0.36598	0.00832815	0.00146312	0.482426	0.00577516	0.0014912	0.000692702	1.5808
2	13	0.25	0.0025	0.00333333	0.01	0.00251258	0.0541667	0.75	0.0100098	-0.00535231	0.00423618	0.310471	102.674	0.305124	0.314768	-0.0016245	0.164206	0.0746731	0.0237336	0.0242489	0.66726	169.235	0.662444	0.677652	0.0134067	2.22903		2.02002	12.9304	0.251059	0.00327618	0.345579	0.0130512	0.00330346	0.0540787	0.873154	0.149346	0.308537	0.00606222	0.00166815	0.564115	0.00662444	0.00170266	0.000726196	1.67177
2	15	0.25	0.0025	0.00333333	0.01	0.00251258	0.0625	0.75	0.010498	-0.00467122	0.00327016	0.351808	116.445	0.347393	0.356891	-0.00172328	0.119055	0.0686409	0.0192255	0.0197912	0.727139	189.138	0.722094	0.739276	0.0121682	2.17361		2.021	14.9299	0.250818	0.00337952	0.391485	0.0134739	0.0034093	0.0623923	0.839291	0.137282	0.288382	0.00494781	0.00181785	0.630461	0.00722094	0.00185749	0.000760512	1.63021
2	3	0.5	0.005	0.01	0.01	0.00502517	0.025	0.5	-0.0510254	0.0786133	-0.0568519	0.0236951	5.29593	0.0996205	0.0243076	0.00412587	1.97567	0.103745	0.136432	0.0988186	0.133654	11.2909	0.197227	0.134574	0.0205807	6.17865		1.89795	3.23584	0.471574	0.00511847	0.0629593	0.0109962	0.00514732	0.0251031	1.48783	0.207491	0.409297	0.0494093	0.000668271	0.112909	0.00197227	0.000676255	0.000514518	3.08932
2	5	0.5	0.005	0.01	0.01	0.00502517	0.0416667	0.5	0.0546875	-0.0441895	0.0588183	0.0931826	11.3531	0.0432509	0.093624	-0.0016901	2.26619	0.135091	0.1099	0.128018	0.214172	18.1441	0.219689	0.21551	0.0166261	6.45763		2.10938	4.77905	0.529409	0.00546591	0.123531	0.0104325	0.00549564	0.0415962	1.6331	0.270182	0.549501	0.064009	0.00107086	0.181441	0.00219689	0.00108297	0.000692756	3.22881
2	7	0.5	0.005	0.01	0.01	0.00502517	0.0583333	0.5	0.0302734	-0.0177176	0.0199796	0.117624	14.1041	0.0971122	0.118538	-0.00139853	1.9399	0.0959966	0.0565572	0.0604194	0.276726	23.2679	0.267836	0.278934	0.0139749	6.13398		2.06055	6.87598	0.50999	0.00558812	0.151041	0.0109711	0.00562084	0.0582518	1.46995	0.191993	0.395901	0.0302097	0.00138363	0.232679	0.00267836	0.00140169	0.000815204	3.06699
2	9	0.5	0.005	0.01	0.01	0.00502517	0.075	0.5	0.0161133	-0.00854492	0.00840988	0.14469	17.1624	0.134979	0.146007	-0.00119547	1.84034	0.0679939	0.0321778	0.0330343	0.328526	27.5604	0.322393	0.331509	0.0122811	6.04595		2.03223	8.9231	0.504205	0.00572345	0.181624	0.0113498	0.00575888	0.0749103	1.42017	0.135988	0.2896	0.0165171	0.00164263	0.275604	0.00322393	0.00166589	0.000921084	3.02298
2	11	0.5	0.005	0.01	0.01	0.00502517	0.0916667	0.5	0.00805664	-0.00479403	0.00411215	0.172953	20.5524	0.168253	0.174665	-0.00107609	1.95155	0.0517849	0.0204175	0.0210693	0.375839	33.1436	0.373025	0.379634	0.0105916	6.19342		2.01611	10.9473	0.502056	0.00586477	0.215524	0.0116825	0.00590289	0.091568	1.47577	0.10357	0.224592	0.0105346	0.0018792	0.331436	0.00373025	0.00190773	0.000970899	3.09671
2	13	0.5	0.005	0.01	0.01	0.00502517	0.108333	0.5	0.00512695	-0.00341797	0.00252781	0.203081	23.9422	0.200124	0.205256	-0.00109563	2.11703	0.0402699	0.0152466	0.0158542	0.433424	38.2205	0.43177	0.438543	0.00952708	6.32628		2.01025	12.9556	0.501264	0.00601541	0.249422	0.0120012	0.00605661	0.108215	1.55852	0.0805398	0.198206	0.0079271	0.00216712	0.382205	0.0043177	0.00220375	0.0010321	3.16314
2	15	0.5	0.005	0.01	0.01	0.00502517	0.125	0.5	0.00170898	-0.00209961	0.00127872	0.22155	26.5013	0.220041	0.224033	-0.000930207	1.9676	0.0302094	0.0117014	0.0123282	0.469307	42.6696	0.467896	0.47489	0.0087046	6.20931		2.00342	14.9685	0.500639	0.00610775	0.275013	0.0122004	0.00615097	0.124884	1.4838	0.0604188	0.17552	0.0061641	0.00234653	0.426696	0.00467896	0.0023864	0.00108807	3.10466
2	3	0.5	0.005	0.02	0.01	0.00502517	0.025	0.25	-0.0512695	0.0790202	-0.0570967	0.019863	2.38275	0.0958294	0.020458	0.00420954	4.81957	0.103919	0.13662	0.0989484	0.136342	5.85012	0.199125	0.137275	0.0206381	12.1996		1.89746	3.23706	0.471452	0.00509932	0.067655	0.0109583	0.00512797	0.0251052	1.45489	0.207838	0.409859	0.0494742	0.00068171	0.117002	0.00199125	0.00068983	0.000515952	3.04991
2	5	0.5	0.005	0.02	0.01	0.00502517	0.0416667	0.25	0.0546875	-0.0441406	0.0587748	0.0909716	5.50399	0.0411352	0.0914097	-0.00166178	5.15498	0.135091	0.109842	0.127922	0.218386	9.36752	0.223313	0.219752	0.0166595	12.564		2.10938	4.7793	0.529387	0.00545486	0.13008	0.0104114	0.00548452	0.0415974	1.53874	0.270182	0.54921	0.063961	0.00109193	0.18735	0.00223312	0.00110429	0.000694144	3.141
2	7	0.5	0.005	0.02	0.01	0.00502517	0.0583333	0.25	0.0302734	-0.0177176	0.0199954	0.115484	6.87637	0.0949346	0.116396	-0.00138214	4.60205	0.0959966	0.0565572	0.060408	0.280593	11.9197	0.271421	0.282823	0.0139944	11.9784		2.06055	6.87598	0.509998	0.00557742	0.157527	0.0109493	0.00561008	0.0582527	1.40051	0.191993	0.395901	0.030204	0.00140296	0.238394	0.00271421	0.00142123	0.000816337	2.99459
2	9	0.5	0.005	0.02	0.01	0.00502517	0.075	0.25	0.0161133	-0.00854492	0.00842087	0.142717	8.4133	0.132993	0.144038	-0.00118436	4.34152	0.0679939	0.0321778	0.0330319	0.333451	14.0962	0.327257	0.336521	0.0122926	11.7299		2.03223	8.9231	0.50421	0.00571359	0.188266	0.0113299	0.00574898	0.0749112	1.33538	0.135988	0.2896	0.016516	0.00166726	0.281924	0.00327257	0.00169107	0.000921943	2.93247
2	11	0.5	0.005	0.02	0.01	0.00502517	0.0916667	0.25	0.00805664	-0.00479403	0.00411651	0.171949	10.1743	0.167239	0.173671	-0.00107163	4.67583	0.0517849	0.0204175	0.0210673	0.380436	16.9011	0.377549	0.384274	0.0105988	12.132		2.01611	10.9473	0.502058	0.00585975	0.223486	0.0116724	0.0058979	0.0915684	1.41896	0.10357	0.224592	0.0105337	0.00190218	0.338021	0.00377549	0.00193104	0.000971557	3.03301
2	13	0.5	0.005	0.02	0.01	0.00502517	0.108333	0.25	0.00512695	-0.00339919	0.00252489	0.20118	11.8162	0.198223	0.203366	-0.00108024	4.96169	0.0402699	0.0152626	0.0158704	0.439151	19.5479	0.437524	0.444399	0.00952495	12.3643		2.01025	12.9558	0.501262	0.0060059	0.256325	0.0119822	0.00604712	0.108216	1.49042	0.0805398	0.198414	0.00793519	0.00219575	0.390959	0.00437524	0.00223318	0.00103187	3.09107
2	15	0.5	0.005	0.02	0.01	0.00502517	0.125	0.25	0.00170898	-0.00208333	0.00127478	0.21995	13.1177	0.218417	0.222444	-0.00091781	4.73419	0.0302094	0.0117159	0.0123206	0.474121	21.7021	0.472517	0.479763	0.00871669	12.2117		2.00342	14.9688	0.500637	0.00609975	0.282354	0.0121842	0.00614298	0.124885	1.43355	0.0604188	0.175738	0.00616032	0.0023706	0.434042	0.00472517	0.00241089	0.00108959	3.05292
2	3	0.5	0.005	0.00666667	0.01	0.00502517	0.025	0.75	-0.0505371	0.0779622	-0.0564079	0.0250346	8.21031	0.100472	0.0256506	0.00407279	1.01718	0.103396	0.13601	0.0985168	0.132514	16.702	0.19627	0.133426	0.0205584	4.1596		1.89893	3.23389	0.471796	0.00512517	0.0614021	0.0110047	0.00515407	0.0251018	1.51288	0.206791	0.40803	0.0492584	0.00066257	0.111347	0.0019627	0.000670491	0.000513961	3.1197
2	5	0.5	0.005	0.00666667	0.01	0.00502517	0.0416667	0.75	0.0549316	-0.0443848	0.0590348	0.0946309	17.3284	0.0444972	0.0950785	-0.00171796	1.22409	0.135218	0.109999	0.128157	0.213566	27.0674	0.21947	0.214903	0.0166161	4.35267		2.10986	4.77808	0.529517	0.00547316	0.12219	0.010445	0.00550295	0.0415951	1.66807	0.270435	0.549996	0.0640785	0.00106783	0.18045	0.0021947	0.00107993	0.000692337	3.2645
2	7	0.5	0.005	0.00666667	0.01	0.00502517	0.0583333	0.75	0.0302734	-0.0177176	0.0199716	0.118676	21.3906	0.0981592	0.119596	-0.00140643	1.00676	0.0959966	0.0565572	0.0604189	0.276094	34.7319	0.267202	0.278303	0.0139736	4.1434		2.06055	6.87598	0.509986	0.00559338	0.14927	0.0109816	0.00562616	0.0582513	1.50507	0.191993	0.395901	0.0302094	0.00138047	0.231546	0.00267202	0.00139852	0.000815126	3.10755
2	9	0.5	0.005	0.00666667	0.01	0.00502517	0.075	0.75	0.0161133	-0.00854492	0.00840435	0.145604	25.9517	0.135896	0.146924	-0.00120097	0.954819	0.0679939	0.0321778	0.0330345	0.327799	41.1447	0.321686	0.330781	0.0122797	4.11265		2.03223	8.9231	0.504202	0.00572802	0.179678	0.011359	0.00576348	0.0749099	1.46611	0.135988	0.2896	0.0165172	0.00163899	0.274298	0.00321686	0.00166223	0.000920975	3.08449
2	11	0.5	0.005	0.00666667	0.01	0.00502517	0.0916667	0.75	0.00805664	-0.00477184	0.00409267	0.173325	30.9979	0.168649	0.175031	-0.00107347	0.992716	0.0517849	0.0204103	0.0210809	0.373723	49.4195	0.370892	0.377495	0.010574	4.154		2.01611	10.9475	0.502046	0.00586662	0.213319	0.0116865	0.00590473	0.0915683	1.49454	0.10357	0.224514	0.0105404	0.00186861	0.329463	0.00370892	0.00189698	0.000969285	3.1155
2	13	0.5	0.005	0.00666667	0.01	0.00502517	0.108333	0.75	0.00512695	-0.00341797	0.00252542	0.203438	36.034	0.200493	0.205607	-0.00109806	1.11523	0.0402699	0.0152466	0.0158564	0.431506	56.91	0.429923	0.436609	0.00952536	4.25223		2.01025	12.9556	0.501263	0.00601719	0.246893	0.0120049	0.00605838	0.108214	1.58642	0.0805398	0.198206	0.00792821	0.00215753	0.3794	0.00429923	0.00219403	0.00103192	3.18917
2	15	0.5	0.005	0.00666667	0.01	0.00502517	0.125	0.75	0.00170898	-0.00211589	0.00128822	0.221897	39.8151	0.220382	0.224375	-0.000936589	0.992054	0.0302094	0.0116868	0.0123117	0.467699	63.5764	0.466295	0.473271	0.00871085	4.15254		2.00342	14.9683	0.500644	0.00610948	0.272101	0.0122038	0.00615269	0.124883	1.49404	0.0604188	0.175302	0.00615586	0.00233849	0.423843	0.00466295	0.00237826	0.00108886	3.11441
2	3	0.75	0.0075	0.015	0.01	0.00753775	0.0375	0.5	-0.0349121	0.0555013	-0.0405548	0.0178254	2.67203	0.0702934	0.0182506	0.00315073	3.50198	0.0880529	0.115579	0.0844474	0.111685	6.50145	0.158469	0.112377	0.0171258	9.26633		1.93018	3.1665	0.719584	0.00763369	0.0550805	0.0107029	0.00767532	0.0376182	2.25099	0.176106	0.346736	0.0633355	0.000837637	0.0975217	0.00158469	0.00084707	0.000642217	4.63317
2	5	0.75	0.0075	0.015	0.01	0.00753775	0.0625	0.5	0.0483398	-0.0390625	0.0487923	0.0774981	6.25657	0.0352669	0.0778347	-0.00164973	3.55493	0.112596	0.0911488	0.105861	0.178246	10.2987	0.186417	0.179325	0.0137328	9.36582		2.09668	4.80469	0.786594	0.00808124	0.108848	0.0103527	0.00812445	0.0623969	2.27746	0.225192	0.455744	0.079396	0.00133685	0.154481	0.00186417	0.00135171	0.000858299	4.68291
2	7	0.75	0.0075	0.015	0.01	0.00753775	0.0875	0.5	0.0214844	-0.0134277	0.0144783	0.097745	7.90153	0.0829799	0.0984459	-0.00120853	3.39377	0.0742958	0.0443945	0.0480276	0.223541	12.9669	0.217661	0.225192	0.0113942	9.16535		2.04297	6.90601	0.760859	0.00823309	0.133523	0.0108298	0.00827981	0.0873943	2.19688	0.148592	0.310762	0.0360207	0.00167656	0.194504	0.00217661	0.00169744	0.000996996	4.58267
2	9	0.75	0.0075	0.015	0.01	0.00753775	0.1125	0.5	0.00732422	-0.00474718	0.00454852	0.1115	9.21088	0.106416	0.112451	-0.000683228	3.02047	0.043583	0.0222177	0.023014	0.266091	15.4793	0.262444	0.268313	0.00988585	8.88339		2.01465	8.95728	0.753411	0.00833625	0.153163	0.0110642	0.00838538	0.112423	2.01023	0.0871661	0.199959	0.0172605	0.00199568	0.232189	0.00262444	0.00202248	0.00111216	4.4417
2	11	0.75	0.0075	0.015	0.01	0.00753775	0.1375	0.5	0.00146484	-0.00237482	0.00190293	0.130833	10.876	0.128904	0.131994	-0.000619713	3.28835	0.0246618	0.0129764	0.013878	0.289144	17.5137	0.288958	0.291564	0.00862484	9.14826		2.00293	10.9739	0.751427	0.00848125	0.17814	0.011289	0.00853269	0.137415	2.14418	0.0493237	0.14274	0.0104085	0.00216858	0.262706	0.00288958	0.00219773	0.00118592	4.57413
2	13	0.75	0.0075	0.015	0.01	0.00753775	0.1625	0.5	0.00146484	-0.00214093	0.00148155	0.157322	12.8783	0.155675	0.158798	-0.000761355	3.22479	0.0220485	0.0110372	0.0116734	0.333354	20.2439	0.33275	0.336497	0.00777932	9.08998		2.00293	12.9722	0.751111	0.00867992	0.208174	0.0115567	0.00873473	0.162376	2.1124	0.044097	0.143484	0.00875504	0.00250016	0.303658	0.0033275	0.00253643	0.00126414	4.54499
2	15	0.75	0.0075	0.015	0.01	0.00753775	0.1875	0.5	0.000976563	-0.0014974	0.000864977	0.170142	14.1025	0.169192	0.171815	-0.000693359	3.14591	0.0155945	0.00886541	0.00954196	0.363397	22.6852	0.362676	0.366933	0.00709947	9.06014		2.00195	14.9775	0.750649	0.00877606	0.226538	0.0116919	0.00883285	0.18737	2.07296	0.0311889	0.132981	0.00715647	0.00272548	0.340278	0.00362676	0.00276585	0.00133115	4.53007
2	3	0.75	0.0075	0.03	0.01	0.00753775	0.0375	0.25	-0.0349121	0.0555013	-0.040463	0.0123428	1.07236	0.0643981	0.0127412	0.00324816	7.32774	0.0880529	0.115579	0.0844526	0.116146	3.48014	0.161349	0.116862	0.0171904	17.8277		1.93018	3.1665	0.719653	0.00759257	0.0621707	0.010644	0.00763379	0.0376218	2.08193	0.176106	0.346736	0.0633395	0.000871093	0.104404	0.00161349	0.000880879	0.00064464	4.45692
2	5	0.75	0.0075	0.03	0.01	0.00753775	0.0625	0.25	0.0480957	-0.0387207	0.0486671	0.0735967	2.9431	0.0316185	0.0739207	-0.00157135	7.2972	0.11351	0.092027	0.106639	0.183199	5.40225	0.190175	0.184297	0.0137645	17.8792		2.09619	4.8064	0.7865	0.00805197	0.118293	0.0103162	0.00809495	0.0624018	2.0743	0.22702	0.460135	0.079979	0.001374	0.162068	0.00190175	0.00138919	0.000860281	4.46979
2	7	0.75	0.0075	0.03	0.01	0.00753775	0.0875	0.25	0.0214844	-0.0133231	0.0144237	0.0938772	3.7619	0.0791622	0.0945672	-0.00116108	7.05432	0.0742958	0.0444681	0.0480675	0.22884	6.73148	0.22276	0.230523	0.0114247	17.5556		2.04297	6.90674	0.760818	0.00820408	0.142857	0.0107916	0.00825058	0.0873984	2.01358	0.148592	0.311277	0.0360506	0.0017163	0.201944	0.0022276	0.00173763	0.000999666	4.38889
2	9	0.75	0.0075	0.03	0.01	0.00753775	0.1125	0.25	0.00732422	-0.00474718	0.00455973	0.108856	4.45612	0.103741	0.109806	-0.000671808	6.48519	0.043583	0.0222177	0.0230076	0.271428	8.0015	0.267654	0.273678	0.00989785	17.1211		2.01465	8.95728	0.75342	0.00831642	0.163684	0.0110374	0.00836544	0.112424	1.8713	0.0871661	0.199959	0.0172557	0.00203571	0.240045	0.00267654	0.00206292	0.00111351	4.28028
2	11	0.75	0.0075	0.03	0.01	0.00753775	0.1375	0.25	0.00146484	-0.00235263	0.00189923	0.127922	5.27999	0.125993	0.129084	-0.000600715	7.05389	0.0246618	0.012961	0.0138642	0.295588	9.09664	0.295354	0.298076	0.00863153	17.7204		2.00293	10.9741	0.751424	0.00845942	0.1884	0.0112599	0.00851076	0.137417	2.01347	0.0493237	0.142571	0.0103981	0.00221691	0.272899	0.00295354	0.00224682	0.00118684	4.43011
2	13	0.75	0.0075	0.03	0.01	0.00753775	0.1625	0.25	0.00146484	-0.00217849	0.00151854	0.155507	6.30413	0.153804	0.156991	-0.000762076	6.92395	0.0220485	0.0110626	0.0116669	0.339274	10.4095	0.338587	0.34246	0.00780396	17.6124		2.00293	12.9717	0.751139	0.0086663	0.219124	0.011538	0.00872111	0.162376	1.98099	0.044097	0.143814	0.00875019	0.00254455	0.312286	0.00338587	0.00258138	0.00126814	4.40309
2	15	0.75	0.0075	0.03	0.01	0.00753775	0.1875	0.25	0.000976563	-0.0014974	0.000867916	0.171082	7.00166	0.170104	0.172845	-0.000690715	6.88093	0.0155945	0.0089264	0.00954645	0.385154	12.0408	0.384276	0.389239	0.00714059	17.6347		2.00195	14.9775	0.750651	0.00878311	0.24005	0.011701	0.00884061	0.18737	1.97023	0.0311889	0.133896	0.00715984	0.00288866	0.361225	0.00384276	0.00293399	0.00133886	4.40868
2	3	0.75	0.0075	0.01	0.01	0.00753775	0.0375	0.75	-0.0349121	0.0554199	-0.040517	0.0197909	4.28181	0.0723182	0.0202255	0.00311218	2.02608	0.0880529	0.115588	0.0844391	0.110266	9.53325	0.157525	0.11095	0.0171138	6.22485		1.93018	3.16626	0.719612	0.00764843	0.0528181	0.0107232	0.00769021	0.0376167	2.26956	0.176106	0.346765	0.0633293	0.000826998	0.0953325	0.00157525	0.000836317	0.000641768	4.66864
2	5	0.75	0.0075	0.01	0.01	0.00753775	0.0625	0.75	0.0483398	-0.0391602	0.0488795	0.0791066	9.60717	0.0367556	0.079449	-0.00167848	2.11818	0.112596	0.0911873	0.105925	0.176717	15.235	0.185286	0.17779	0.0137236	6.31201		2.09668	4.8042	0.78666	0.0080933	0.106072	0.0103676	0.00813662	0.0623951	2.33863	0.225192	0.455936	0.0794438	0.00132538	0.15235	0.00185286	0.00134014	0.000857725	4.73401
2	7	0.75	0.0075	0.01	0.01	0.00753775	0.0875	0.75	0.0214844	-0.0134626	0.0144959	0.0991705	12.0564	0.0843838	0.0998764	-0.00122537	2.03987	0.0742958	0.0443699	0.0480213	0.22205	19.2423	0.216213	0.223698	0.011372	6.22331		2.04297	6.90576	0.760872	0.00824378	0.130564	0.0108438	0.00829059	0.0873928	2.2799	0.148592	0.310589	0.0360159	0.00166538	0.192423	0.00216213	0.00168618	0.000995049	4.66748
2	9	0.75	0.0075	0.01	0.01	0.00753775	0.1125	0.75	0.00732422	-0.00477431	0.00455864	0.113266	14.061	0.108174	0.114225	-0.00069977	1.74345	0.043583	0.0221949	0.0230051	0.265061	23.0223	0.261494	0.267282	0.0098782	5.98915		2.01465	8.95703	0.753419	0.00834949	0.15061	0.0110817	0.00839875	0.112421	2.05758	0.0871661	0.199754	0.0172538	0.00198795	0.230223	0.00261494	0.00201471	0.0011113	4.49186
2	11	0.75	0.0075	0.01	0.01	0.00753775	0.1375	0.75	0.00146484	-0.00239702	0.00191175	0.132544	16.556	0.130603	0.133713	-0.000632926	1.88971	0.0246618	0.0129528	0.0138755	0.288072	26.108	0.287881	0.290492	0.00861187	6.13235		2.00293	10.9736	0.751434	0.00849408	0.17556	0.011306	0.00854564	0.137413	2.16728	0.0493237	0.142481	0.0104066	0.00216054	0.26108	0.00287881	0.00218966	0.00118413	4.59927
2	13	0.75	0.0075	0.01	0.01	0.00753775	0.1625	0.75	0.00146484	-0.00215971	0.00149312	0.157996	19.4363	0.156333	0.159466	-0.000769066	1.87061	0.0220485	0.0110499	0.0116936	0.330254	29.9602	0.329658	0.333362	0.00776899	6.12219		2.00293	12.9719	0.75112	0.00868497	0.204363	0.0115633	0.00873977	0.162375	2.15296	0.044097	0.143649	0.00877022	0.00247691	0.299602	0.00329658	0.0025128	0.00126246	4.59164
2	15	0.75	0.0075	0.01	0.01	0.00753775	0.1875	0.75	0.000976563	-0.0014974	0.000862973	0.170736	21.2687	0.169788	0.172405	-0.000695372	1.79871	0.0155945	0.00886541	0.00954107	0.361406	33.6888	0.360698	0.36493	0.00709651	6.07499		2.00195	14.9775	0.750647	0.00878052	0.222687	0.0116979	0.0088373	0.18737	2.09903	0.0311889	0.132981	0.00715581	0.00271055	0.336888	0.00360698	0.00275075	0.00133059	4.55624
2	3	0.25	0.0125	0.025	0.05	0.0128233	0.0125	0.5	-0.0893555	0.134766	-0.0899197	0.00205306	0.409879	0.123549	0.005419	0.0123242	6.58972	0.134226	0.179743	0.118767	0.0512023	2.10197	0.18241	0.0534183	0.0323358	15.4272		1.82129	3.4043	0.22752	0.0125257	0.035247	0.0561775	0.0128928	0.0126541	3.79486	0.268452	0.539229	0.0296918	0.000640028	0.0525494	0.00912048	0.000685001	0.000404197	7.71359
2	5	0.25	0.0125	0.025	0.05	0.0128233	0.0208333	0.5	0.0651855	-0.0501465	0.0789084	0.0182271	1.03108	-0.0341378	0.0174174	-0.000974041	5.97746	0.180092	0.151595	0.176833	0.0676485	2.7361	0.150951	0.0689069	0.025414	14.9317		2.13037	4.74927	0.269727	0.0127278	0.0507771	0.0482931	0.0130467	0.020813	3.48873	0.360183	0.757973	0.0442082	0.000845607	0.0684025	0.00754757	0.000883616	0.000529459	7.46587
2	7	0.25	0.0125	0.025	0.05	0.0128233	0.0291667	0.5	0.0471191	-0.0258789	0.0321034	0.0224761	1.23001	-0.00391004	0.0225111	-0.0011337	6.20137	0.135006	0.0812845	0.083375	0.0777934	3.08797	0.100327	0.0796712	0.0207339	15.1395		2.09424	6.81885	0.258026	0.012781	0.0557502	0.0498045	0.013112	0.0291336	3.60069	0.270012	0.568991	0.0208437	0.000972418	0.0771994	0.00501636	0.00102165	0.000604739	7.56977
2	9	0.25	0.0125	0.025	0.05	0.0128233	0.0375	0.5	0.029541	-0.0133735	0.0148911	0.0284801	1.55527	0.0152381	0.0290936	-0.0010233	6.4652	0.109012	0.0504791	0.0496364	0.0900738	3.60673	0.0959561	0.0925826	0.0181557	15.3268		2.05908	8.87964	0.253723	0.012856	0.0638818	0.0507619	0.0131964	0.0374616	3.7326	0.218025	0.454312	0.0124091	0.00112592	0.0901681	0.0047978	0.00118722	0.000680839	7.6634
2	11	0.25	0.0125	0.025	0.05	0.0128233	0.0458333	0.5	0.0183105	-0.00754616	0.00778133	0.0330655	1.82476	0.0260083	0.0340216	-0.000835467	6.33156	0.091612	0.0342025	0.033162	0.0978716	4.03288	0.101041	0.100805	0.015707	15.2606		2.03662	10.917	0.251945	0.0129133	0.0706191	0.0513004	0.0132596	0.045795	3.66578	0.183224	0.376228	0.00829049	0.00122339	0.100822	0.00505203	0.00129265	0.000719906	7.63029
2	13	0.25	0.0125	0.025	0.05	0.0128233	0.0541667	0.5	0.00952148	-0.00405649	0.00394618	0.0368152	2.08184	0.0333136	0.0380157	-0.000636018	6.88762	0.0747369	0.0247815	0.0244103	0.104945	4.43866	0.107232	0.108207	0.0138247	15.8397		2.01904	12.9473	0.250987	0.0129602	0.0770461	0.0516657	0.0133108	0.0541322	3.94381	0.149474	0.322159	0.00610257	0.00131182	0.110966	0.00536159	0.00138758	0.000748836	7.91987
2	15	0.25	0.0125	0.025	0.05	0.0128233	0.0625	0.5	0.0102539	-0.00351563	0.00303268	0.0406187	2.31224	0.0379157	0.0419714	-0.00080903	7.07516	0.0691207	0.0198357	0.0197996	0.10863	4.71323	0.110617	0.11205	0.0124764	15.8671		2.02051	14.9473	0.250758	0.0130077	0.0828061	0.0518958	0.0133615	0.0624494	4.03758	0.138241	0.297536	0.0049499	0.00135787	0.117831	0.00553088	0.00143685	0.000779776	7.93357
2	3	0.25	0.0125	0.05	0.05	0.0128233	0.0125	0.25	-0.0913086	0.13859	-0.0923476	-0.00525958	4.82e-05	0.118445	-0.00203176	0.0129033	10.0811	0.134729	0.180436	0.119086	0.0570815	1.23303	0.183667	0.059424	0.0327606	26.6988		1.81738	3.41577	0.226913	0.0124343	0.0500024	0.0559222	0.0127973	0.0126613	2.77028	0.269459	0.541309	0.0297715	0.000713519	0.0616517	0.00918336	0.000762014	0.000409507	6.67469
2	5	0.25	0.0125	0.05	0.05	0.0128233	0.0208333	0.25	0.0639648	-0.0489258	0.0776141	0.0117981	0.326471	-0.0395323	0.0108657	-0.000685785	10.3732	0.179001	0.151196	0.175954	0.0732473	1.54367	0.150521	0.0745812	0.0257005	27.0859		2.12793	4.75537	0.269404	0.0126475	0.0663235	0.0480234	0.0129627	0.020819	2.84331	0.358002	0.755979	0.0439886	0.000915591	0.0771834	0.00752607	0.000956379	0.000535428	6.77147
2	7	0.25	0.0125	0.05	0.05	0.0128233	0.0291667	0.25	0.0463867	-0.0252511	0.0316345	0.0165526	0.43872	-0.00937211	0.0164643	-0.000951415	10.8182	0.135033	0.0814511	0.0833418	0.0836408	1.73357	0.103185	0.0856242	0.0208851	27.6095		2.09277	6.82324	0.257909	0.0127069	0.071936	0.0495314	0.0130345	0.0291389	2.95456	0.270067	0.570158	0.0208354	0.00104551	0.0866784	0.00515924	0.00109799	0.00060915	6.90239
2	9	0.25	0.0125	0.05	0.05	0.0128233	0.0375	0.25	0.0290527	-0.013048	0.0146933	0.0224601	0.594665	0.00938574	0.0229415	-0.00088209	11.4167	0.109143	0.0505046	0.0495271	0.0959833	1.98859	0.100341	0.0986086	0.0182415	28.1462		2.05811	8.88257	0.253673	0.0127808	0.0797333	0.0504693	0.0131175	0.0374669	3.10418	0.218287	0.454541	0.0123818	0.00119979	0.0994295	0.00501706	0.00126449	0.000684057	7.03654
2	11	0.25	0.0125	0.05	0.05	0.0128233	0.0458333	0.25	0.0178223	-0.00730202	0.00765194	0.0271667	0.728714	0.0202509	0.0279996	-0.000720085	11.3432	0.0917082	0.0342923	0.033194	0.104551	2.21877	0.107127	0.107646	0.0158302	28.1351		2.03564	10.9197	0.251913	0.0128396	0.0864357	0.0510125	0.0131824	0.0458003	3.08581	0.183416	0.377215	0.00829849	0.00130688	0.110938	0.00535636	0.00138038	0.000725549	7.03377
2	13	0.25	0.0125	0.05	0.05	0.0128233	0.0541667	0.25	0.00952148	-0.00396259	0.00395778	0.0306385	0.844207	0.0271363	0.0317028	-0.00052972	12.1514	0.0747369	0.024833	0.0243974	0.111115	2.42116	0.113116	0.11452	0.0139324	29.0903		2.01904	12.9485	0.250989	0.012883	0.0922103	0.0513568	0.0132299	0.054138	3.28785	0.149474	0.32283	0.00609934	0.00138894	0.121058	0.0056558	0.00146852	0.000754673	7.27257
2	15	0.25	0.0125	0.05	0.05	0.0128233	0.0625	0.25	0.0100098	-0.00338542	0.00300121	0.0350708	0.978398	0.0323901	0.0363022	-0.000711022	12.3814	0.0687138	0.0199266	0.0198068	0.114381	2.55247	0.116001	0.11792	0.0125294	29.178		2.02002	14.9492	0.25075	0.0129384	0.0989199	0.0516195	0.0132888	0.0624556	3.34535	0.137428	0.298898	0.0049517	0.00142977	0.127623	0.00580007	0.00151213	0.000783088	7.29451
2	3	0.25	0.0125	0.0166667	0.05	0.0128233	0.0125	0.75	-0.0881348	0.133138	-0.0888879	0.00487929	0.852292	0.12534	0.00829571	0.0121282	4.37675	0.133896	0.17922	0.118438	0.0491125	2.95013	0.181843	0.0512878	0.0322658	10.6113		1.82373	3.39941	0.227778	0.012561	0.0308715	0.056267	0.0129297	0.0126516	4.03256	0.267791	0.537659	0.0296096	0.000613907	0.0491688	0.00909213	0.000657679	0.000403322	7.95851
2	5	0.25	0.0125	0.0166667	0.05	0.0128233	0.0208333	0.75	0.0664062	-0.0509277	0.0796947	0.0201668	1.71894	-0.0329494	0.0193811	-0.00105047	3.98852	0.179815	0.15156	0.176715	0.0653814	3.89825	0.15069	0.0665959	0.0253685	10.2832		2.13281	4.74536	0.269924	0.0127521	0.0453157	0.0483525	0.0130719	0.0208114	3.74139	0.35963	0.757798	0.0441787	0.000817268	0.0649708	0.00753449	0.00085398	0.00052851	7.71241
2	7	0.25	0.0125	0.0166667	0.05	0.0128233	0.0291667	0.75	0.0476074	-0.0261928	0.0323691	0.0247821	2.04983	-0.00184893	0.0248637	-0.00122111	4.25425	0.135286	0.0813754	0.0835376	0.0754065	4.42994	0.0992395	0.077228	0.0206377	10.4858		2.09521	6.81665	0.258092	0.0128098	0.0508306	0.0499076	0.0131422	0.0291311	3.94069	0.270573	0.569628	0.0208844	0.000942581	0.0738324	0.00496198	0.00099032	0.000601934	7.86439
2	9	0.25	0.0125	0.0166667	0.05	0.0128233	0.0375	0.75	0.029541	-0.0136176	0.0150305	0.031022	2.55001	0.0176475	0.0316927	-0.00113858	4.61287	0.109012	0.0504362	0.0497525	0.0880848	5.24672	0.0944946	0.0905506	0.0180345	10.7627		2.05908	8.87744	0.253758	0.0128878	0.0591669	0.0508824	0.0132297	0.0374573	4.20965	0.218025	0.453926	0.0124381	0.00110106	0.0874453	0.00472473	0.00116116	0.000676293	8.07204
2	11	0.25	0.0125	0.0166667	0.05	0.0128233	0.0458333	0.75	0.0183105	-0.00756836	0.00778266	0.0349258	2.91211	0.0278679	0.0359211	-0.000856993	4.28691	0.091612	0.034205	0.0331663	0.0954182	5.8126	0.0988652	0.0982896	0.0156894	10.5669		2.03662	10.9167	0.251946	0.0129366	0.0652019	0.0513934	0.013284	0.0457941	3.96518	0.183224	0.376255	0.00829158	0.00119273	0.0968767	0.00494326	0.0012604	0.000719097	7.92516
2	13	0.25	0.0125	0.0166667	0.05	0.0128233	0.0541667	0.75	0.00976562	-0.00411283	0.00395348	0.0391268	3.34397	0.035613	0.0403783	-0.00068262	4.48148	0.0742958	0.0246919	0.0243644	0.102497	6.4342	0.104905	0.105694	0.0137794	10.7462		2.01953	12.9465	0.250988	0.0129891	0.0723994	0.0517806	0.0133411	0.0541297	4.11111	0.148592	0.320994	0.0060911	0.00128121	0.107237	0.00524526	0.00135535	0.000746382	8.05962
2	15	0.25	0.0125	0.0166667	0.05	0.0128233	0.0625	0.75	0.010498	-0.00356445	0.00303888	0.0426132	3.666	0.0399047	0.0440056	-0.000849013	4.85638	0.0686409	0.0197379	0.0197426	0.105724	6.79669	0.107879	0.109058	0.0124549	11.023		2.021	14.9465	0.25076	0.0130327	0.0777667	0.0519952	0.0133876	0.0624469	4.39228	0.137282	0.296068	0.00493566	0.00132155	0.113278	0.00539395	0.00139849	0.000778433	8.26727
2	3	0.5	0.025	0.05	0.05	0.0256466	0.025	0.5	-0.0532227	0.0880534	-0.0588635	-0.00812999	-0.121933	0.0681955	-0.00629301	0.00979948	7.06783	0.105856	0.145384	0.100593	0.0429537	0.961461	0.141616	0.0443442	0.0240877	22.5604		1.89355	3.26416	0.470568	0.0247967	0.0439034	0.0534098	0.0254853	0.025245	4.03392	0.211711	0.436153	0.0502967	0.00107384	0.048073	0.00708082	0.00113728	0.000602192	11.2802
2	5	0.5	0.025	0.05	0.05	0.0256466	0.0416667	0.5	0.0517578	-0.0400391	0.055489	0.0058708	0.152647	-0.0352869	0.0050091	-0.000576946	8.91864	0.134436	0.112298	0.126466	0.0552002	1.20166	0.111484	0.0562043	0.0190112	25.1599		2.10352	4.7998	0.527744	0.0251468	0.0576323	0.0482357	0.0257751	0.0416426	4.95932	0.268872	0.561488	0.0632331	0.00138	0.060083	0.00557418	0.00144145	0.000792133	12.5799
2	7	0.5	0.025	0.05	0.05	0.0256466	0.0583333	0.5	0.0275879	-0.0148228	0.018345	0.00828145	0.221832	-0.00725489	0.00818501	-6.1e-05	8.48028	0.0952133	0.0578272	0.0594803	0.0634007	1.35965	0.0762397	0.0648982	0.0153679	24.817		2.05518	6.89624	0.509172	0.025207	0.0610916	0.0496373	0.0258566	0.0583298	4.74014	0.190427	0.404791	0.0297402	0.00158502	0.0679825	0.00381199	0.00166442	0.00089646	12.4085
2	9	0.5	0.025	0.05	0.05	0.0256466	0.075	0.5	0.0158691	-0.00729709	0.00821172	0.0120686	0.320106	0.00454905	0.0123151	-0.000139896	8.33164	0.0676014	0.0330356	0.0326632	0.0704304	1.51034	0.0729225	0.0723023	0.0131797	24.5966		2.03174	8.93433	0.504106	0.0253017	0.0660053	0.0502275	0.0259625	0.0749895	4.66582	0.135203	0.29732	0.0163316	0.00176076	0.0755168	0.00364613	0.00185431	0.000988477	12.2983
2	11	0.5	0.025	0.05	0.05	0.0256466	0.0916667	0.5	0.00756836	-0.003307	0.00371038	0.0143722	0.398449	0.0109998	0.0148139	1.19e-05	9.67422	0.0518585	0.02118	0.0208732	0.0748594	1.65599	0.0768688	0.0769765	0.0112413	26.3916		2.01514	10.9636	0.501855	0.0253593	0.0699225	0.05055	0.0260266	0.0916678	5.33711	0.103717	0.23298	0.0104366	0.00187149	0.0827994	0.00384344	0.00197419	0.00103046	13.1958
2	13	0.5	0.025	0.05	0.05	0.0256466	0.108333	0.5	0.00439453	-0.00212215	0.00221306	0.0180695	0.5017	0.0160424	0.0186691	-0.000104836	9.30536	0.0380202	0.0155384	0.0154486	0.0800516	1.78547	0.0812105	0.0823591	0.00993961	26.0266		2.00879	12.9724	0.501107	0.0254517	0.075085	0.0508021	0.0261254	0.108322	5.15268	0.0760403	0.202	0.00772428	0.00200129	0.0892734	0.00406052	0.00211224	0.00107679	13.0133
2	15	0.5	0.025	0.05	0.05	0.0256466	0.125	0.5	0.00170898	-0.0011556	0.00118695	0.0200557	0.570854	0.0190171	0.020761	-7.97e-05	10.7806	0.0302094	0.0122819	0.0122937	0.085535	1.93166	0.0865179	0.0880478	0.00910864	27.6773		2.00342	14.9827	0.500593	0.0255014	0.0785427	0.0509509	0.0261791	0.12499	5.89032	0.0604188	0.184229	0.00614685	0.00213837	0.096583	0.00432589	0.00225813	0.00113858	13.8386
2	3	0.5	0.025	0.1	0.05	0.0256466	0.025	0.25	-0.0556641	0.0904948	-0.0612987	-0.0136577	-0.141547	0.0652062	-0.0118918	0.00904668	5.05966	0.108037	0.14737	0.101911	0.0506621	0.598773	0.144083	0.0521501	0.0241414	26.1741		1.88867	3.27148	0.469351	0.0246586	0.0858453	0.0532603	0.0253417	0.0252262	1.51492	0.216074	0.44211	0.0509554	0.00126655	0.0598773	0.00720414	0.00133748	0.000603535	6.54353
2	5	0.5	0.025	0.1	0.05	0.0256466	0.0416667	0.25	0.0507812	-0.0388184	0.054077	0.000753341	-0.00128315	-0.0392075	-0.000187157	-0.000612542	4.0531	0.1339	0.112324	0.126208	0.0634183	0.726704	0.112928	0.0645503	0.019299	23.8413		2.10156	4.80591	0.527038	0.0250188	0.0998717	0.0480396	0.0256418	0.0416411	1.26327	0.267799	0.56162	0.063104	0.00158546	0.0726704	0.0056464	0.0016555	0.000804127	5.96032
2	7	0.5	0.025	0.1	0.05	0.0256466	0.0583333	0.25	0.0273438	-0.0145438	0.0180639	0.00188739	0.0113339	-0.0134471	0.00165958	-3.25e-05	6.54841	0.0949629	0.0577041	0.0592645	0.0725726	0.828264	0.081878	0.0742474	0.0154823	30.7043		2.05469	6.89819	0.509032	0.0250472	0.101133	0.0493276	0.0256892	0.0583314	1.8871	0.189926	0.403929	0.0296323	0.00181431	0.0828264	0.0040939	0.0019042	0.000903132	7.67607
2	9	0.5	0.025	0.1	0.05	0.0256466	0.075	0.25	0.0153809	-0.00702583	0.00801579	0.00551613	0.0568379	-0.00181826	0.00563146	-7.62e-05	8.24332	0.0686096	0.0334341	0.0328015	0.0799981	0.908167	0.081337	0.0820684	0.0133672	34.4028		2.03076	8.93677	0.504008	0.0251379	0.105684	0.0499091	0.0257911	0.0749943	2.31083	0.137219	0.300907	0.0164008	0.00199995	0.0908167	0.00406685	0.00210478	0.00100254	8.6007
2	11	0.5	0.025	0.1	0.05	0.0256466	0.0916667	0.25	0.00708008	-0.00308505	0.00357791	0.00709814	0.0819409	0.00383915	0.00739432	0.00011004	10.2102	0.0507384	0.021142	0.0206587	0.0854787	0.997299	0.0867409	0.0878274	0.0114436	38.0205		2.01416	10.9661	0.501789	0.0251775	0.108194	0.050192	0.0258363	0.0916768	2.80254	0.101477	0.232562	0.0103293	0.00213697	0.0997299	0.00433704	0.00225248	0.001049	9.50512
2	13	0.5	0.025	0.1	0.05	0.0256466	0.108333	0.25	0.00463867	-0.00208458	0.0022351	0.0109674	0.1337	0.00891025	0.0114242	-4.69e-05	10.1734	0.0387861	0.0156823	0.0155225	0.0907544	1.06909	0.0914674	0.0932939	0.0101071	38.2681		2.00928	12.9729	0.501118	0.0252742	0.11337	0.0504455	0.0259396	0.108328	2.79336	0.0775722	0.20387	0.00776125	0.00226886	0.106909	0.00457337	0.00239268	0.00109494	9.56702
2	15	0.5	0.025	0.1	0.05	0.0256466	0.125	0.25	0.00170898	-0.000976563	0.00116416	0.0110908	0.138292	0.0100547	0.0116091	7.54e-05	11.5814	0.0302094	0.0125053	0.0122987	0.096745	1.15418	0.0972655	0.099505	0.00926686	40.7674		2.00342	14.9854	0.500582	0.0252773	0.113829	0.0505027	0.0259444	0.125009	3.14535	0.0604188	0.187579	0.00614937	0.00241863	0.115418	0.00486327	0.00255197	0.00115836	10.1918
2	3	0.5	0.025	0.0333333	0.05	0.0256466	0.025	0.75	-0.0527344	0.0871582	-0.0580325	-0.00420145	-0.0146238	0.0715141	-0.00227814	0.00986935	5.49454	0.105523	0.145387	0.100497	0.039078	1.26447	0.141349	0.0404157	0.0238808	16.7513		1.89453	3.26147	0.470984	0.024895	0.0328459	0.0535757	0.0255882	0.0252467	4.87091	0.211046	0.436162	0.0502487	0.000976951	0.042149	0.00706745	0.00103653	0.00059702	12.5635
2	5	0.5	0.025	0.0333333	0.05	0.0256466	0.0416667	0.75	0.0515137	-0.0397461	0.0553542	0.00901206	0.372358	-0.0319908	0.00822666	-0.000491347	7.33582	0.134757	0.11277	0.126832	0.0517871	1.63786	0.111252	0.0527277	0.0189969	18.8459		2.10303	4.80127	0.527677	0.0252253	0.0457453	0.0484005	0.0258576	0.0416462	6.25186	0.269513	0.563851	0.0634162	0.00129468	0.0545953	0.0055626	0.00135229	0.000791537	14.1345
2	7	0.5	0.025	0.0333333	0.05	0.0256466	0.0583333	0.75	0.0285645	-0.0153809	0.0189782	0.011434	0.473824	-0.00463076	0.0113946	-9.57e-05	6.56464	0.0962022	0.0584536	0.0603612	0.0594418	1.86	0.074285	0.0608516	0.0152352	18.1367		2.05713	6.89233	0.509489	0.0252858	0.0491275	0.0497685	0.0259389	0.0583278	5.67348	0.192404	0.409175	0.0301806	0.00148604	0.0620001	0.00371425	0.00156064	0.000888719	13.6026
2	9	0.5	0.025	0.0333333	0.05	0.0256466	0.075	0.75	0.0158691	-0.00732422	0.00817041	0.0157445	0.651943	0.00825675	0.0160753	-0.000207342	6.76367	0.0676014	0.0329725	0.0326506	0.0663949	2.07824	0.0693636	0.0681694	0.0130546	18.2707		2.03174	8.93408	0.504085	0.0253936	0.0550648	0.0504128	0.0260589	0.0749844	5.82275	0.135203	0.296753	0.0163253	0.00165987	0.0692748	0.00346818	0.00174832	0.000979094	13.703
2	11	0.5	0.025	0.0333333	0.05	0.0256466	0.0916667	0.75	0.00756836	-0.00337358	0.00375881	0.0176096	0.74787	0.0141864	0.0181218	-8.22e-06	7.20286	0.0518585	0.0211814	0.0209102	0.0709646	2.3035	0.0732147	0.0729915	0.0111753	18.7694		2.01514	10.9629	0.501879	0.0254402	0.0582623	0.0507093	0.0261114	0.0916659	6.15214	0.103717	0.232996	0.0104551	0.00177411	0.0767834	0.00366074	0.00187199	0.0010244	14.0771
2	13	0.5	0.025	0.0333333	0.05	0.0256466	0.108333	0.75	0.00463867	-0.00225361	0.00227687	0.0216599	0.922539	0.0195719	0.0223369	-0.000178861	7.25372	0.0387861	0.0156935	0.0156315	0.0756718	2.4779	0.0770305	0.0778743	0.00987308	18.9033		2.00928	12.9707	0.501138	0.0255415	0.0640846	0.0509786	0.0262195	0.108314	6.19029	0.0775722	0.204015	0.00781574	0.0018918	0.0825968	0.00385153	0.00199722	0.00106958	14.1775
2	15	0.5	0.025	0.0333333	0.05	0.0256466	0.125	0.75	0.00170898	-0.00113932	0.00115629	0.0235189	1.02843	0.0225051	0.0243014	-9.41e-05	7.71982	0.0302094	0.0122724	0.0122879	0.0816007	2.69048	0.0826231	0.0840153	0.00908168	19.3857		2.00342	14.9829	0.500578	0.025588	0.0676145	0.0511253	0.0262699	0.124988	6.53986	0.0604188	0.184086	0.00614396	0.00204002	0.0896825	0.00413115	0.00215471	0.00113521	14.5393
2	3	0.75	0.0375	0.075	0.05	0.03847	0.0375	0.5	-0.0395508	0.0670573	-0.0453899	-0.010764	-0.147862	0.046754	-0.00950436	0.00756717	4.04351	0.0925612	0.127336	0.0889515	0.0414838	0.646374	0.120786	0.042551	0.0205584	20.7584		1.9209	3.20117	0.715958	0.0370964	0.0639103	0.0523377	0.0381043	0.0377838	2.52176	0.185122	0.382009	0.0667137	0.00155564	0.0484781	0.00603931	0.00163693	0.000770939	10.3792
2	5	0.75	0.0375	0.075	0.05	0.03847	0.0625	0.5	0.0454102	-0.0352051	0.045988	0.00203358	0.0223511	-0.0337769	0.0012048	-0.000732174	3.87931	0.114344	0.0953425	0.106103	0.0516221	0.778448	0.0949699	0.0525241	0.0159964	20.4625		2.09082	4.82397	0.784491	0.0375763	0.0766763	0.0483112	0.0385163	0.0624542	2.43966	0.228689	0.476712	0.079577	0.00193583	0.0583836	0.00474849	0.0020206	0.000999775	10.2313
2	7	0.75	0.0375	0.075	0.05	0.03847	0.0875	0.5	0.0185547	-0.0101144	0.0125716	0.00152853	0.0153758	-0.00940508	0.00136514	0.000267943	5.30782	0.0726014	0.0457436	0.047001	0.0591538	0.891583	0.065992	0.0605214	0.0130374	24.1709		2.03711	6.9292	0.759429	0.0375573	0.0761532	0.0495297	0.0385225	0.0875234	3.15391	0.145203	0.320205	0.0352508	0.00221827	0.0668687	0.0032996	0.00232825	0.00114077	12.0855
2	9	0.75	0.0375	0.075	0.05	0.03847	0.1125	0.5	0.00708008	-0.00325521	0.00425294	0.00237078	0.0345914	-0.00153567	0.00244012	0.000507118	7.47233	0.0443174	0.0233882	0.0228739	0.0649514	0.983861	0.065926	0.066654	0.010898	28.6336		2.01416	8.9707	0.75319	0.0375889	0.0775944	0.0499232	0.0385638	0.112557	4.23616	0.0886348	0.210494	0.0171554	0.00243568	0.0737896	0.0032963	0.00256418	0.00122602	14.3168
2	11	0.75	0.0375	0.075	0.05	0.03847	0.1375	0.5	0.0012207	-0.00128729	0.00178363	0.0062866	0.106467	0.00466554	0.00653742	0.000350201	7.42093	0.0234057	0.0137483	0.0136473	0.0689756	1.06429	0.0700305	0.0708702	0.00936544	28.7859		2.00244	10.9858	0.751338	0.0377357	0.082985	0.0502333	0.0387215	0.137548	4.21047	0.0468114	0.151231	0.0102355	0.00258659	0.0798215	0.00350153	0.00272638	0.00128775	14.393
2	13	0.75	0.0375	0.075	0.05	0.03847	0.1625	0.5	0.0012207	-0.00108924	0.00131033	0.00944246	0.16453	0.0082389	0.00980435	0.000121515	8.79821	0.0206339	0.0115396	0.0114809	0.0732433	1.14746	0.0738892	0.0752939	0.00829309	30.8438		2.00244	12.9858	0.750983	0.0378541	0.0873398	0.0504119	0.0388471	0.16252	4.89911	0.0412677	0.150015	0.00861066	0.00274662	0.0860595	0.00369446	0.00289655	0.00134763	15.4219
2	15	0.75	0.0375	0.075	0.05	0.03847	0.1875	0.5	0.000976563	-0.000716146	0.000893557	0.00997938	0.172271	0.00918173	0.010384	0.000117922	8.64568	0.0155945	0.00934761	0.00938135	0.0773998	1.23439	0.0781048	0.0795778	0.00760202	31.0299		2.00195	14.9893	0.75067	0.0378742	0.0879203	0.0504591	0.0388694	0.187522	4.82284	0.0311889	0.140214	0.00703601	0.00290249	0.0925793	0.00390524	0.00306136	0.00142538	15.5149
2	3	0.75	0.0375	0.15	0.05	0.03847	0.0375	0.25	-0.0400391	0.0670573	-0.0463	-0.0120353	-0.0856979	0.0463075	-0.0107868	0.00644277	0.487306	0.0930096	0.128133	0.0894749	0.0448357	0.358658	0.120396	0.045868	0.0200004	6.87624		1.91992	3.20117	0.715275	0.0370487	0.137145	0.0523154	0.038055	0.0377416	0.371826	0.186019	0.384399	0.0671062	0.00168134	0.0537987	0.00601978	0.00176454	0.000750015	1.71906
2	5	0.75	0.0375	0.15	0.05	0.03847	0.0625	0.25	0.0454102	-0.0355957	0.0459522	0.000588933	-0.00636552	-0.0353003	-0.000266949	-0.0012042	0.998869	0.114344	0.0955046	0.106223	0.0571814	0.447135	0.0963563	0.0581673	0.0159177	13.7225		2.09082	4.82202	0.784464	0.0375221	0.149045	0.048235	0.0384597	0.0624247	0.499717	0.228689	0.477523	0.0796672	0.0021443	0.0670703	0.00481782	0.00223769	0.000994858	3.43063
2	7	0.75	0.0375	0.15	0.05	0.03847	0.0875	0.25	0.0187988	-0.0109863	0.0128948	0.000815897	-0.00580419	-0.0105409	0.000645417	-0.000302121	2.47251	0.072958	0.0458011	0.0470473	0.0667757	0.528816	0.0713075	0.0682817	0.013	22.6884		2.0376	6.9231	0.759671	0.0375306	0.149129	0.049473	0.0384948	0.0874736	0.868128	0.145916	0.320608	0.0352855	0.00250409	0.0793224	0.00356537	0.0026268	0.0011375	5.67211
2	9	0.75	0.0375	0.15	0.05	0.03847	0.1125	0.25	0.0065918	-0.00311957	0.00393073	-0.000987964	-0.0194571	-0.00464497	-0.000965752	0.000341387	2.14949	0.0429958	0.0230662	0.0224072	0.074426	0.595165	0.0743448	0.0763171	0.0110029	20.829		2.01318	8.97192	0.752948	0.037463	0.147081	0.0497678	0.0384328	0.112538	0.787373	0.0859916	0.207596	0.0168054	0.00279097	0.0892747	0.00371724	0.00293592	0.00123782	5.20725
2	11	0.75	0.0375	0.15	0.05	0.03847	0.1375	0.25	0.00146484	-0.00135387	0.00180185	0.000909148	-0.00700338	-0.000744434	0.00106297	0.000290781	3.5238	0.0246618	0.0142288	0.0140418	0.0803991	0.66194	0.080931	0.0825242	0.00949756	27.2867		2.00293	10.9851	0.751351	0.0375341	0.148949	0.0499628	0.0385109	0.13754	1.13095	0.0493237	0.156517	0.0105314	0.00301497	0.099291	0.00404655	0.0031747	0.00130591	6.82169
2	13	0.75	0.0375	0.15	0.05	0.03847	0.1625	0.25	0.00146484	-0.00108924	0.0013311	0.00279954	0.00701028	0.00155227	0.0030375	0.000139124	4.62151	0.0220485	0.0118789	0.0115461	0.0857215	0.712172	0.0859006	0.0880277	0.00848678	31.0816		2.00293	12.9858	0.750998	0.037605	0.151052	0.0500776	0.0385868	0.162523	1.40538	0.044097	0.154426	0.0086596	0.00321456	0.106826	0.00429503	0.00338642	0.0013791	7.7704
2	15	0.75	0.0375	0.15	0.05	0.03847	0.1875	0.25	0.000976563	-0.000651042	0.00082363	0.00390418	0.0177433	0.0031568	0.00420508	0.000111838	3.4681	0.0155945	0.00952481	0.00942438	0.0898924	0.758034	0.0902191	0.0923367	0.00769513	27.046		2.00195	14.9902	0.750618	0.0376464	0.152661	0.0501578	0.0386317	0.187521	1.11703	0.0311889	0.142872	0.00706829	0.00337097	0.113705	0.00451096	0.00355219	0.00144284	6.76151
2	3	0.75	0.0375	0.05	0.05	0.03847	0.0375	0.75	-0.0385742	0.065918	-0.0441907	-0.00806168	-0.143151	0.0482068	-0.00676663	0.00799734	4.82391	0.09165	0.125899	0.0880605	0.0373219	0.845555	0.11974	0.0383616	0.0204823	18.9654		1.92285	3.19775	0.716857	0.0371977	0.0428425	0.0524103	0.0382097	0.0377999	4.36793	0.1833	0.377698	0.0660454	0.00139957	0.0422777	0.00598702	0.00147577	0.000768088	14.224
2	5	0.75	0.0375	0.05	0.05	0.03847	0.0625	0.75	0.0456543	-0.0352051	0.0462645	0.00403892	0.0967524	-0.0318932	0.00325122	-0.000511398	5.89947	0.114514	0.095496	0.106425	0.047587	1.04431	0.0948211	0.0484453	0.0159531	20.8042		2.09131	4.82397	0.784698	0.0376515	0.0548376	0.0484053	0.038595	0.062468	5.1746	0.229028	0.47748	0.0798187	0.00178451	0.0522157	0.00474105	0.00186369	0.000997071	15.6031
2	7	0.75	0.0375	0.05	0.05	0.03847	0.0875	0.75	0.0197754	-0.0106376	0.0131466	0.00497614	0.130057	-0.00641765	0.0048769	0.000234434	6.78976	0.0743596	0.0463963	0.0478799	0.0541571	1.17904	0.0631807	0.0554225	0.0129153	22.5074		2.03955	6.92554	0.75986	0.0376866	0.0565029	0.0496791	0.0386576	0.0875205	5.84232	0.148719	0.324774	0.0359099	0.00203089	0.0589522	0.00315904	0.0021321	0.00113009	16.8806
2	9	0.75	0.0375	0.05	0.05	0.03847	0.1125	0.75	0.00683594	-0.00328233	0.00421975	0.00631352	0.174124	0.00243934	0.00647073	0.000460815	7.90039	0.0436623	0.0229781	0.0226112	0.0598753	1.31767	0.0613053	0.0614709	0.010751	24.0501		2.01367	8.97046	0.753165	0.0377368	0.0587062	0.050122	0.0387189	0.112552	6.67529	0.0873246	0.206803	0.0169584	0.00224532	0.0658835	0.00306526	0.00236478	0.00120949	18.0376
2	11	0.75	0.0375	0.05	0.05	0.03847	0.1375	0.75	0.00146484	-0.00137607	0.00184312	0.00961368	0.266369	0.00794697	0.0099319	0.000318209	7.6853	0.0246618	0.0137397	0.0137539	0.0633749	1.42243	0.0648176	0.0651496	0.00924622	23.8299		2.00293	10.9849	0.751382	0.0378605	0.0633185	0.0503973	0.0388521	0.137544	6.51397	0.0493237	0.151136	0.0103154	0.00237656	0.0711217	0.00324088	0.0025063	0.00127136	17.8724
2	13	0.75	0.0375	0.05	0.05	0.03847	0.1625	0.75	0.0012207	-0.00114558	0.00135585	0.012995	0.359865	0.0117458	0.0134291	0.000110311	7.66351	0.0206339	0.0114871	0.011489	0.0676055	1.54492	0.0683709	0.0695156	0.008201	23.9471		2.00244	12.9851	0.751017	0.0379873	0.0679933	0.0505873	0.0389866	0.162518	6.49763	0.0412677	0.149332	0.00861673	0.00253521	0.0772458	0.00341854	0.00267426	0.00133266	17.9604
2	15	0.75	0.0375	0.05	0.05	0.03847	0.1875	0.75	0.000976563	-0.000732422	0.000871771	0.0140392	0.394687	0.0132644	0.0145314	7.97e-05	8.89627	0.0155945	0.00933182	0.00938026	0.0720458	1.66875	0.0728737	0.0741035	0.0075602	25.4445		2.00195	14.989	0.750654	0.0380265	0.0697344	0.0506632	0.039029	0.187515	7.42221	0.0311889	0.139977	0.0070352	0.00270172	0.0834376	0.00364369	0.00285076	0.00141754	19.0834
2	3	0.25	0.025	0.05	0.1	0.0263401	0.0125	0.5	-0.0947266	0.15096	-0.0944132	-0.00629892	-0.0906751	0.120318	0.000516243	0.0198411	6.87253	0.137771	0.195063	0.121241	0.0378991	0.880829	0.177991	0.0419229	0.0386859	22.0059		1.81055	3.45288	0.226397	0.0248425	0.0454662	0.112032	0.0263537	0.012748	3.93627	0.275543	0.585188	0.0303104	0.000947477	0.0440414	0.0177991	0.00110425	0.000483573	11.003
2	5	0.25	0.025	0.05	0.1	0.0263401	0.0208333	0.5	0.0600586	-0.0446289	0.0733106	0.00265564	0.083091	-0.0443377	0.000363111	-0.000415246	7.55754	0.178307	0.1555	0.17328	0.0451661	1.02672	0.141928	0.0467483	0.0298269	23.0414		2.12012	4.77686	0.268328	0.0250664	0.0541546	0.0955662	0.0263497	0.0208247	4.27877	0.356614	0.777498	0.04332	0.00112915	0.0513359	0.0141928	0.00123136	0.000621394	11.5207
2	7	0.25	0.025	0.05	0.1	0.0263401	0.0291667	0.5	0.0441895	-0.0228446	0.0298858	0.00395901	0.112918	-0.0196743	0.00300825	-0.000288287	8.57622	0.13464	0.0838914	0.0825612	0.0494761	1.1157	0.083666	0.0516486	0.0231118	24.6835		2.08838	6.84009	0.257471	0.025099	0.0556459	0.0980326	0.0264194	0.0291583	4.78811	0.269279	0.58724	0.0206403	0.0012369	0.0557848	0.0083666	0.00136043	0.000674094	12.3418
2	9	0.25	0.025	0.05	0.1	0.0263401	0.0375	0.5	0.0290527	-0.0124512	0.0146906	0.00731579	0.197798	-0.00532627	0.00718778	-0.000392603	8.61248	0.109143	0.0530385	0.0497744	0.0555312	1.24739	0.0673224	0.0583519	0.0201151	24.8707		2.05811	8.88794	0.253673	0.0251829	0.0598899	0.0994674	0.0265295	0.0374853	4.80624	0.218287	0.477347	0.0124436	0.00138828	0.0623696	0.00673224	0.001537	0.000754315	12.4353
2	11	0.25	0.025	0.05	0.1	0.0263401	0.0458333	0.5	0.0178223	-0.00643643	0.00745402	0.00836956	0.233003	0.00184818	0.00867013	-7.26e-05	9.27438	0.0917082	0.035737	0.0330769	0.058825	1.34344	0.0650479	0.0621186	0.0170252	25.6148		2.03564	10.9292	0.251864	0.0252092	0.0616502	0.100185	0.0265685	0.04583	5.13719	0.183416	0.393107	0.00826924	0.00147062	0.0671721	0.00650479	0.00163621	0.000780322	12.8074
2	13	0.25	0.025	0.05	0.1	0.0263401	0.0541667	0.5	0.0090332	-0.00315505	0.00382561	0.00953895	0.271621	0.00624626	0.010112	0.000151742	10.7536	0.0731473	0.0257394	0.0239461	0.0621989	1.45748	0.0662673	0.0658326	0.014967	27.5152		2.01807	12.959	0.250956	0.0252385	0.063581	0.100625	0.0266065	0.0541749	5.8768	0.146295	0.334612	0.00598653	0.00155497	0.0728738	0.00662673	0.00173404	0.000810714	13.7576
2	15	0.25	0.025	0.05	0.1	0.0263401	0.0625	0.5	0.0090332	-0.00244141	0.00276661	0.0116055	0.337101	0.00920814	0.0123594	-5.51e-06	10.268	0.068849	0.0208985	0.0196766	0.0642978	1.54271	0.0672385	0.0680819	0.013322	26.9196		2.01807	14.9634	0.250692	0.0252901	0.0668551	0.100921	0.0266657	0.0624997	5.63401	0.137698	0.313478	0.00491915	0.00160745	0.0771354	0.00672385	0.00179328	0.000832626	13.4598
2	3	0.25	0.025	0.1	0.1	0.0263401	0.0125	0.25	-0.097168	0.153239	-0.0968395	-0.0104234	-0.103241	0.11891	-0.00369358	0.0184872	3.29117	0.140475	0.199664	0.12185	0.0436495	0.532469	0.179886	0.047602	0.0384841	20.2721		1.80566	3.45972	0.22579	0.0247394	0.0896759	0.111891	0.0262428	0.0127311	1.07279	0.28095	0.598991	0.0304626	0.00109124	0.0532469	0.0179886	0.00125384	0.000481051	5.06802
2	5	0.25	0.025	0.1	0.1	0.0263401	0.0208333	0.25	0.0581055	-0.0433105	0.0713525	-0.00157776	-0.0237689	-0.0472279	-0.0040028	-0.000703432	3.62997	0.177927	0.15577	0.171828	0.0519786	0.617443	0.140807	0.0535816	0.0301898	22.1087		2.11621	4.78345	0.267838	0.0249606	0.0976231	0.0952772	0.0262347	0.0208187	1.15749	0.355854	0.778851	0.0429571	0.00129947	0.0617443	0.0140807	0.00141135	0.000628955	5.52717
2	7	0.25	0.025	0.1	0.1	0.0263401	0.0291667	0.25	0.0415039	-0.0216936	0.028586	-0.000232237	-0.00873858	-0.0227402	-0.00131708	-0.000437418	4.68381	0.134814	0.0847346	0.0825802	0.056385	0.666253	0.0853081	0.0587263	0.0235144	25.7422		2.08301	6.84814	0.257146	0.0249942	0.0991261	0.097726	0.0263054	0.0291539	1.42095	0.269629	0.593142	0.0206451	0.00140963	0.0666253	0.00853081	0.00154686	0.000685836	6.43555
2	9	0.25	0.025	0.1	0.1	0.0263401	0.0375	0.25	0.0285645	-0.0125597	0.0145958	0.00243085	0.0200523	-0.010155	0.00208869	-0.000592389	7.84043	0.109272	0.0529845	0.0497657	0.0634298	0.753081	0.072473	0.0665753	0.0201523	33.3304		2.05713	8.88696	0.253649	0.0250608	0.102005	0.0989845	0.0263951	0.0374778	2.21011	0.218544	0.476861	0.0124414	0.00158575	0.0753081	0.0072473	0.0017536	0.000755712	8.33259
2	11	0.25	0.025	0.1	0.1	0.0263401	0.0458333	0.25	0.0175781	-0.00630327	0.00733199	0.00258402	0.0236566	-0.00384162	0.0026317	-6.29e-05	8.31268	0.0914221	0.0359717	0.033032	0.0673853	0.812995	0.0719594	0.0710432	0.017272	34.3604		2.03516	10.9307	0.251833	0.0250646	0.102366	0.0996158	0.0264094	0.0458305	2.32817	0.182844	0.395689	0.00825801	0.00168463	0.0812995	0.00719594	0.00187129	0.000791634	8.5901
2	13	0.25	0.025	0.1	0.1	0.0263401	0.0541667	0.25	0.00878906	-0.00298603	0.00367752	0.00352025	0.0385468	0.000354736	0.00383548	0.000164939	8.88661	0.0744177	0.0260869	0.0240534	0.0711946	0.877999	0.0741414	0.0752181	0.015138	35.4378		2.01758	12.9612	0.250919	0.025088	0.103855	0.100035	0.0264412	0.0541756	2.47165	0.148835	0.33913	0.00601334	0.00177987	0.0877999	0.00741414	0.00198125	0.000819975	8.85945
2	15	0.25	0.025	0.1	0.1	0.0263401	0.0625	0.25	0.00878906	-0.0023763	0.00276998	0.00461302	0.0513721	0.0021981	0.00505525	5.9e-05	10.2453	0.0684361	0.0212279	0.0197266	0.074063	0.932548	0.0761439	0.0782811	0.0136099	38.02		2.01758	14.9644	0.250692	0.0251153	0.105137	0.10022	0.0264733	0.0625037	2.81133	0.136872	0.318419	0.00493166	0.00185158	0.0932548	0.00761439	0.00206193	0.000850618	9.50501
2	3	0.25	0.025	0.0333333	0.1	0.0263401	0.0125	0.75	-0.0917969	0.146973	-0.0911956	-0.00313309	-0.00301164	0.119886	0.0036723	0.02015	6.61873	0.137095	0.193635	0.120964	0.0348259	1.17991	0.17797	0.0389596	0.0384164	17.8101		1.81641	3.44092	0.227201	0.0249217	0.0332329	0.111989	0.0264369	0.0127519	5.71405	0.27419	0.580906	0.030241	0.000870648	0.0393304	0.017797	0.0010262	0.000480205	13.3576
2	5	0.25	0.025	0.0333333	0.1	0.0263401	0.0208333	0.75	0.0622559	-0.0463379	0.0754163	0.00545055	0.248054	-0.0431643	0.00321116	-0.000470272	7.1357	0.179092	0.156105	0.174092	0.04197	1.38546	0.143166	0.0435708	0.0297016	18.5055		2.12451	4.76831	0.268854	0.0251363	0.0416018	0.0956836	0.0264247	0.0208235	6.10178	0.358184	0.780527	0.043523	0.00104925	0.046182	0.0143166	0.00114766	0.000618782	13.8791
2	7	0.25	0.025	0.0333333	0.1	0.0263401	0.0291667	0.75	0.0454102	-0.0235421	0.0305066	0.00694366	0.302423	-0.0173221	0.00610615	-0.000328203	7.1414	0.134005	0.0832656	0.0822957	0.0463042	1.51756	0.0826634	0.0483789	0.0230479	18.4729		2.09082	6.83521	0.257627	0.0251736	0.0434141	0.0982678	0.026501	0.0291571	6.10605	0.268011	0.582859	0.0205739	0.00115761	0.0505854	0.00826634	0.00127431	0.00067223	13.8546
2	9	0.25	0.025	0.0333333	0.1	0.0263401	0.0375	0.75	0.029541	-0.0126953	0.0149037	0.0104111	0.438628	-0.00242616	0.0104237	-0.000442435	7.4653	0.109571	0.0531156	0.0498984	0.0521572	1.7088	0.0653891	0.0548353	0.0199679	18.9266		2.05908	8.88574	0.253726	0.0252603	0.0479543	0.0997574	0.0266147	0.0374834	6.34898	0.219141	0.47804	0.0124746	0.00130393	0.05696	0.00653892	0.00144437	0.000748795	14.1949
2	11	0.25	0.025	0.0333333	0.1	0.0263401	0.0458333	0.75	0.0180664	-0.00665838	0.0076348	0.0114364	0.489845	0.00473279	0.0118734	-0.000129317	7.84988	0.0919928	0.0358233	0.0332608	0.0552532	1.84511	0.0621054	0.0583726	0.0168374	19.3099		2.03613	10.9268	0.251909	0.0252859	0.0496615	0.100473	0.0266529	0.0458274	6.63741	0.183986	0.394056	0.00831521	0.00138133	0.0615038	0.00621054	0.00153754	0.000771713	14.4824
2	13	0.25	0.025	0.0333333	0.1	0.0263401	0.0541667	0.75	0.00927734	-0.00332407	0.00392651	0.0128388	0.562094	0.00944348	0.0135639	7.8e-05	8.41652	0.073533	0.0257251	0.0240603	0.0584491	2.00854	0.0629116	0.0619052	0.0148079	19.9078		2.01855	12.9568	0.250982	0.025321	0.0520698	0.100944	0.0266974	0.0541709	7.06239	0.147066	0.334427	0.00601507	0.00146123	0.0669513	0.00629116	0.00163059	0.000802092	14.9308
2	15	0.25	0.025	0.0333333	0.1	0.0263401	0.0625	0.75	0.0090332	-0.00257162	0.00280816	0.0152231	0.677006	0.0127827	0.0161517	-9.35e-05	8.05059	0.068849	0.0208309	0.0196588	0.0607262	2.13434	0.0640002	0.0643463	0.0132735	19.5946		2.01807	14.9614	0.250702	0.0253806	0.0559002	0.101278	0.0267656	0.0624942	6.78794	0.137698	0.312463	0.00491471	0.00151815	0.0711448	0.00640002	0.00169489	0.000829596	14.696
2	3	0.5	0.05	0.1	0.1	0.0526803	0.025	0.5	-0.0588379	0.0983073	-0.064419	-0.0081755	-0.0830685	0.0749096	-0.00396958	0.0122299	1.19111	0.110009	0.154393	0.102443	0.0316463	0.388278	0.139805	0.0341444	0.0271394	11.6899		1.88232	3.29492	0.46779	0.0495912	0.0916932	0.107491	0.0524711	0.0253057	1.09555	0.220019	0.463179	0.0512216	0.00158232	0.0388278	0.0139805	0.00179874	0.000678486	5.84493
2	5	0.5	0.05	0.1	0.1	0.0526803	0.0416667	0.5	0.0505371	-0.0387207	0.0536505	-0.001069	-0.0181576	-0.0401989	-0.00318108	-0.00153569	1.62279	0.135577	0.118079	0.125733	0.0386992	0.463471	0.105709	0.0397806	0.0222506	14.5019		2.10107	4.8064	0.526825	0.0499465	0.0981842	0.0959801	0.0525127	0.0416027	1.3114	0.271154	0.590394	0.0628666	0.00193496	0.0463471	0.0105709	0.00209565	0.000927107	7.25097
2	7	0.5	0.05	0.1	0.1	0.0526803	0.0583333	0.5	0.0283203	-0.0154157	0.0185795	-0.000725112	-0.0156102	-0.0162324	-0.00151919	-0.000571686	2.25048	0.0953187	0.0600941	0.0597911	0.0427781	0.514589	0.0622713	0.044595	0.0170602	17.3792		2.05664	6.89209	0.50929	0.0499637	0.098439	0.0983768	0.0526002	0.0583	1.62524	0.190637	0.420659	0.0298956	0.0021389	0.0514589	0.00622713	0.00234928	0.000995178	8.68958
2	9	0.5	0.05	0.1	0.1	0.0526803	0.075	0.5	0.0146484	-0.00683594	0.00776801	3.05e-05	-0.00734721	-0.00691466	-0.000223351	-0.000110347	2.73168	0.0665139	0.0340205	0.031958	0.0474976	0.576043	0.0527128	0.0498969	0.0144991	19.6243		2.0293	8.93848	0.503884	0.0500015	0.0992653	0.0993085	0.0526685	0.0749917	1.86584	0.133028	0.306185	0.015979	0.00237488	0.0576043	0.00527128	0.00262858	0.00108744	9.81217
2	11	0.5	0.05	0.1	0.1	0.0526803	0.0916667	0.5	0.0065918	-0.00277432	0.0035386	-0.000625809	-0.0172484	-0.00380894	-0.000680672	0.000370925	3.53906	0.0508041	0.0223664	0.0205265	0.0515571	0.64325	0.0540014	0.0543297	0.0124871	22.3907		2.01318	10.9695	0.501769	0.0499687	0.0982752	0.0996191	0.0526444	0.0917007	2.26953	0.101608	0.246031	0.0102632	0.00257786	0.064325	0.00540014	0.0028621	0.00114465	11.1953
2	13	0.5	0.05	0.1	0.1	0.0526803	0.108333	0.5	0.00439453	-0.00170898	0.00216688	0.000312383	-0.00637712	-0.00163786	0.000396681	0.000267237	4.45297	0.0380202	0.0162695	0.0151555	0.0544679	0.688019	0.0561676	0.0574738	0.0110269	25.0873		2.00879	12.9778	0.501083	0.0500156	0.0993623	0.0998362	0.0527012	0.108362	2.72648	0.0760403	0.211503	0.00757774	0.0027234	0.0688019	0.00561676	0.00302774	0.00119458	12.5437
2	15	0.5	0.05	0.1	0.1	0.0526803	0.125	0.5	0.00195312	-0.000537109	0.0011282	-0.000310116	-0.0134213	-0.0012964	-0.000188917	0.000480336	4.54839	0.0291664	0.0131961	0.0121047	0.0571952	0.733319	0.0583029	0.0603694	0.0100364	25.6072		2.00391	14.9919	0.500564	0.0499845	0.0986579	0.0998704	0.0526703	0.12506	2.77419	0.0583328	0.197941	0.00605233	0.00285976	0.0733319	0.00583029	0.00318028	0.00125455	12.8036
2	3	0.5	0.05	0.2	0.1	0.0526803	0.025	0.25	-0.059082	0.0983887	-0.0646611	-0.00886774	-0.0445521	0.0743132	-0.00469833	0.0120272	0.0865212	0.110156	0.154495	0.102438	0.0332677	0.207773	0.139073	0.035659	0.0270616	0.24468		1.88184	3.29517	0.467669	0.0495566	0.19109	0.107431	0.0524327	0.0253007	0.27163	0.220312	0.463485	0.0512192	0.00166338	0.0415546	0.0139073	0.00187852	0.000676541	0.0611701
2	5	0.5	0.05	0.2	0.1	0.0526803	0.0416667	0.25	0.050293	-0.0390625	0.0535451	-0.000919413	-0.00962566	-0.0400629	-0.00302279	-0.0019081	0.0755388	0.134991	0.117208	0.125664	0.0399819	0.241943	0.105343	0.0410665	0.0217889	0.329438		2.10059	4.80469	0.526773	0.049954	0.198075	0.0959937	0.052521	0.0415872	0.268885	0.269982	0.586042	0.0628318	0.0019991	0.0483885	0.0105343	0.00216339	0.000907872	0.0823596
2	7	0.5	0.05	0.2	0.1	0.0526803	0.0583333	0.25	0.0285645	-0.015904	0.0186697	-0.000403042	-0.00658879	-0.016021	-0.00117738	-0.00099199	0.0976494	0.0955657	0.0600705	0.0599301	0.0448971	0.274948	0.0632956	0.0468	0.0167409	0.393777		2.05713	6.88867	0.509335	0.0499798	0.198682	0.0983979	0.0526182	0.0582755	0.274412	0.191131	0.420494	0.0299651	0.00224485	0.0549895	0.00632956	0.00246544	0.000976554	0.0984441
2	9	0.5	0.05	0.2	0.1	0.0526803	0.075	0.25	0.0148926	-0.00737847	0.00785497	0.000426237	-0.00219216	-0.00663207	0.00020129	-0.000591503	0.249351	0.0669172	0.0341726	0.0323048	0.0503718	0.311816	0.0546838	0.0528753	0.0141893	4.46349		2.02979	8.93359	0.503927	0.0500213	0.199562	0.0993368	0.0526909	0.0749556	0.312338	0.133834	0.307554	0.0161524	0.00251859	0.0623633	0.00546838	0.00278548	0.0010642	1.11587
2	11	0.5	0.05	0.2	0.1	0.0526803	0.0916667	0.25	0.00634766	-0.0032848	0.0034862	0.000329516	-0.00271921	-0.0028289	0.000348033	-0.00019332	0.120245	0.0502313	0.0221724	0.0205312	0.0550393	0.350688	0.0569006	0.0579708	0.0121671	0.497743		2.0127	10.9639	0.501743	0.0500165	0.199456	0.0997171	0.0526986	0.0916489	0.280061	0.100463	0.243896	0.0102656	0.00275196	0.0701376	0.00569006	0.00305392	0.00111532	0.124436
2	13	0.5	0.05	0.2	0.1	0.0526803	0.108333	0.25	0.00463867	-0.00227239	0.00222647	0.000841077	-0.000982846	-0.00117818	0.000975568	-0.000246264	0.447644	0.0387861	0.0163336	0.0153981	0.0584308	0.379088	0.0598027	0.061615	0.0106901	8.88664		2.00928	12.9705	0.501113	0.0500421	0.199803	0.0998822	0.0527317	0.108307	0.361911	0.0775722	0.212337	0.00769906	0.00292154	0.0758175	0.00598027	0.00324589	0.0011581	2.22166
2	15	0.5	0.05	0.2	0.1	0.0526803	0.125	0.25	0.00195312	-0.00113932	0.00119242	0.000296461	-0.00490979	-0.000754551	0.000478699	-5.72e-05	0.453728	0.0291664	0.0129395	0.0121076	0.0617398	0.408985	0.0627709	0.0651196	0.00982188	8.96129		2.00391	14.9829	0.500596	0.0500148	0.199018	0.0999245	0.0527055	0.124993	0.363432	0.0583328	0.194092	0.0060538	0.00308699	0.0817969	0.00627709	0.00343052	0.00122773	2.24032
2	3	0.5	0.05	0.0666667	0.1	0.0526803	0.025	0.75	-0.0581055	0.0980632	-0.0632667	-0.00779878	-0.118235	0.0741863	-0.00362826	0.0131969	3.24354	0.109566	0.154877	0.102753	0.0306237	0.557721	0.140783	0.033253	0.0277663	17.0207		1.88379	3.29419	0.468367	0.0496101	0.0587844	0.107419	0.0524891	0.0253299	3.18266	0.219131	0.464631	0.0513763	0.00153119	0.0371814	0.0140783	0.00175178	0.000694158	12.7655
2	5	0.5	0.05	0.0666667	0.1	0.0526803	0.0416667	0.75	0.0517578	-0.0387695	0.0543496	-0.000908799	-0.0211304	-0.0406305	-0.00304524	-0.000824772	3.09932	0.134889	0.117514	0.125526	0.036796	0.651358	0.105658	0.0379265	0.0226252	17.1964		2.10352	4.80615	0.527175	0.0499546	0.065258	0.095937	0.0525198	0.0416323	3.07449	0.269779	0.587568	0.0627631	0.0018398	0.0434239	0.0105658	0.00199798	0.000942716	12.8973
2	7	0.5	0.05	0.0666667	0.1	0.0526803	0.0583333	0.75	0.0280762	-0.0149623	0.0186248	-6.92e-06	-0.00511114	-0.0155192	-0.000772102	-8.53e-05	4.02278	0.0950704	0.0603017	0.0599583	0.0403706	0.714287	0.061327	0.0420985	0.0172271	19.7137		2.05615	6.89526	0.509312	0.0499997	0.0663259	0.0984481	0.0526396	0.0583284	3.76708	0.190141	0.422112	0.0299791	0.00201853	0.0476191	0.0061327	0.00221776	0.00100491	14.7853
2	9	0.5	0.05	0.0666667	0.1	0.0526803	0.075	0.75	0.0146484	-0.00623915	0.00763492	0.000709431	0.00955176	-0.00609329	0.000484757	0.000354456	4.85164	0.0665139	0.0342012	0.0319741	0.0444348	0.788281	0.0502919	0.0466981	0.0146617	21.7146		2.0293	8.94385	0.503817	0.0500355	0.0673035	0.0993907	0.0527058	0.0750266	4.38873	0.133028	0.307811	0.0159871	0.00222174	0.0525521	0.00502919	0.00246007	0.00109962	16.286
2	11	0.5	0.05	0.0666667	0.1	0.0526803	0.0916667	0.75	0.00610352	-0.00230824	0.00339092	0.000694292	0.00925323	-0.00233697	0.000698039	0.00070103	5.43732	0.0508651	0.0221591	0.0203058	0.0476452	0.865635	0.0505762	0.0502546	0.0125278	22.9329		2.01221	10.9746	0.501695	0.0500347	0.0672835	0.0997663	0.052717	0.0917309	4.82799	0.10173	0.24375	0.0101529	0.00238226	0.057709	0.00505762	0.00264743	0.00114838	17.1997
2	13	0.5	0.05	0.0666667	0.1	0.0526803	0.108333	0.75	0.00439453	-0.00129582	0.00207049	0.00174334	0.0319211	-0.000117462	0.00188384	0.000580033	6.16866	0.0380202	0.0164838	0.0152183	0.0501113	0.920327	0.0518975	0.0529156	0.0109821	24.5952		2.00879	12.9832	0.501035	0.0500872	0.0687947	0.0999883	0.0527795	0.108396	5.37649	0.0760403	0.214289	0.00760917	0.00250557	0.0613551	0.00518975	0.0027876	0.00118972	18.4464
2	15	0.5	0.05	0.0666667	0.1	0.0526803	0.125	0.75	0.00195312	-0.000406901	0.00115604	0.00189993	0.0364942	0.00088906	0.00211015	0.000637441	6.50992	0.0291664	0.0132418	0.0121168	0.0523903	0.981397	0.0537056	0.0553543	0.0100044	25.2801		2.00391	14.9939	0.500578	0.050095	0.0690996	0.100089	0.0527914	0.12508	5.63244	0.0583328	0.198627	0.00605839	0.00261952	0.0654264	0.00537056	0.00291608	0.00125055	18.9601
2	3	0.75	0.075	0.15	0.1	0.0790204	0.0375	0.5	-0.0405273	0.0705566	-0.0469268	-0.00672668	-0.0453201	0.0527025	-0.00377736	0.00894106	0.100177	0.0934533	0.131837	0.08856	0.0267389	0.220482	0.117015	0.0284788	0.0227087	0.281807		1.91895	3.21167	0.714805	0.0744955	0.143202	0.10527	0.0787219	0.0378353	0.550089	0.186907	0.395511	0.06642	0.00200542	0.0330723	0.0117015	0.0022504	0.000851576	0.140903
2	5	0.75	0.075	0.15	0.1	0.0790204	0.0625	0.5	0.045166	-0.0359375	0.0456992	5.56e-05	-0.00375061	-0.0350964	-0.00180266	-0.0022109	0.0846821	0.114707	0.0990063	0.106828	0.0326634	0.262008	0.0895079	0.0335887	0.0180642	0.383948		2.09033	4.82031	0.784274	0.0750042	0.149437	0.0964904	0.0788779	0.0623618	0.542341	0.229415	0.495031	0.0801207	0.00244976	0.0393012	0.00895078	0.00265419	0.00112901	0.191974
2	7	0.75	0.075	0.15	0.1	0.0790204	0.0875	0.5	0.0187988	-0.0107422	0.0123235	-0.000432724	-0.00630287	-0.0109993	-0.000966499	-0.000615688	0.112162	0.0721166	0.0465732	0.0463164	0.0365093	0.29646	0.0498726	0.0380934	0.0137879	0.457695		2.0376	6.9248	0.759243	0.0749675	0.149055	0.0989001	0.078944	0.0874461	0.556081	0.144233	0.326012	0.0347373	0.0027382	0.044469	0.00498726	0.00301016	0.00120644	0.228848
2	9	0.75	0.075	0.15	0.1	0.0790204	0.1125	0.5	0.00634766	-0.00322808	0.00381899	-0.00140879	-0.0145613	-0.0048652	-0.00158159	0.00012122	0.125203	0.0423174	0.0236642	0.0220018	0.0409261	0.33613	0.0433557	0.043005	0.0115142	0.533725		2.0127	8.97095	0.752864	0.0748943	0.147816	0.0995135	0.0788954	0.112514	0.562601	0.0846348	0.212978	0.0165014	0.00306946	0.0504194	0.00433557	0.00339827	0.00129534	0.266862
2	11	0.75	0.075	0.15	0.1	0.0790204	0.1375	0.5	0.00195312	-0.00157582	0.00184068	-0.000450411	-0.00729011	-0.00211899	-0.000452974	9.07e-05	0.134822	0.0269927	0.015234	0.0143998	0.0442288	0.374898	0.0456655	0.0465915	0.00987522	0.71023		2.00391	10.9827	0.751381	0.0749662	0.148906	0.0997881	0.0789846	0.137512	0.567411	0.0539854	0.167574	0.0107998	0.00331716	0.0562347	0.00456655	0.00368168	0.00135784	0.355115
2	13	0.75	0.075	0.15	0.1	0.0790204	0.1625	0.5	0.0012207	-0.00114558	0.0012809	-0.00020774	-0.0076863	-0.00137885	-0.000150901	3.11e-05	0.584507	0.0206339	0.0123067	0.0114842	0.0476632	0.413214	0.0485212	0.0502338	0.00883008	9.93325		2.00244	12.9851	0.750961	0.0749844	0.148847	0.0998621	0.0790085	0.162505	0.792254	0.0412677	0.159988	0.00861316	0.00357474	0.0619821	0.00485212	0.0039695	0.00143489	4.96663
2	15	0.75	0.075	0.15	0.1	0.0790204	0.1875	0.5	0.000732422	-0.000602214	0.000797402	-0.000829976	-0.0150696	-0.001544	-0.000762377	0.000134485	0.377977	0.0135118	0.0100139	0.00930522	0.0509149	0.45079	0.0516429	0.0536744	0.00815939	7.15411		2.00146	14.991	0.750598	0.0749378	0.14774	0.0998456	0.0789601	0.187525	0.688988	0.0270236	0.150208	0.00697892	0.00381862	0.0676185	0.00516429	0.00424138	0.00152988	3.57706
2	3	0.75	0.075	0.3	0.1	0.0790204	0.0375	0.25	-0.0405273	0.0708822	-0.0469744	-0.00779631	-0.0263677	0.0515908	-0.00490986	0.00911967	0.0320545	0.0934533	0.132433	0.0887865	0.0285994	0.121428	0.116755	0.0302777	0.0228959	0.106278		1.91895	3.21265	0.714769	0.0744153	0.29209	0.105159	0.0786324	0.037842	0.258014	0.186907	0.397298	0.0665899	0.00214495	0.0364283	0.0116755	0.00239256	0.000858598	0.0265696
2	5	0.75	0.075	0.3	0.1	0.0790204	0.0625	0.25	0.045166	-0.0359375	0.0457146	0.000212583	-0.00255742	-0.0351021	-0.00164466	-0.00221089	0.0207725	0.114707	0.0991295	0.106852	0.0354364	0.145715	0.0890375	0.0363318	0.0182051	0.127651		2.09033	4.82031	0.784286	0.0750159	0.299233	0.0964898	0.0788904	0.0623618	0.255193	0.229415	0.495648	0.0801393	0.00265773	0.0437144	0.00890375	0.00287095	0.00113782	0.0319129
2	7	0.75	0.075	0.3	0.1	0.0790204	0.0875	0.25	0.0192871	-0.0110212	0.0126338	-0.000555648	-0.00468932	-0.0114489	-0.00110604	-0.000636967	0.027017	0.0728305	0.0471464	0.0467492	0.0391194	0.162797	0.0509838	0.0407818	0.0139664	0.145346		2.03857	6.92285	0.759475	0.0749583	0.298593	0.0988551	0.078933	0.0874443	0.256754	0.145661	0.330025	0.0350619	0.00293395	0.0488392	0.00509838	0.00322259	0.00122206	0.0363365
2	9	0.75	0.075	0.3	0.1	0.0790204	0.1125	0.25	0.00634766	-0.00339084	0.00387534	-0.0010718	-0.0062691	-0.00460152	-0.00121851	1.3e-05	0.0355148	0.0423174	0.0236733	0.0220227	0.0435362	0.183367	0.0454561	0.0457505	0.0114849	0.174282		2.0127	8.96948	0.752907	0.0749196	0.298119	0.0995398	0.0789241	0.112501	0.258879	0.0846348	0.21306	0.016517	0.00326522	0.0550101	0.00454561	0.00361522	0.00129205	0.0435705
2	11	0.75	0.075	0.3	0.1	0.0790204	0.1375	0.25	0.00195312	-0.00175337	0.00187109	0.000190907	-0.000926281	-0.00152215	0.000234734	-5.6e-05	0.0396784	0.0269927	0.0151481	0.0143631	0.0469617	0.203818	0.0480651	0.0494741	0.00976742	0.205494		2.00391	10.9807	0.751403	0.0750143	0.299722	0.0998478	0.0790389	0.137492	0.25992	0.0539854	0.166629	0.0107723	0.00352213	0.0611453	0.00480651	0.00390946	0.00134302	0.0513735
2	13	0.75	0.075	0.3	0.1	0.0790204	0.1625	0.25	0.00146484	-0.00135216	0.00130863	0.000821614	0.00115205	-0.00038494	0.000945346	-0.000148965	0.0446478	0.0220485	0.0122711	0.0115125	0.0499389	0.219643	0.0506331	0.0526489	0.00871616	0.222218		2.00293	12.9824	0.750981	0.0750616	0.300346	0.0999615	0.0790951	0.162476	0.261162	0.044097	0.159524	0.00863436	0.00374542	0.0658928	0.00506331	0.00416033	0.00141638	0.0555546
2	15	0.75	0.075	0.3	0.1	0.0790204	0.1875	0.25	0.000732422	-0.00078125	0.000764987	0.000384994	-0.0011767	-0.000310165	0.000535636	-7.83e-05	0.0592649	0.0135118	0.00996073	0.00934261	0.0536083	0.240565	0.0540745	0.05652	0.00798221	0.262576		2.00146	14.9883	0.750574	0.0750289	0.299647	0.099969	0.0790627	0.187485	0.264816	0.0270236	0.149411	0.00700695	0.00402062	0.0721696	0.00540745	0.00446623	0.00149666	0.065644
2	3	0.75	0.075	0.1	0.1	0.0790204	0.0375	0.75	-0.0405273	0.070638	-0.0469128	-0.00642357	-0.0651443	0.0530906	-0.0034516	0.00897247	0.389237	0.0934533	0.132281	0.0887401	0.0262398	0.321584	0.117567	0.0280155	0.0228029	4.83016		1.91895	3.21191	0.714815	0.0745182	0.0934856	0.105309	0.0787476	0.0378365	1.04193	0.186907	0.396844	0.066555	0.00196799	0.0321584	0.0117567	0.00221379	0.000855108	3.62262
2	5	0.75	0.075	0.1	0.1	0.0790204	0.0625	0.75	0.0456543	-0.0362793	0.0461715	-7.39e-05	-0.00640829	-0.0355901	-0.00195882	-0.00214004	0.522236	0.115046	0.0991651	0.106962	0.0318215	0.379616	0.0897875	0.0327692	0.0182323	6.85657		2.09131	4.8186	0.784629	0.0749945	0.0993592	0.096441	0.0788656	0.0623662	1.14168	0.230091	0.495825	0.0802216	0.00238661	0.0379616	0.00897875	0.00258943	0.00113952	5.14243
2	7	0.75	0.075	0.1	0.1	0.0790204	0.0875	0.75	0.0187988	-0.0103237	0.0122633	-0.00104269	-0.017331	-0.0115411	-0.00160648	-0.000258686	0.988558	0.0721166	0.046801	0.0463316	0.0362799	0.440378	0.0497399	0.037844	0.0141364	10.8131		2.0376	6.92773	0.759197	0.0749218	0.0982669	0.0988459	0.0788934	0.0874774	1.49142	0.144233	0.327607	0.0347487	0.00272099	0.0440378	0.00497399	0.00299045	0.00123693	8.10983
2	9	0.75	0.075	0.1	0.1	0.0790204	0.1125	0.75	0.00634766	-0.00295681	0.00384725	-0.00155221	-0.0231534	-0.00503302	-0.00173715	0.000421043	1.06051	0.0423174	0.0238581	0.021976	0.0402274	0.492222	0.0427759	0.0422764	0.0118074	11.7372		2.0127	8.97339	0.752885	0.0748836	0.0976847	0.0994967	0.0788831	0.112547	1.54538	0.0846348	0.214723	0.016482	0.00301705	0.0492222	0.00427759	0.0033407	0.00132833	8.80291
2	11	0.75	0.075	0.1	0.1	0.0790204	0.1375	0.75	0.00195312	-0.0012207	0.00187113	-0.00133573	-0.0237339	-0.00302856	-0.00139177	0.000476308	1.68176	0.0269927	0.0154635	0.0144014	0.0433852	0.548698	0.0449477	0.0457157	0.0101715	15.0895		2.00391	10.9866	0.751403	0.0748998	0.0976266	0.0996971	0.0789104	0.137565	2.01132	0.0539854	0.170098	0.010801	0.00325389	0.0548698	0.00449477	0.00361247	0.00139858	11.3171
2	13	0.75	0.075	0.1	0.1	0.0790204	0.1625	0.75	0.0012207	-0.000732422	0.00126447	-0.00104351	-0.0229253	-0.0021851	-0.0010362	0.000431447	1.90035	0.0206339	0.0123966	0.0113788	0.0464762	0.596139	0.0476254	0.0490107	0.00916586	16.5162		2.00244	12.9905	0.750948	0.0749217	0.0977075	0.0997815	0.0789385	0.16257	2.17526	0.0412677	0.161156	0.00853412	0.00348572	0.0596139	0.00476254	0.00387284	0.00148945	12.3872
2	15	0.75	0.075	0.1	0.1	0.0790204	0.1875	0.75	0.000732422	-0.000292969	0.000778604	-0.000856276	-0.0199787	-0.00154965	-0.000803136	0.000424362	1.93592	0.0135118	0.010202	0.00931105	0.0484439	0.629357	0.0492489	0.0510996	0.00829797	16.7003		2.00146	14.9956	0.750584	0.0749358	0.0980021	0.099845	0.0789569	0.18758	2.20194	0.0270236	0.15303	0.00698329	0.00363329	0.0629357	0.00492489	0.00403791	0.00155587	12.5253
2	3	0.25	0.05	0.1	0.2	0.0557859	0.0125	0.5	-0.102783	0.173177	-0.0997166	-0.00677932	-0.0652987	0.125783	0.00931866	0.0313009	1.18537	0.14446	0.221396	0.120486	0.0288008	0.359328	0.172765	0.0392416	0.0536871	11.7819		1.79443	3.51953	0.225071	0.049661	0.0934701	0.225157	0.0563057	0.0128913	1.09268	0.28892	0.664189	0.0301214	0.00144004	0.0359328	0.0345531	0.00218913	0.000671089	5.89094
2	5	0.25	0.05	0.1	0.2	0.0557859	0.0208333	0.5	0.0585938	-0.04375	0.0710062	-0.0015418	-0.020931	-0.0468378	-0.00676958	-0.00298725	1.24422	0.178794	0.168272	0.169245	0.0327426	0.40192	0.137884	0.0362704	0.0406438	12.1098		2.11719	4.78125	0.267752	0.0499229	0.0979069	0.190632	0.0554082	0.0207711	1.12211	0.357587	0.841359	0.0423112	0.00163713	0.040192	0.0275767	0.00202338	0.000846746	6.0549
2	7	0.25	0.05	0.1	0.2	0.0557859	0.0291667	0.5	0.0402832	-0.0222866	0.0282831	-0.000875418	-0.0142062	-0.0227834	-0.00340797	-0.00190202	1.58252	0.136308	0.0919541	0.0829524	0.0354914	0.437265	0.0773281	0.0387352	0.029234	14.2919		2.08057	6.84399	0.257071	0.0499562	0.0985794	0.195443	0.0555958	0.0291112	1.29126	0.272616	0.643678	0.0207381	0.00177457	0.0437265	0.0154656	0.00216088	0.000852658	7.14595
2	9	0.25	0.05	0.1	0.2	0.0557859	0.0375	0.5	0.0283203	-0.0131022	0.0144336	9.56e-05	-0.0038413	-0.0121113	-0.00115416	-0.00147044	1.77932	0.11017	0.0572468	0.0497131	0.0384457	0.479592	0.0559527	0.0425342	0.023586	15.1026		2.05664	8.88208	0.253608	0.0500048	0.0996159	0.197578	0.0557215	0.0374449	1.38966	0.22034	0.515221	0.0124283	0.00192228	0.0479592	0.0111905	0.00237281	0.000884475	7.55129
2	11	0.25	0.05	0.1	0.2	0.0557859	0.0458333	0.5	0.0166016	-0.00652521	0.00708922	-8.17e-05	-0.00549767	-0.00618292	-0.000593731	-0.00059516	2.84009	0.0916045	0.0389111	0.0329563	0.0404941	0.514123	0.0493785	0.045203	0.0195753	19.45		2.0332	10.9282	0.251772	0.0499959	0.0994502	0.198763	0.0557528	0.0458061	1.92004	0.183209	0.428022	0.00823907	0.00202471	0.0514123	0.0098757	0.00252169	0.000897201	9.72501
2	13	0.25	0.05	0.1	0.2	0.0557859	0.0541667	0.5	0.00952148	-0.00330529	0.00375873	-0.000371563	-0.00955416	-0.00358591	-0.000546736	-0.000102016	3.5667	0.0739158	0.0282755	0.023897	0.0422737	0.548257	0.0476802	0.0473882	0.0169604	22.106		2.01904	12.957	0.25094	0.0499814	0.0990446	0.199283	0.0557554	0.0541611	2.28335	0.147832	0.367582	0.00597426	0.00211368	0.0548257	0.00953605	0.00264359	0.00091869	11.053
2	15	0.25	0.05	0.1	0.2	0.0557859	0.0625	0.5	0.0078125	-0.00236003	0.00262225	2.74e-05	-0.00564783	-0.00223008	3.9e-05	-9.6e-05	5.13999	0.0676582	0.0233765	0.0196343	0.0443997	0.589122	0.0479727	0.04978	0.0151793	26.9167		2.01562	14.9646	0.250656	0.0500014	0.0994352	0.199554	0.0557881	0.062494	3.06999	0.135316	0.350647	0.00490856	0.00221998	0.0589122	0.00959454	0.00277702	0.000948709	13.4584
2	3	0.25	0.05	0.2	0.2	0.0557859	0.0125	0.25	-0.102539	0.172852	-0.0998571	-0.00762898	-0.0350765	0.124563	0.00827776	0.0310996	0.068385	0.143999	0.220239	0.119796	0.030175	0.191954	0.170588	0.0398981	0.0532362	0.212532		1.79492	3.51855	0.225036	0.0496186	0.192985	0.224913	0.0562477	0.0128887	0.267096	0.287998	0.660716	0.0299491	0.00150875	0.0383908	0.0341176	0.00222575	0.000665453	0.0531329
2	5	0.25	0.05	0.2	0.2	0.0557859	0.0208333	0.25	0.0568848	-0.0425781	0.0695378	-0.00169079	-0.0129641	-0.0459695	-0.00682424	-0.00295708	0.0596203	0.17815	0.167788	0.168594	0.0345123	0.213914	0.136803	0.0377074	0.0405725	0.240389		2.11377	4.78711	0.267384	0.0499155	0.197407	0.190806	0.0554052	0.0207717	0.264905	0.356299	0.838942	0.0421485	0.00172561	0.0427828	0.0273605	0.00210354	0.000845259	0.0600973
2	7	0.25	0.05	0.2	0.2	0.0557859	0.0291667	0.25	0.0397949	-0.0220773	0.0279898	-0.0011585	-0.0104344	-0.0228697	-0.00369375	-0.00198321	0.0702665	0.136451	0.0920045	0.0829636	0.0375933	0.234767	0.0771617	0.040828	0.029105	0.286342		2.07959	6.84546	0.256997	0.0499421	0.197913	0.195426	0.0555798	0.0291088	0.267567	0.272903	0.644032	0.0207409	0.00187967	0.0469534	0.0154323	0.00227763	0.000848896	0.0715855
2	9	0.25	0.05	0.2	0.2	0.0557859	0.0375	0.25	0.0285645	-0.0138075	0.0146638	0.000395273	-0.00143847	-0.0120773	-0.000833904	-0.00197022	0.0786265	0.109829	0.057239	0.0498201	0.0406431	0.257692	0.0567399	0.0448761	0.0233315	0.372565		2.05713	8.87573	0.253666	0.0500198	0.199712	0.197585	0.0557394	0.0374261	0.269657	0.219659	0.515151	0.012455	0.00203216	0.0515384	0.011348	0.00250345	0.000874932	0.0931412
2	11	0.25	0.05	0.2	0.2	0.0557859	0.0458333	0.25	0.0166016	-0.00688033	0.00712744	-0.00041452	-0.0066408	-0.0065826	-0.000953021	-0.000920454	0.0971305	0.0916045	0.0388888	0.0329888	0.0428109	0.275735	0.0506386	0.0476886	0.019314	0.397572		2.0332	10.9243	0.251782	0.0499793	0.198672	0.198683	0.0557327	0.0457911	0.274283	0.183209	0.427776	0.00824721	0.00214055	0.0551471	0.0101277	0.00266035	0.000885225	0.0993929
2	13	0.25	0.05	0.2	0.2	0.0557859	0.0541667	0.25	0.00952148	-0.00377479	0.00380525	-0.000106382	-0.00393431	-0.00338265	-0.000228151	-0.000546152	0.104498	0.0747369	0.0286044	0.0241653	0.0450021	0.297332	0.0496773	0.0503668	0.0167458	0.405178		2.01904	12.9509	0.250951	0.0499947	0.199213	0.199323	0.0557732	0.0541371	0.276124	0.149474	0.371857	0.00604133	0.0022501	0.0594664	0.00993546	0.00280975	0.000907065	0.101295
2	15	0.25	0.05	0.2	0.2	0.0557859	0.0625	0.25	0.00830078	-0.00289713	0.00269524	0.000209263	-0.00270902	-0.00214237	0.000266558	-0.000564819	0.129535	0.0676001	0.0233683	0.0196754	0.0474146	0.319705	0.0503386	0.0531025	0.0150175	0.471721		2.0166	14.9565	0.250674	0.0500105	0.199458	0.199572	0.0558008	0.0624647	0.282384	0.1352	0.350524	0.00491884	0.00237073	0.063941	0.0100677	0.00296237	0.000938592	0.11793
2	3	0.25	0.05	0.0666667	0.2	0.0557859	0.0125	0.75	-0.101074	0.172119	-0.0977998	-0.0061664	-0.0880684	0.124448	0.00979286	0.0323562	1.90819	0.144187	0.222418	0.121242	0.0278084	0.516212	0.174207	0.0387918	0.0544337	12.2949		1.79785	3.51636	0.22555	0.0496917	0.0607954	0.22489	0.0563322	0.0129045	2.18115	0.288374	0.667254	0.0303105	0.00139042	0.0344141	0.0348415	0.00216404	0.000680422	9.22118
2	5	0.25	0.05	0.0666667	0.2	0.0557859	0.0208333	0.75	0.0595703	-0.0438477	0.0719455	-0.00117109	-0.0215939	-0.0471886	-0.00643947	-0.00229797	2.45416	0.178812	0.168754	0.169488	0.0313966	0.570652	0.138331	0.035114	0.0412377	14.52		2.11914	4.78076	0.267986	0.0499414	0.0652271	0.190562	0.0554267	0.0207855	2.59062	0.357625	0.843768	0.042372	0.00156983	0.0380435	0.0276663	0.00195887	0.00085912	10.89
2	7	0.25	0.05	0.0666667	0.2	0.0557859	0.0291667	0.75	0.0395508	-0.02131	0.0280016	-0.000442119	-0.00959248	-0.0221064	-0.00290387	-0.00111619	3.58472	0.13585	0.0919417	0.0825054	0.0338608	0.617599	0.0769066	0.0370478	0.029907	17.9079		2.0791	6.85083	0.257	0.0499779	0.0660272	0.195579	0.0556239	0.0291341	3.43854	0.2717	0.643592	0.0206263	0.00169304	0.0411732	0.0153813	0.00206674	0.000872287	13.4309
2	9	0.25	0.05	0.0666667	0.2	0.0557859	0.0375	0.75	0.0285645	-0.0126139	0.0145783	0.000540158	0.00644777	-0.0117714	-0.000686292	-0.000850129	4.61464	0.110384	0.0575269	0.0499049	0.0363988	0.670118	0.0551748	0.0403269	0.0239632	20.7065		2.05713	8.88647	0.253645	0.050027	0.0670965	0.197646	0.0557476	0.0374681	4.21098	0.220767	0.517742	0.0124762	0.00181994	0.0446746	0.011035	0.00224967	0.000898619	15.5299
2	11	0.25	0.05	0.0666667	0.2	0.0557859	0.0458333	0.75	0.0168457	-0.00601474	0.00718741	0.000530568	0.00785905	-0.00566267	5.77e-05	1.46e-05	4.34005	0.091226	0.0390385	0.0329682	0.0382622	0.714252	0.047767	0.0427503	0.0197473	20.2815		2.03369	10.9338	0.251797	0.0500265	0.0671906	0.198867	0.0557891	0.045834	4.00504	0.182452	0.429423	0.00824205	0.00191311	0.0476168	0.00955339	0.00238486	0.000905085	15.2111
2	13	0.25	0.05	0.0666667	0.2	0.0557859	0.0541667	0.75	0.00952148	-0.00281701	0.00372082	0.000641957	0.012454	-0.00254086	0.000564568	0.00035301	6.39072	0.0739158	0.0283538	0.0237942	0.0398274	0.759941	0.0455356	0.0446966	0.0171039	24.3483		2.01904	12.9634	0.25093	0.0500321	0.0674969	0.199492	0.0558174	0.0541858	5.54304	0.147832	0.3686	0.00594855	0.00199137	0.0506627	0.00910712	0.00249344	0.000926462	18.2612
2	15	0.25	0.05	0.0666667	0.2	0.0557859	0.0625	0.75	0.0078125	-0.00206706	0.0026453	0.00142682	0.0272463	-0.000851659	0.00157033	0.000226363	7.34487	0.0676582	0.0232297	0.0195162	0.0414433	0.804549	0.0454223	0.0465403	0.0151731	26.2506		2.01562	14.969	0.250661	0.0500713	0.0684831	0.19983	0.0558735	0.0625141	6.25865	0.135316	0.348445	0.00487906	0.00207217	0.0536366	0.00908447	0.00259629	0.000948316	19.6879
2	3	0.5	0.1	0.2	0.2	0.111572	0.025	0.5	-0.0627441	0.112549	-0.0672425	-0.00528264	-0.0236706	0.0811132	0.00498609	0.0209632	0.0372955	0.112809	0.171186	0.102085	0.0216025	0.137824	0.136642	0.0289349	0.0379449	0.134005		1.87451	3.33765	0.466379	0.0994717	0.195266	0.216223	0.112128	0.0255241	0.518648	0.225617	0.513558	0.0510427	0.00216025	0.0275648	0.0273285	0.00322832	0.000948623	0.0670026
2	5	0.5	0.1	0.2	0.2	0.111572	0.0416667	0.5	0.0493164	-0.0384277	0.0517217	-0.000628835	-0.00588255	-0.0381493	-0.00499548	-0.00358845	0.0280215	0.134446	0.125216	0.123327	0.025175	0.155941	0.102756	0.027545	0.0294712	0.149704		2.09863	4.80786	0.525861	0.0999371	0.198823	0.19237	0.111014	0.0415171	0.514011	0.268892	0.62608	0.0616636	0.0025175	0.0311882	0.0205512	0.00307325	0.00122796	0.074852
2	7	0.5	0.1	0.2	0.2	0.111572	0.0583333	0.5	0.0288086	-0.0166364	0.0187566	-0.00033892	-0.00382277	-0.0158633	-0.00213065	-0.00185913	0.0298364	0.0964464	0.0643539	0.0596866	0.0265538	0.166769	0.0556305	0.0291648	0.0204616	0.163238		2.05762	6.88354	0.509378	0.0999661	0.199235	0.196827	0.111334	0.0582249	0.514918	0.192893	0.450477	0.0298433	0.00265538	0.0333538	0.0111261	0.00325397	0.00119359	0.0816188
2	9	0.5	0.1	0.2	0.2	0.111572	0.075	0.5	0.0148926	-0.00754123	0.0077154	-9.6e-05	-0.00197216	-0.00692353	-0.000814368	-0.000959178	0.0346528	0.0669172	0.0368339	0.0322667	0.0290722	0.184455	0.0385951	0.0321705	0.0163319	0.185879		2.02979	8.93213	0.503858	0.0999904	0.199606	0.198615	0.111481	0.0749281	0.517326	0.133834	0.331505	0.0161333	0.00290722	0.036891	0.00771903	0.00358932	0.00122489	0.0929394
2	11	0.5	0.1	0.2	0.2	0.111572	0.0916667	0.5	0.00683594	-0.00321822	0.0033626	-0.000709704	-0.00573573	-0.00371226	-0.00102455	-0.000266886	0.0448206	0.0501672	0.0239007	0.0202514	0.0307069	0.200076	0.0350573	0.0342792	0.0135534	0.210687		2.01367	10.9646	0.501681	0.099929	0.198853	0.199258	0.111457	0.0916422	0.52241	0.100334	0.262907	0.0101257	0.00307069	0.0400153	0.00701147	0.00382459	0.00124239	0.105344
2	13	0.5	0.1	0.2	0.2	0.111572	0.108333	0.5	0.00439453	-0.00219727	0.00209536	-0.000250795	-0.00319218	-0.00213528	-0.000358782	-0.000311942	0.0475959	0.0380202	0.0179045	0.0151309	0.0324833	0.21418	0.0351658	0.036374	0.0118394	0.219282		2.00879	12.9714	0.501048	0.0999749	0.199362	0.199573	0.111532	0.1083	0.523798	0.0760403	0.232759	0.00756544	0.00324833	0.0428361	0.00703316	0.00405831	0.0012826	0.109641
2	15	0.5	0.1	0.2	0.2	0.111572	0.125	0.5	0.00219727	-0.00133464	0.00124902	-0.00034918	-0.00417976	-0.00146012	-0.000367693	-0.000211218	0.0556677	0.0301778	0.0144847	0.0122238	0.0334041	0.226177	0.0351771	0.0374173	0.0105895	0.242407		2.00439	14.98	0.500625	0.0999651	0.199164	0.199708	0.111531	0.124974	0.527834	0.0603556	0.217271	0.0061119	0.00334041	0.0452355	0.00703542	0.00417471	0.00132369	0.121203
2	3	0.5	0.1	0.4	0.2	0.111572	0.025	0.25	-0.0615234	0.111084	-0.0661718	-0.00699092	-0.0158749	0.0775338	0.00280001	0.0211564	0.0139577	0.111581	0.16924	0.101096	0.0239844	0.0800822	0.133692	0.0304352	0.0382414	0.0616906		1.87695	3.33325	0.466914	0.0993009	0.39365	0.215507	0.111884	0.0255289	0.253489	0.223161	0.507719	0.0505479	0.00239844	0.0320329	0.0267384	0.00339571	0.000956036	0.0154226
2	5	0.5	0.1	0.4	0.2	0.111572	0.0416667	0.25	0.0498047	-0.0387695	0.0523135	-0.000449468	-0.00373369	-0.0386127	-0.00488484	-0.00361731	0.00924981	0.134266	0.126382	0.124113	0.0283397	0.0903806	0.101944	0.0300817	0.0300597	0.0670359		2.09961	4.80615	0.526157	0.0999551	0.398507	0.192277	0.111027	0.0415159	0.252312	0.268532	0.631912	0.0620566	0.00283397	0.0361522	0.0203887	0.00335627	0.00125249	0.016759
2	7	0.5	0.1	0.4	0.2	0.111572	0.0583333	0.25	0.029541	-0.017055	0.0191658	-0.000311718	-0.00289252	-0.0163069	-0.00215051	-0.00190726	0.00922624	0.0965412	0.0646309	0.0598434	0.0291332	0.0945525	0.0554438	0.0317213	0.0207191	0.0715591		2.05908	6.88062	0.509583	0.0999688	0.398843	0.196739	0.111332	0.0582221	0.252307	0.193082	0.452416	0.0299217	0.00291332	0.037821	0.0110888	0.00353921	0.00120861	0.0178898
2	9	0.5	0.1	0.4	0.2	0.111572	0.075	0.25	0.0146484	-0.00735134	0.007579	-2.53e-05	-0.00117298	-0.00675107	-0.000704004	-0.000897338	0.00934226	0.0665139	0.0368006	0.0321749	0.0318373	0.104883	0.0400076	0.0351938	0.0164142	0.0798669		2.0293	8.93384	0.50379	0.0999975	0.399531	0.19865	0.111493	0.0749327	0.252336	0.133028	0.331206	0.0160874	0.00318373	0.0419533	0.00800152	0.00392663	0.00123106	0.0199667
2	11	0.5	0.1	0.4	0.2	0.111572	0.0916667	0.25	0.0065918	-0.00308505	0.00325758	-0.00056392	-0.0025714	-0.00347073	-0.000821037	-0.000232758	0.0119901	0.0495882	0.0238126	0.0201852	0.0339934	0.114946	0.0377835	0.0379522	0.0136916	0.0887553		2.01318	10.9661	0.501629	0.0999436	0.398971	0.199306	0.11148	0.0916453	0.252998	0.0991764	0.261938	0.0100926	0.00339934	0.0459784	0.00755671	0.0042344	0.00125506	0.0221888
2	13	0.5	0.1	0.4	0.2	0.111572	0.108333	0.25	0.00439453	-0.00219727	0.00207567	0.000138427	-0.000303324	-0.00173717	0.000108469	-0.00033022	0.0118155	0.0380202	0.017985	0.0150885	0.0357997	0.122717	0.0379983	0.0400594	0.0120185	0.0950281		2.00879	12.9714	0.501038	0.100014	0.399879	0.199653	0.111584	0.108298	0.252954	0.0760403	0.233806	0.00754424	0.00357997	0.0490869	0.00759966	0.0044695	0.00130201	0.023757
2	15	0.5	0.1	0.4	0.2	0.111572	0.125	0.25	0.00244141	-0.00138346	0.00127947	-3.82e-06	-0.00100847	-0.00115292	4.9e-05	-0.000233918	0.0139931	0.0311545	0.0147493	0.0123679	0.0370573	0.130459	0.0384233	0.0414918	0.0107205	0.102077		2.00488	14.9792	0.50064	0.0999996	0.399597	0.199769	0.111577	0.124971	0.253498	0.062309	0.221239	0.00618396	0.00370573	0.0521837	0.00768465	0.00462931	0.00134006	0.0255194
2	3	0.5	0.1	0.133333	0.2	0.111572	0.025	0.75	-0.0617676	0.110514	-0.0661108	-0.00510448	-0.0366069	0.0797561	0.00499043	0.0206542	0.0764202	0.111719	0.169232	0.101275	0.0206313	0.194658	0.135368	0.0280512	0.0375905	0.229831		1.87646	3.33154	0.466945	0.0994896	0.128452	0.215951	0.112129	0.0255164	0.807315	0.223438	0.507696	0.0506373	0.00206312	0.0259544	0.0270735	0.00312973	0.000939761	0.172373
2	5	0.5	0.1	0.133333	0.2	0.111572	0.0416667	0.75	0.0488281	-0.0380371	0.0513108	-0.000751852	-0.00875762	-0.0378142	-0.00507122	-0.00351677	0.0633212	0.13417	0.124534	0.123319	0.0240692	0.222211	0.103223	0.0267585	0.0291148	0.272029		2.09766	4.80981	0.525655	0.0999248	0.132166	0.192437	0.111006	0.0415201	0.797491	0.26834	0.622671	0.0616596	0.00240691	0.0296281	0.0206445	0.00298549	0.00121312	0.204022
2	7	0.5	0.1	0.133333	0.2	0.111572	0.0583333	0.75	0.0288086	-0.0166016	0.0187294	-0.000340485	-0.00478159	-0.0158195	-0.00213309	-0.00186033	0.0693861	0.0964464	0.0644113	0.0597589	0.0254421	0.237004	0.0553784	0.0279515	0.0203872	0.302668		2.05762	6.88379	0.509365	0.099966	0.132696	0.196836	0.111334	0.0582248	0.80204	0.192893	0.450879	0.0298795	0.00254421	0.0316005	0.0110757	0.0031186	0.00118925	0.227001
2	9	0.5	0.1	0.133333	0.2	0.111572	0.075	0.75	0.0146484	-0.00751411	0.0076699	-0.000153517	-0.00314726	-0.00693263	-0.000878348	-0.000963971	0.0878659	0.0665139	0.0366034	0.0320954	0.028156	0.265273	0.0381243	0.0311896	0.0162424	0.373056		2.0293	8.93237	0.503835	0.0999846	0.132914	0.198613	0.111474	0.0749277	0.815899	0.133028	0.329431	0.0160477	0.0028156	0.0353697	0.00762487	0.00347988	0.00121818	0.279792
2	11	0.5	0.1	0.133333	0.2	0.111572	0.0916667	0.75	0.00683594	-0.00326261	0.00336784	-0.000538572	-0.00625794	-0.0035368	-0.000838712	-0.000305587	0.129673	0.0501672	0.0238312	0.0202629	0.029774	0.287302	0.0345314	0.0332713	0.0134909	0.806863		2.01367	10.9641	0.501684	0.0999461	0.132499	0.199293	0.111478	0.0916387	0.847255	0.100334	0.262144	0.0101314	0.0029774	0.0383069	0.00690628	0.00371214	0.00123667	0.605147
2	13	0.5	0.1	0.133333	0.2	0.111572	0.108333	0.75	0.00439453	-0.00223483	0.00211065	-6.54e-05	-0.00222634	-0.00196229	-0.000162988	-0.000334693	0.110689	0.0380202	0.0178999	0.0151362	0.0312658	0.307127	0.0341417	0.0350161	0.0118038	0.430266		2.00879	12.9709	0.501055	0.0999935	0.133036	0.199608	0.111554	0.108297	0.833017	0.0760403	0.232699	0.00756812	0.00312658	0.0409503	0.00682833	0.00390681	0.00127874	0.3227
2	15	0.5	0.1	0.133333	0.2	0.111572	0.125	0.75	0.00219727	-0.00131836	0.00122277	-0.000140002	-0.00301048	-0.00122183	-0.00013921	-0.000220108	0.149194	0.0301778	0.0144393	0.0121823	0.0323223	0.325749	0.0342601	0.0362168	0.0105783	0.542363		2.00439	14.9802	0.500611	0.099986	0.132932	0.199756	0.111556	0.124972	0.861896	0.0603556	0.21659	0.00609117	0.00323223	0.0434332	0.00685203	0.00404077	0.00132228	0.406772
2	3	0.75	0.15	0.3	0.2	0.167358	0.0375	0.5	-0.0446777	0.0837402	-0.0505356	-0.00485196	-0.0144053	0.0590463	0.002597	0.0162058	0.0151898	0.0989125	0.147474	0.0896246	0.0186817	0.0814068	0.117853	0.0246105	0.0316179	0.0673544		1.91064	3.25122	0.712098	0.149272	0.295678	0.211809	0.167792	0.0381077	0.507595	0.197825	0.442423	0.0672184	0.00280225	0.024422	0.0235706	0.00411875	0.00118567	0.0336772
2	5	0.75	0.15	0.3	0.2	0.167358	0.0625	0.5	0.045166	-0.0364746	0.0450172	0.000316681	-0.000565315	-0.0342039	-0.00364527	-0.00404333	0.00764674	0.114707	0.105906	0.10637	0.0220674	0.0921851	0.0869999	0.0237861	0.0247386	0.0744204		2.09033	4.81763	0.783763	0.150048	0.29983	0.193159	0.166748	0.0622473	0.503823	0.229415	0.529528	0.0797774	0.00331011	0.0276555	0.0174	0.00398078	0.00154616	0.0372102
2	7	0.75	0.15	0.3	0.2	0.167358	0.0875	0.5	0.0183105	-0.0109515	0.0121576	-0.000330609	-0.00221065	-0.0106668	-0.00153485	-0.00112725	0.0101648	0.0722421	0.0502321	0.0461419	0.023557	0.10093	0.0431941	0.025725	0.0170889	0.0832392		2.03662	6.92334	0.759118	0.14995	0.299337	0.197867	0.167101	0.0874014	0.505082	0.144484	0.351625	0.0346064	0.00353356	0.0302791	0.00863882	0.00430527	0.00149528	0.0416196
2	9	0.75	0.15	0.3	0.2	0.167358	0.1125	0.5	0.00585938	-0.0034451	0.00376647	-0.000691284	-0.00331168	-0.0040768	-0.00109502	-0.000164017	0.0126042	0.0409225	0.0254156	0.0215935	0.0254197	0.109897	0.0302761	0.0281994	0.0132266	0.0921917		2.01172	8.96899	0.752825	0.149896	0.299006	0.199185	0.167174	0.112482	0.506302	0.081845	0.228741	0.0161951	0.00381295	0.0329691	0.00605521	0.00471939	0.00148799	0.0460958
2	11	0.75	0.15	0.3	0.2	0.167358	0.1375	0.5	0.00219727	-0.00213068	0.00210574	-0.000332991	-0.00233812	-0.00226612	-0.00050526	-0.000225428	0.0137099	0.0280825	0.0174981	0.0144818	0.0270454	0.119468	0.029301	0.0301778	0.0111922	0.0997791		2.00439	10.9766	0.751579	0.14995	0.299299	0.199547	0.167273	0.137469	0.506855	0.0561651	0.192479	0.0108613	0.00405681	0.0358404	0.00586021	0.00505049	0.00153892	0.0498895
2	13	0.75	0.15	0.3	0.2	0.167358	0.1625	0.5	0.00146484	-0.0014085	0.00130051	8.49e-05	-6.39e-05	-0.00110036	6.25e-05	-0.000219208	0.0132724	0.0220485	0.0135384	0.0113522	0.0280055	0.126128	0.0297047	0.0313484	0.0096793	0.106219		2.00293	12.9817	0.750975	0.150013	0.299981	0.19978	0.167368	0.162464	0.506636	0.044097	0.175999	0.00851415	0.00420083	0.0378385	0.00594094	0.00524639	0.00157289	0.0531094
2	15	0.75	0.15	0.3	0.2	0.167358	0.1875	0.5	0.000732422	-0.000764974	0.000756646	-0.000399856	-0.00244643	-0.00107458	-0.000405838	-7.55e-05	0.0173877	0.0135118	0.0112775	0.00923914	0.0295508	0.134893	0.0308116	0.0331117	0.00891954	0.116102		2.00146	14.9885	0.750567	0.14994	0.299266	0.199785	0.16729	0.187486	0.508694	0.0270236	0.169162	0.00692935	0.00443262	0.0404679	0.00616233	0.00554149	0.00167241	0.0580512
2	3	0.75	0.15	0.6	0.2	0.167358	0.0375	0.25	-0.0437012	0.0830892	-0.049621	-0.00648668	-0.00947077	0.0562337	0.000596996	0.016433	0.00469337	0.0981114	0.148483	0.0900344	0.0217788	0.0516665	0.117001	0.0267789	0.0319534	0.033484		1.9126	3.24927	0.712784	0.149027	0.594318	0.211247	0.167458	0.0381162	0.251173	0.196223	0.445449	0.0675258	0.00326681	0.0309999	0.0234002	0.00448166	0.00119825	0.008371
2	5	0.75	0.15	0.6	0.2	0.167358	0.0625	0.25	0.0427246	-0.0350098	0.0435389	0.000488787	-0.00119164	-0.0329806	-0.00333314	-0.00382856	0.00381159	0.114578	0.105777	0.105574	0.0264205	0.0596103	0.0855567	0.0277743	0.0249705	0.0371578		2.08545	4.82495	0.782654	0.150073	0.599285	0.193404	0.1668	0.0622607	0.250953	0.229157	0.528887	0.0791808	0.00396308	0.0357662	0.0171113	0.00464824	0.00156066	0.00928945
2	7	0.75	0.15	0.6	0.2	0.167358	0.0875	0.25	0.0178223	-0.0107073	0.0120083	-0.000373537	-0.00190123	-0.010659	-0.00156287	-0.00104895	0.00394287	0.0715157	0.0506918	0.0461905	0.0276902	0.0631583	0.0435374	0.0299949	0.0175327	0.0396543		2.03564	6.92505	0.759006	0.149944	0.598859	0.197868	0.167096	0.0874082	0.250986	0.143031	0.354842	0.0346429	0.00415353	0.037895	0.00870748	0.00501988	0.00153411	0.00991358
2	9	0.75	0.15	0.6	0.2	0.167358	0.1125	0.25	0.00610352	-0.00349935	0.0038218	-0.000431231	-0.00117966	-0.00388859	-0.0007843	-0.000177895	0.00364763	0.0416265	0.0258492	0.0218521	0.0295988	0.0689618	0.0332381	0.0328197	0.0134297	0.0435292		2.01221	8.96851	0.752866	0.149935	0.599292	0.199222	0.167226	0.11248	0.250912	0.083253	0.232643	0.0163891	0.00443982	0.0413771	0.00664762	0.00549262	0.00151085	0.0108823
2	11	0.75	0.15	0.6	0.2	0.167358	0.1375	0.25	0.00219727	-0.00208629	0.0020655	-5.12e-05	-0.00067965	-0.00195546	-0.000153798	-0.00022152	0.00394754	0.0280825	0.0175897	0.0145087	0.0312416	0.0736019	0.0328654	0.0348546	0.0113335	0.0466837		2.00439	10.9771	0.751549	0.149992	0.599592	0.199609	0.167332	0.13747	0.250987	0.0561651	0.193487	0.0108815	0.00468624	0.0441611	0.00657307	0.00583319	0.00155836	0.0116709
2	13	0.75	0.15	0.6	0.2	0.167358	0.1625	0.25	0.00170898	-0.00167142	0.00146443	0.000342629	-4.61e-05	-0.00101626	0.000369044	-0.00032139	0.00421105	0.0233751	0.0137994	0.0114076	0.032758	0.0786839	0.0339009	0.0366528	0.00985216	0.0502583		2.00342	12.9783	0.751098	0.150051	0.599972	0.199797	0.167419	0.162448	0.251053	0.0467502	0.179393	0.00855572	0.0049137	0.0472103	0.00678019	0.00613412	0.00160098	0.0125646
2	15	0.75	0.15	0.6	0.2	0.167358	0.1875	0.25	0.000732422	-0.000732422	0.000749787	-0.000494899	-0.00176519	-0.00117328	-0.000475703	-5.04e-05	0.00553149	0.0135118	0.011423	0.00925401	0.0339217	0.0822114	0.0347073	0.037965	0.00904838	0.0534843		2.00146	14.989	0.750562	0.149926	0.598941	0.199765	0.167278	0.187491	0.251383	0.0270236	0.171346	0.00694051	0.00508826	0.0493269	0.00694147	0.00635374	0.00169657	0.0133711
2	3	0.75	0.15	0.2	0.2	0.167358	0.0375	0.75	-0.0432129	0.0814616	-0.0492632	-0.00442019	-0.0206423	0.0578097	0.00287688	0.0158182	0.028344	0.0977048	0.145099	0.0882874	0.0175354	0.112016	0.116509	0.0237436	0.0313452	0.104564		1.91357	3.24438	0.713053	0.149337	0.195872	0.211562	0.167839	0.0380932	0.771258	0.19541	0.435296	0.0662155	0.00263031	0.0224031	0.0233019	0.00397368	0.00117545	0.0784232
2	5	0.75	0.15	0.2	0.2	0.167358	0.0625	0.75	0.0454102	-0.0363281	0.0450602	-0.000283936	-0.0041115	-0.034736	-0.0043049	-0.00387141	0.018458	0.115407	0.106037	0.106419	0.0206325	0.127298	0.0875743	0.022499	0.0244506	0.116858		2.09082	4.81836	0.783795	0.149957	0.199178	0.193053	0.166637	0.062258	0.763844	0.230814	0.530183	0.079814	0.00309488	0.0254597	0.0175149	0.00376539	0.00152816	0.0876432
2	7	0.75	0.15	0.2	0.2	0.167358	0.0875	0.75	0.0192871	-0.0114746	0.012629	-0.000476231	-0.00403484	-0.011213	-0.0017501	-0.001208	0.0208465	0.0728305	0.0502269	0.0464289	0.0218919	0.137224	0.0433247	0.0240245	0.0168987	0.128373		2.03857	6.91968	0.759472	0.149929	0.199193	0.197757	0.167065	0.0873943	0.765635	0.145661	0.351588	0.0348217	0.00328378	0.0274448	0.00866495	0.00402068	0.00147864	0.0962799
2	9	0.75	0.15	0.2	0.2	0.167358	0.1125	0.75	0.00610352	-0.00363498	0.00389999	-0.000357676	-0.00206999	-0.00385009	-0.000741477	-0.000251783	0.0238632	0.0430678	0.0261062	0.0221461	0.0242288	0.154625	0.02979	0.02689	0.0132063	0.147869		2.01221	8.96729	0.752925	0.149946	0.199586	0.19923	0.167234	0.112472	0.767897	0.0861356	0.234956	0.0166096	0.00363432	0.030925	0.005958	0.00450025	0.00148571	0.110902
2	11	0.75	0.15	0.2	0.2	0.167358	0.1375	0.75	0.00195312	-0.00199751	0.00198598	-0.000161875	-0.00136644	-0.0019685	-0.000308617	-0.000206275	0.0267903	0.0269927	0.0172234	0.014371	0.0254263	0.164861	0.0281456	0.0284051	0.011074	0.160847		2.00391	10.978	0.751489	0.149976	0.199727	0.199606	0.167306	0.137472	0.770093	0.0539854	0.189458	0.0107783	0.00381394	0.0329722	0.00562911	0.00475381	0.00152267	0.120635
2	13	0.75	0.15	0.2	0.2	0.167358	0.1625	0.75	0.00146484	-0.0015024	0.00135074	8.09e-05	-0.000253608	-0.00114904	4.3e-05	-0.000263126	0.0298826	0.0220485	0.0134614	0.011377	0.0266426	0.176849	0.028609	0.0298417	0.00959473	0.173224		2.00293	12.9805	0.751013	0.150012	0.199949	0.19977	0.167365	0.162457	0.772412	0.044097	0.174998	0.00853277	0.00399638	0.0353699	0.00572179	0.00499423	0.00155914	0.129918
2	15	0.75	0.15	0.2	0.2	0.167358	0.1875	0.75	0.000732422	-0.000830078	0.000787112	-0.000330647	-0.00312138	-0.00103691	-0.000344619	-0.000110569	0.0374103	0.0135118	0.0112488	0.00924987	0.0280259	0.187959	0.0293126	0.0313937	0.00885047	0.192149		2.00146	14.9875	0.75059	0.14995	0.199376	0.199793	0.1673	0.187479	0.778058	0.0270236	0.168732	0.0069374	0.00420389	0.0375919	0.00586251	0.00525397	0.00165946	0.144111
2	3	0.25	0.0625	0.125	0.25	0.0719205	0.0125	0.5	-0.103027	0.181803	-0.0994437	-0.00617455	-0.0457918	0.12501	0.0152812	0.0389896	0.135703	0.144074	0.232606	0.118184	0.0257078	0.258828	0.167198	0.041252	0.0634547	0.404236		1.79395	3.54541	0.225139	0.0621141	0.119276	0.281252	0.0730195	0.0129874	0.567852	0.288149	0.697819	0.0295461	0.00160673	0.0323535	0.0417995	0.00296687	0.000793184	0.202118
2	5	0.25	0.0625	0.125	0.25	0.0719205	0.0208333	0.5	0.0576172	-0.0426758	0.0690213	-0.00154678	-0.0170174	-0.0457174	-0.00813143	-0.00379343	0.125042	0.177054	0.172895	0.165339	0.028764	0.284632	0.135963	0.0347816	0.0467317	0.480431		2.11523	4.78662	0.267255	0.0624033	0.122873	0.238571	0.0713357	0.0207543	0.562521	0.354109	0.864474	0.0413349	0.00179775	0.035579	0.0339908	0.00250151	0.000973578	0.240216
2	7	0.25	0.0625	0.125	0.25	0.0719205	0.0291667	0.5	0.0395508	-0.0219727	0.0276378	-0.00123921	-0.0152865	-0.022536	-0.00453204	-0.00239658	0.143115	0.136299	0.0951899	0.0824537	0.0307902	0.306694	0.0756739	0.0349105	0.0322942	0.544787		2.0791	6.84619	0.256909	0.0624225	0.123089	0.244366	0.0715946	0.0290968	0.571558	0.272597	0.666329	0.0206134	0.00192439	0.0383367	0.0189185	0.00251078	0.000941914	0.272393
2	9	0.25	0.0625	0.125	0.25	0.0719205	0.0375	0.5	0.0280762	-0.0136176	0.0143558	-0.000276113	-0.00694135	-0.012394	-0.00200649	-0.00214426	0.166721	0.109955	0.0593835	0.0494758	0.0331275	0.334487	0.0528564	0.0378819	0.0254883	0.689465		2.05615	8.87744	0.253589	0.0624827	0.124132	0.246902	0.0717762	0.0374196	0.58336	0.21991	0.534452	0.012369	0.00207047	0.0418109	0.0132141	0.00272449	0.00095581	0.344732
2	11	0.25	0.0625	0.125	0.25	0.0719205	0.0458333	0.5	0.0175781	-0.00761275	0.00748273	-6.82e-05	-0.00453928	-0.006538	-0.000857607	-0.00137381	0.421663	0.0920873	0.0410098	0.0332901	0.0350043	0.360883	0.0452414	0.0403613	0.0207873	5.99341		2.03516	10.9163	0.251871	0.0624957	0.124433	0.248365	0.0718588	0.0457704	0.710831	0.184175	0.451107	0.00832254	0.00218777	0.0451104	0.0113104	0.00290281	0.00095275	2.9967
2	13	0.25	0.0625	0.125	0.25	0.0719205	0.0541667	0.5	0.00927734	-0.00358699	0.00370972	-0.000575951	-0.00912906	-0.00374092	-0.000900925	-0.0004781	0.454682	0.0751747	0.030236	0.0241194	0.0365695	0.386623	0.0426049	0.0423666	0.0180297	6.17751		2.01855	12.9534	0.250927	0.062464	0.123859	0.249065	0.0718557	0.0541408	0.727341	0.150349	0.393068	0.00602986	0.00228559	0.0483279	0.0106512	0.00304703	0.000976611	3.08875
2	15	0.25	0.0625	0.125	0.25	0.0719205	0.0625	0.5	0.00830078	-0.00289713	0.00272193	-4.42e-05	-0.00475484	-0.00240529	-0.000130384	-0.000550258	0.731439	0.0676001	0.0246341	0.0196258	0.0386465	0.416789	0.0426116	0.0448059	0.016174	9.42142		2.0166	14.9565	0.25068	0.0624972	0.124406	0.249399	0.0719111	0.0624656	0.865719	0.1352	0.369512	0.00490645	0.00241541	0.0520986	0.0106529	0.00322246	0.00101087	4.71071
2	3	0.25	0.0625	0.25	0.25	0.0719205	0.0125	0.25	-0.103027	0.182048	-0.0994622	-0.00728308	-0.0253395	0.123551	0.013875	0.0391961	0.0369941	0.144074	0.233042	0.117934	0.0274386	0.140385	0.165861	0.0419277	0.0640012	0.131805		1.79395	3.54614	0.225134	0.0620448	0.243665	0.280888	0.0729184	0.01299	0.259249	0.288149	0.699126	0.0294836	0.00171491	0.0350962	0.0414652	0.00301546	0.000800015	0.0329514
2	5	0.25	0.0625	0.25	0.25	0.0719205	0.0208333	0.25	0.0563965	-0.0422852	0.0680743	-0.00140609	-0.00922061	-0.0453465	-0.0079667	-0.00381989	0.0295768	0.175892	0.171972	0.163387	0.0308916	0.154739	0.133823	0.0359856	0.0469545	0.143924		2.11279	4.78857	0.267019	0.0624121	0.247695	0.238663	0.0713475	0.0207538	0.257394	0.351785	0.859859	0.0408468	0.00193073	0.0386847	0.0334559	0.0025881	0.000978219	0.035981
2	7	0.25	0.0625	0.25	0.25	0.0719205	0.0291667	0.25	0.0390625	-0.0216936	0.0273175	-0.000876943	-0.00644571	-0.021949	-0.00406561	-0.00240738	0.0313183	0.136439	0.0951622	0.0823395	0.0330127	0.167318	0.075796	0.037232	0.0323935	0.159545		2.07812	6.84814	0.256829	0.0624452	0.248389	0.244513	0.0716281	0.0290965	0.25783	0.272879	0.666136	0.0205849	0.0020633	0.0418294	0.018949	0.00267774	0.000944809	0.0398863
2	9	0.25	0.0625	0.25	0.25	0.0719205	0.0375	0.25	0.0283203	-0.0138618	0.0144883	4.86e-05	-0.00274149	-0.0122344	-0.00164052	-0.00228183	0.0328734	0.11017	0.0596753	0.0496385	0.0351878	0.179838	0.0534313	0.0400746	0.0256717	0.17568		2.05664	8.87524	0.253622	0.062503	0.249315	0.246941	0.0718025	0.0374144	0.258218	0.22034	0.537077	0.0124096	0.00219924	0.0449595	0.0133578	0.00288219	0.00096269	0.04392
2	11	0.25	0.0625	0.25	0.25	0.0719205	0.0458333	0.25	0.0175781	-0.00763494	0.00748997	0.0001634	-0.00164843	-0.00633749	-0.000572345	-0.00139993	0.0366928	0.0927477	0.0412203	0.0334188	0.0371007	0.194407	0.0462897	0.04267	0.0208826	0.188823		2.03516	10.916	0.251872	0.0625102	0.249588	0.248416	0.0718794	0.0457692	0.259173	0.185495	0.453424	0.00835471	0.0023188	0.0486018	0.0115724	0.00306885	0.00095712	0.0472058
2	13	0.25	0.0625	0.25	0.25	0.0719205	0.0541667	0.25	0.00952148	-0.00371845	0.00373514	-0.00043648	-0.00431435	-0.00364399	-0.000718957	-0.000584405	0.0450078	0.0747369	0.0302022	0.0241087	0.0386955	0.20812	0.0440662	0.044775	0.0179733	0.209059		2.01904	12.9517	0.250934	0.0624727	0.248921	0.249089	0.0718688	0.054135	0.261252	0.149474	0.392629	0.00602718	0.00241847	0.05203	0.0110165	0.00322024	0.000973553	0.0522647
2	15	0.25	0.0625	0.25	0.25	0.0719205	0.0625	0.25	0.00830078	-0.00307617	0.00274021	0.000100302	-0.00223622	-0.00229579	5.76e-05	-0.000712736	0.0488236	0.0676001	0.0246069	0.0196128	0.0405879	0.221322	0.0440078	0.0470115	0.0160325	0.222332		2.0166	14.9539	0.250685	0.0625063	0.249441	0.249426	0.0719247	0.0624555	0.262206	0.1352	0.369104	0.00490321	0.00253674	0.0553306	0.0110019	0.00338109	0.00100203	0.0555831
2	3	0.25	0.0625	0.0833333	0.25	0.0719205	0.0125	0.75	-0.103027	0.182617	-0.0994677	-0.00571743	-0.0647293	0.125559	0.0158359	0.039532	0.870678	0.144074	0.235393	0.118147	0.0251667	0.377117	0.167252	0.0407961	0.0651915	8.45889		1.79395	3.54785	0.225133	0.0621427	0.0779392	0.28139	0.0730594	0.0129942	1.40301	0.288149	0.706178	0.0295366	0.00157292	0.0314264	0.0418129	0.00293408	0.000814894	6.34417
2	5	0.25	0.0625	0.0833333	0.25	0.0719205	0.0208333	0.75	0.057373	-0.0423828	0.0687294	-0.0013794	-0.0210426	-0.045414	-0.00791879	-0.00358136	1.23922	0.176616	0.172713	0.164481	0.0279798	0.413027	0.135748	0.0341561	0.0470189	11.0897		2.11475	4.78809	0.267182	0.0624138	0.0815798	0.238646	0.071351	0.0207587	1.67942	0.353232	0.863563	0.0411203	0.00174873	0.0344189	0.0339369	0.00245652	0.00097956	8.31724
2	7	0.25	0.0625	0.0833333	0.25	0.0719205	0.0291667	0.75	0.0390625	-0.0214495	0.0272707	-0.000897495	-0.0150991	-0.0218565	-0.00408487	-0.0021625	1.45651	0.135991	0.0950146	0.0821289	0.0301214	0.447167	0.0756938	0.034331	0.032561	11.9987		2.07812	6.84985	0.256818	0.0624439	0.0820751	0.244536	0.0716267	0.0291036	1.84239	0.271983	0.665102	0.0205322	0.00188259	0.0372639	0.0189234	0.0024691	0.000949695	8.99899
2	9	0.25	0.0625	0.0833333	0.25	0.0719205	0.0375	0.75	0.0283203	-0.0133192	0.0143816	-3.41e-05	-0.00441655	-0.0121631	-0.00173719	-0.00182714	1.95303	0.11017	0.0596599	0.0495821	0.0322709	0.484769	0.0525547	0.0369253	0.0259105	14.1748		2.05664	8.88013	0.253595	0.0624979	0.0829653	0.246959	0.0717956	0.0374315	2.21477	0.22034	0.536939	0.0123955	0.00201693	0.0403974	0.0131387	0.00265568	0.000971644	10.6311
2	11	0.25	0.0625	0.0833333	0.25	0.0719205	0.0458333	0.75	0.017334	-0.00716886	0.00739734	0.000101164	-0.00207111	-0.00627762	-0.000660144	-0.000997351	3.42642	0.0918017	0.0409298	0.0331734	0.0337671	0.516346	0.0445586	0.0390081	0.0210934	19.8247		2.03467	10.9211	0.251849	0.0625063	0.0831607	0.248431	0.071873	0.0457876	3.31982	0.183603	0.450228	0.00829335	0.00211044	0.0430288	0.0111397	0.00280548	0.000966781	14.8686
2	13	0.25	0.0625	0.0833333	0.25	0.0719205	0.0541667	0.75	0.00952148	-0.00328651	0.00377299	-0.000375156	-0.00906854	-0.00359909	-0.000693956	-0.000101096	3.13735	0.0747369	0.0301506	0.0239969	0.0352372	0.552248	0.0416381	0.0408879	0.0184067	18.9275		2.01904	12.9573	0.250943	0.0624766	0.0825776	0.2491	0.0718706	0.0541612	3.10301	0.149474	0.391958	0.00599923	0.00220233	0.0460207	0.0104095	0.00294068	0.000997029	14.1956
2	15	0.25	0.0625	0.0833333	0.25	0.0719205	0.0625	0.75	0.00854492	-0.00275065	0.00277078	0.000368849	0.00192476	-0.00203871	0.000315743	-0.000357739	4.83877	0.0680198	0.0248209	0.0196653	0.03689	0.587885	0.041086	0.0428059	0.0163241	23.6789		2.01709	14.9587	0.250693	0.0625231	0.0834937	0.24949	0.0719432	0.0624776	4.37907	0.13604	0.372314	0.00491632	0.00230563	0.0489905	0.0102715	0.00307862	0.00102026	17.7592
2	3	0.5	0.125	0.25	0.25	0.143841	0.025	0.5	-0.0632324	0.117513	-0.0666647	-0.00504299	-0.0174363	0.0801501	0.00854395	0.0260468	0.0213465	0.113615	0.177575	0.100324	0.0192475	0.099343	0.133568	0.0308649	0.0447157	0.0876041		1.87354	3.35254	0.466668	0.12437	0.245641	0.270038	0.14507	0.0256512	0.510673	0.22723	0.532726	0.0501618	0.00240593	0.0248358	0.0333919	0.00443964	0.00111789	0.043802
2	5	0.5	0.125	0.25	0.25	0.143841	0.0416667	0.5	0.0507812	-0.0400391	0.0524211	-0.000359123	-0.00385268	-0.0387093	-0.00612971	-0.00484845	0.0143494	0.132985	0.128328	0.122295	0.0225336	0.112695	0.101434	0.0265426	0.0340815	0.0976029		2.10156	4.7998	0.526211	0.124955	0.249037	0.240323	0.142959	0.0414646	0.507175	0.265969	0.641642	0.0611477	0.00281669	0.0281738	0.0253584	0.00381791	0.00142006	0.0488014
2	7	0.5	0.125	0.25	0.25	0.143841	0.0583333	0.5	0.0292969	-0.0172991	0.0189991	-7.19e-05	-0.00167757	-0.0158007	-0.00242025	-0.00244777	0.0140323	0.0975585	0.0672219	0.0598016	0.0236515	0.120213	0.0548035	0.0270004	0.0231573	0.105213		2.05859	6.87891	0.5095	0.124991	0.249581	0.24605	0.143493	0.0581905	0.507016	0.195117	0.470553	0.0299008	0.00295644	0.0300532	0.0137009	0.00388376	0.00135084	0.0526063
2	9	0.5	0.125	0.25	0.25	0.143841	0.075	0.5	0.0148926	-0.00751411	0.00758058	-0.000376931	-0.00309134	-0.00706281	-0.00136732	-0.00108034	0.0177375	0.0669172	0.0380568	0.0319308	0.025272	0.131317	0.0362959	0.028932	0.0176797	0.116614		2.02979	8.93237	0.50379	0.124953	0.249227	0.248234	0.143644	0.074919	0.508869	0.133834	0.342511	0.0159654	0.003159	0.0328292	0.00907397	0.00416161	0.00132598	0.0583069
2	11	0.5	0.125	0.25	0.25	0.143841	0.0916667	0.5	0.00585938	-0.00308505	0.00318539	-0.000802761	-0.00516603	-0.00363175	-0.00123969	-0.000313889	0.0216303	0.0490619	0.0248491	0.019967	0.0264832	0.139521	0.0315296	0.0305716	0.0145409	0.126307		2.01172	10.9661	0.501593	0.1249	0.248708	0.249092	0.143663	0.0916379	0.510815	0.0981239	0.273341	0.0099835	0.0033104	0.0348802	0.00788239	0.00439745	0.00133292	0.0631536
2	13	0.5	0.125	0.25	0.25	0.143841	0.108333	0.5	0.00439453	-0.00210336	0.00203591	-0.000549053	-0.00389882	-0.00238015	-0.000771776	-0.000289551	0.0231828	0.0380202	0.0191908	0.0151247	0.0281444	0.150458	0.0310132	0.0325558	0.0127677	0.134874		2.00879	12.9727	0.501018	0.124931	0.249025	0.249405	0.14373	0.108302	0.511591	0.0760403	0.249481	0.00756235	0.00351805	0.0376145	0.00775329	0.00468286	0.00138317	0.067437
2	15	0.5	0.125	0.25	0.25	0.143841	0.125	0.5	0.00219727	-0.0011556	0.00116245	-0.000703645	-0.00472087	-0.00172933	-0.000813156	-0.000125811	0.026885	0.0301778	0.0154686	0.0122334	0.0290347	0.160235	0.0310151	0.0336281	0.0112748	0.145903		2.00439	14.9827	0.500581	0.124912	0.24882	0.249568	0.143724	0.124984	0.513443	0.0603556	0.23203	0.0061167	0.00362933	0.0400588	0.00775378	0.00483709	0.00140935	0.0729513
2	3	0.5	0.125	0.5	0.25	0.143841	0.025	0.25	-0.0632324	0.118815	-0.0667963	-0.00707794	-0.0121759	0.0780693	0.00613272	0.0268787	0.00785844	0.114685	0.179449	0.100752	0.0228175	0.0624567	0.133174	0.0330542	0.0455788	0.0437844		1.87354	3.35645	0.466602	0.124115	0.493912	0.269517	0.144723	0.025672	0.251965	0.229369	0.538346	0.0503761	0.00285218	0.0312284	0.0332935	0.00475455	0.00113947	0.0109461
2	5	0.5	0.125	0.5	0.25	0.143841	0.0416667	0.25	0.050293	-0.0395508	0.0517383	0.000107207	-0.00177993	-0.0381382	-0.00560414	-0.0047709	0.00497807	0.13225	0.128137	0.12071	0.0264522	0.0686378	0.0991239	0.029303	0.0348712	0.0462502		2.10059	4.80225	0.525869	0.125013	0.49911	0.240465	0.143035	0.0414679	0.251245	0.264501	0.640686	0.0603548	0.00330652	0.0343189	0.024781	0.00421497	0.00145297	0.0115626
2	7	0.5	0.125	0.5	0.25	0.143841	0.0583333	0.25	0.0300293	-0.0174735	0.0192444	9.51e-05	-0.0012146	-0.0159871	-0.00227449	-0.00242458	0.00484961	0.0976486	0.0678318	0.0599677	0.027465	0.0728304	0.0544316	0.0306879	0.0236961	0.0498602		2.06006	6.87769	0.509622	0.125012	0.499393	0.246003	0.143514	0.0581919	0.251212	0.195297	0.474823	0.0299839	0.00343312	0.0364152	0.0136079	0.00441418	0.00138227	0.0124651
2	9	0.5	0.125	0.5	0.25	0.143841	0.075	0.25	0.0148926	-0.00762261	0.00766182	-0.000133061	-0.00147372	-0.00693188	-0.00107685	-0.0011265	0.00549212	0.0669172	0.038449	0.0321634	0.0287336	0.0784125	0.0377862	0.0327305	0.0179701	0.0542828		2.02979	8.9314	0.503831	0.124983	0.499263	0.248267	0.143686	0.0749155	0.251373	0.133834	0.346041	0.0160817	0.0035917	0.0392062	0.00944656	0.00470798	0.00134776	0.0135707
2	11	0.5	0.125	0.5	0.25	0.143841	0.0916667	0.25	0.00634766	-0.0032848	0.00330976	-0.000536031	-0.00227011	-0.00349812	-0.00091231	-0.000387012	0.0065616	0.0490012	0.024854	0.0199473	0.0302672	0.0840593	0.034527	0.0349314	0.0147509	0.0587425		2.0127	10.9639	0.501655	0.124933	0.498865	0.249125	0.14371	0.0916312	0.25164	0.0980023	0.273394	0.00997363	0.0037834	0.0420296	0.00863174	0.00502457	0.00135217	0.0146856
2	13	0.5	0.125	0.5	0.25	0.143841	0.108333	0.25	0.00439453	-0.00208458	0.00202299	-0.000428476	-0.00193306	-0.00225716	-0.000590014	-0.000280527	0.00690224	0.0380202	0.0192023	0.0150518	0.0319008	0.0890711	0.0341905	0.0368887	0.0129298	0.0620975		2.00879	12.9729	0.501011	0.124946	0.499033	0.249436	0.143756	0.108303	0.251726	0.0760403	0.24963	0.00752588	0.0039876	0.0445355	0.00854763	0.00530611	0.00140073	0.0155244
2	15	0.5	0.125	0.5	0.25	0.143841	0.125	0.25	0.00244141	-0.00117187	0.00119962	-0.000883167	-0.00342745	-0.00195974	-0.000991539	-0.000107252	0.00852913	0.0311545	0.0156851	0.0122959	0.0324894	0.092852	0.0338431	0.0375575	0.011439	0.0657669		2.00488	14.9824	0.5006	0.12489	0.498286	0.24951	0.143698	0.124987	0.252132	0.062309	0.235277	0.00614794	0.00406117	0.046426	0.00846078	0.00540231	0.00142988	0.0164417
2	3	0.5	0.125	0.166667	0.25	0.143841	0.025	0.75	-0.0625	0.116781	-0.0664698	-0.00439498	-0.0231225	0.0804987	0.00926144	0.0258212	0.039179	0.113214	0.17624	0.0996643	0.0185667	0.141446	0.133225	0.0306261	0.0445151	0.141596		1.875	3.35034	0.466765	0.124451	0.162813	0.270125	0.145173	0.0256455	0.779384	0.226428	0.528719	0.0498321	0.00232083	0.0235744	0.0333063	0.00440529	0.00111288	0.106197
2	5	0.5	0.125	0.166667	0.25	0.143841	0.0416667	0.75	0.0490723	-0.0383301	0.0510688	-0.000659795	-0.0066243	-0.0376082	-0.00624612	-0.00442749	0.0295582	0.133853	0.128821	0.122449	0.0210887	0.156695	0.102405	0.0255776	0.0339026	0.154201		2.09814	4.80835	0.525534	0.124918	0.165563	0.240598	0.142943	0.0414822	0.772169	0.267706	0.644103	0.0612244	0.00263608	0.0261158	0.0256013	0.00367911	0.00141261	0.11565
2	7	0.5	0.125	0.166667	0.25	0.143841	0.0583333	0.75	0.0292969	-0.0175432	0.0191684	-0.000282701	-0.00395126	-0.0161633	-0.00269438	-0.00251782	0.0317868	0.0975585	0.0670193	0.059742	0.0225323	0.169734	0.0545475	0.0257861	0.0229734	0.170905		2.05859	6.8772	0.509584	0.124965	0.166008	0.245959	0.143453	0.0581865	0.77384	0.195117	0.469135	0.029871	0.00281653	0.028289	0.0136369	0.0037091	0.00134012	0.128179
2	9	0.5	0.125	0.166667	0.25	0.143841	0.075	0.75	0.0144043	-0.00754123	0.00750968	-0.000235557	-0.00293225	-0.00686163	-0.00120341	-0.00115543	0.0364751	0.0661071	0.0376433	0.0316428	0.024186	0.185074	0.0355377	0.0277078	0.0175307	0.190948		2.02881	8.93213	0.503755	0.124971	0.166178	0.248285	0.143668	0.0749133	0.777356	0.132214	0.338789	0.0158214	0.00302325	0.0308457	0.00888441	0.00398551	0.0013148	0.143211
2	11	0.5	0.125	0.166667	0.25	0.143841	0.0916667	0.75	0.00610352	-0.00326261	0.00326092	-0.000465569	-0.00424103	-0.00336182	-0.000869831	-0.000420861	0.0430803	0.0496507	0.0249076	0.0200521	0.0253477	0.19745	0.0308164	0.0292998	0.0144821	0.210612		2.01221	10.9641	0.50163	0.124942	0.16596	0.24916	0.143716	0.0916281	0.78231	0.0993013	0.273984	0.0100261	0.00316846	0.0329083	0.00770409	0.00421452	0.00132753	0.157959
2	13	0.5	0.125	0.166667	0.25	0.143841	0.108333	0.75	0.00439453	-0.00219727	0.0020646	-0.000365296	-0.00386204	-0.00221732	-0.000575079	-0.000354294	0.0495529	0.0380202	0.0190386	0.0151356	0.0267641	0.212178	0.0300373	0.0309991	0.0126054	0.230741		2.00879	12.9714	0.501032	0.124954	0.166023	0.249446	0.143758	0.108295	0.787165	0.0760403	0.247501	0.0075678	0.00334552	0.035363	0.00750933	0.00445895	0.00136559	0.173056
2	15	0.5	0.125	0.166667	0.25	0.143841	0.125	0.75	0.00219727	-0.00112305	0.00114332	-0.000706303	-0.00658075	-0.00171203	-0.000827839	-0.000112528	0.058974	0.0301778	0.0154359	0.0122329	0.0276708	0.225725	0.0297737	0.0320453	0.0112125	0.246967		2.00439	14.9832	0.500572	0.124912	0.16557	0.249572	0.143722	0.124986	0.794231	0.0603556	0.231539	0.00611645	0.00345885	0.0376208	0.00744342	0.00460943	0.00140156	0.185225
2	3	0.75	0.1875	0.375	0.25	0.215762	0.0375	0.5	-0.043457	0.0866699	-0.0492578	-0.00497874	-0.0118038	0.0568564	0.00459563	0.0202512	0.009776	0.0979086	0.153477	0.0875268	0.0172044	0.0610052	0.113477	0.0258497	0.0383661	0.0471196		1.91309	3.26001	0.713057	0.186566	0.370574	0.264214	0.216753	0.0382594	0.504888	0.195817	0.460431	0.0656451	0.00322583	0.022877	0.0283693	0.00557738	0.00143873	0.0235598
2	5	0.75	0.1875	0.375	0.25	0.215762	0.0625	0.5	0.0456543	-0.0363281	0.0448498	-0.000380908	-0.00370893	-0.034671	-0.00562503	-0.00457644	0.00679108	0.115575	0.110634	0.106881	0.0200569	0.0681444	0.0866406	0.0226016	0.0290015	0.0512835		2.09131	4.81836	0.783637	0.187429	0.373609	0.241332	0.214548	0.062214	0.503396	0.23115	0.553169	0.0801607	0.00376067	0.0255542	0.0216602	0.00487655	0.00181259	0.0256417
2	7	0.75	0.1875	0.375	0.25	0.215762	0.0875	0.5	0.0187988	-0.0112305	0.0122296	-0.000491736	-0.00268264	-0.0109044	-0.00212219	-0.00138918	0.00606444	0.0721166	0.0519033	0.0458939	0.0207056	0.0719265	0.0418118	0.0232879	0.0190049	0.0545109		2.0376	6.92139	0.759172	0.187408	0.373994	0.247274	0.215304	0.0873784	0.503032	0.144233	0.363323	0.0344204	0.00388231	0.0269725	0.010453	0.00502464	0.00166293	0.0272555
2	9	0.75	0.1875	0.375	0.25	0.215762	0.1125	0.5	0.00610352	-0.00358073	0.00386104	-0.000963129	-0.00401934	-0.00443788	-0.00157243	-0.000220131	0.00775536	0.0416265	0.0265714	0.0214616	0.0221619	0.0786612	0.0278458	0.0253786	0.0142774	0.0602796		2.01221	8.96777	0.752896	0.187319	0.373493	0.248891	0.215422	0.112475	0.503878	0.083253	0.239142	0.0160962	0.00415536	0.029498	0.00696145	0.00547572	0.00160621	0.0301398
2	11	0.75	0.1875	0.375	0.25	0.215762	0.1375	0.5	0.00219727	-0.00208629	0.00200546	-0.000122343	-0.000650657	-0.00194913	-0.000322649	-0.000285552	0.00608736	0.0280825	0.0183202	0.0143802	0.0237023	0.085906	0.0265548	0.0273653	0.0119461	0.0656902		2.00439	10.9771	0.751504	0.187477	0.374756	0.249513	0.215692	0.137461	0.503044	0.0561651	0.201522	0.0107851	0.00444418	0.0322148	0.00663871	0.00590439	0.00164258	0.0328451
2	13	0.75	0.1875	0.375	0.25	0.215762	0.1625	0.5	0.00146484	-0.00148362	0.00131391	3.54e-06	-0.000361414	-0.0011909	-6.46e-05	-0.000283199	0.00663763	0.0220485	0.0142835	0.0112559	0.0247585	0.0911599	0.0268533	0.0286957	0.0103956	0.0698367		2.00293	12.9807	0.750985	0.187501	0.374864	0.249702	0.215748	0.162454	0.503319	0.044097	0.185685	0.00844192	0.00464221	0.0341849	0.00671334	0.00619142	0.00168929	0.0349184
2	15	0.75	0.1875	0.375	0.25	0.215762	0.1875	0.5	0.000732422	-0.000911458	0.000818378	-0.000264444	-0.00147984	-0.00100584	-0.000297183	-0.000165806	0.00817122	0.0135118	0.0122028	0.00926139	0.0255549	0.0951837	0.0268028	0.0295928	0.00954051	0.0742051		2.00146	14.9863	0.750614	0.18745	0.374445	0.249749	0.215697	0.187469	0.504086	0.0270236	0.183042	0.00694605	0.00479154	0.0356939	0.00670071	0.006385	0.00178885	0.0371025
2	3	0.75	0.1875	0.75	0.25	0.215762	0.0375	0.25	-0.0439453	0.0885417	-0.0501212	-0.00663214	-0.00702636	0.0559921	0.00276654	0.0208668	0.00131477	0.0983132	0.154986	0.0881593	0.021364	0.041303	0.112515	0.0283187	0.0389326	0.0238269		1.91211	3.26562	0.712409	0.186256	0.74473	0.263998	0.216358	0.0382825	0.250329	0.196626	0.464959	0.0661195	0.00400575	0.0309772	0.0281287	0.00611009	0.00145997	0.00595672
2	5	0.75	0.1875	0.75	0.25	0.215762	0.0625	0.25	0.0463867	-0.0374512	0.0456957	0.000782634	-0.000824317	-0.0346046	-0.00447712	-0.0049973	0.00268039	0.115547	0.111218	0.107016	0.0252092	0.0461832	0.0849184	0.0267562	0.0297083	0.0253808		2.09277	4.81274	0.784272	0.187647	0.749382	0.241349	0.214796	0.0621877	0.25067	0.231095	0.556089	0.0802623	0.00472672	0.0346374	0.0212296	0.00577296	0.00185677	0.00634519
2	7	0.75	0.1875	0.75	0.25	0.215762	0.0875	0.25	0.0178223	-0.010498	0.0117808	-0.000595435	-0.00215687	-0.0106245	-0.00215663	-0.00113714	0.00278282	0.0723641	0.0527339	0.0461802	0.025492	0.0483633	0.042862	0.0284451	0.0195023	0.0271376		2.03564	6.92651	0.758836	0.187388	0.748382	0.247344	0.215296	0.0874005	0.250696	0.144728	0.369137	0.0346351	0.00477975	0.0362725	0.0107155	0.00613737	0.00170646	0.00678439
2	9	0.75	0.1875	0.75	0.25	0.215762	0.1125	0.25	0.00585938	-0.00333659	0.00372592	-0.000869487	-0.00207601	-0.00423598	-0.00141023	-0.000129407	0.00260981	0.0423878	0.0273434	0.02173	0.0268791	0.0516735	0.0307441	0.0306884	0.0147604	0.0290498		2.01172	8.96997	0.752794	0.187337	0.748443	0.248941	0.215457	0.112485	0.250652	0.0847755	0.246091	0.0162975	0.00503983	0.0387551	0.00768602	0.00662138	0.00166054	0.00726245
2	11	0.75	0.1875	0.75	0.25	0.215762	0.1375	0.25	0.00244141	-0.00197532	0.00206029	-0.000856958	-0.00248815	-0.00274754	-0.0011373	-0.00013201	0.00334351	0.0291296	0.0189414	0.0147144	0.028674	0.056557	0.0305893	0.0330445	0.0123056	0.0320316		2.00488	10.9783	0.751545	0.187339	0.748134	0.249313	0.215516	0.137482	0.250836	0.0582591	0.208356	0.0110358	0.00537637	0.0424178	0.00764732	0.00712974	0.00169203	0.0080079
2	13	0.75	0.1875	0.75	0.25	0.215762	0.1625	0.25	0.00146484	-0.00144606	0.00130622	4.94e-05	-0.000343944	-0.00115012	3.79e-05	-0.00025407	0.00233924	0.0220485	0.0144882	0.0112636	0.0297976	0.0600843	0.0311487	0.0344817	0.0106128	0.0342791		2.00293	12.9812	0.75098	0.187509	0.749742	0.249712	0.21577	0.162459	0.250585	0.044097	0.188346	0.00844767	0.00558704	0.0450632	0.00778718	0.00743983	0.00172458	0.00856978
2	15	0.75	0.1875	0.75	0.25	0.215762	0.1875	0.25	0.000976563	-0.000797526	0.00080887	-0.000625239	-0.00177162	-0.00136839	-0.000661046	-6.52e-05	0.00332553	0.0155945	0.0125071	0.00942245	0.0308362	0.0627716	0.0314706	0.035644	0.00967808	0.0366539		2.00195	14.988	0.750607	0.187383	0.748671	0.249658	0.215619	0.187488	0.250831	0.0311889	0.187607	0.00706684	0.0057818	0.0470787	0.00786766	0.00769061	0.00181464	0.00916347
2	3	0.75	0.1875	0.25	0.25	0.215762	0.0375	0.75	-0.0441895	0.0877279	-0.0499409	-0.00424036	-0.0151862	0.0587217	0.00566617	0.0202646	0.0172131	0.098514	0.154573	0.0885176	0.0161866	0.0837349	0.115554	0.0256226	0.0379443	0.0724979		1.91162	3.26318	0.712544	0.186705	0.246203	0.26468	0.216984	0.0382599	0.76291	0.197028	0.46372	0.0663882	0.00303498	0.0209337	0.0288885	0.00552838	0.00142291	0.0543734
2	5	0.75	0.1875	0.25	0.25	0.215762	0.0625	0.75	0.045166	-0.0367676	0.0448053	-7.73e-05	-0.00251874	-0.0343482	-0.00526341	-0.00491219	0.00982293	0.114707	0.109657	0.106291	0.0186133	0.093394	0.0867491	0.0217528	0.0287124	0.0798081		2.09033	4.81616	0.783604	0.187486	0.24937	0.241413	0.214626	0.062193	0.757367	0.229415	0.548284	0.0797181	0.00348999	0.0233485	0.0216873	0.00469341	0.00179452	0.0598561
2	7	0.75	0.1875	0.25	0.25	0.215762	0.0875	0.75	0.0178223	-0.0110561	0.0119303	-0.000376599	-0.00270231	-0.0104942	-0.00194365	-0.00144056	0.0105754	0.0706571	0.0510579	0.0453143	0.019263	0.0983545	0.0417462	0.0219785	0.0186952	0.0848114		2.03564	6.92261	0.758948	0.187429	0.249324	0.247376	0.215342	0.087374	0.757932	0.141314	0.357405	0.0339857	0.00361182	0.0245886	0.0104366	0.00474212	0.00163583	0.0636086
2	9	0.75	0.1875	0.25	0.25	0.215762	0.1125	0.75	0.00610352	-0.00377062	0.00393286	-0.000549266	-0.00306715	-0.00407104	-0.00110807	-0.000354734	0.0126142	0.0430678	0.0268976	0.0217887	0.020904	0.108403	0.0275175	0.0240031	0.0142762	0.0943216		2.01221	8.96606	0.75295	0.187397	0.249233	0.248982	0.215522	0.11246	0.759461	0.0861356	0.242078	0.0163415	0.00391951	0.0271009	0.00687939	0.00517895	0.00160607	0.0707412
2	11	0.75	0.1875	0.25	0.25	0.215762	0.1375	0.75	0.00219727	-0.00195312	0.00199207	-0.000722076	-0.00451044	-0.00253345	-0.00102934	-0.000166902	0.0153393	0.0280825	0.0183623	0.0143737	0.0220229	0.115946	0.0251122	0.0254175	0.0118855	0.100924		2.00439	10.9785	0.751494	0.187365	0.248872	0.249367	0.215539	0.137477	0.761504	0.0561651	0.201986	0.0107803	0.0041293	0.0289864	0.00627805	0.00548411	0.00163426	0.0756929
2	13	0.75	0.1875	0.25	0.25	0.215762	0.1625	0.75	0.00146484	-0.00148362	0.00131562	-0.000118711	-0.00112041	-0.00131562	-0.000222672	-0.000280798	0.0139761	0.0220485	0.0141565	0.0112301	0.0230242	0.123381	0.0252465	0.0266875	0.0102574	0.106983		2.00293	12.9807	0.750987	0.187478	0.24972	0.249671	0.215714	0.162454	0.760482	0.044097	0.184035	0.00842257	0.00431704	0.0308452	0.00631161	0.00575814	0.00166683	0.0802372
2	15	0.75	0.1875	0.25	0.25	0.215762	0.1875	0.75	0.000732422	-0.000895182	0.000820286	-0.000473842	-0.00337151	-0.00121205	-0.000553611	-0.000146455	0.0178573	0.0135118	0.0120587	0.00923416	0.0239211	0.130473	0.0254627	0.0277284	0.0094467	0.116526		2.00146	14.9866	0.750615	0.187411	0.249157	0.249697	0.215642	0.187473	0.763393	0.0270236	0.18088	0.00692562	0.00448521	0.0326183	0.00636567	0.00598272	0.00177126	0.0873944
2	3	0.25	0.075	0.15	0.3	0.0891687	0.0125	0.5	-0.101562	0.187256	-0.0967574	-0.00569834	-0.0335938	0.120841	0.0211555	0.0469268	0.0737373	0.143418	0.244771	0.115058	0.0235989	0.198011	0.16054	0.0452788	0.0758417	0.23318		1.79688	3.56177	0.225811	0.0745726	0.144961	0.336252	0.0910551	0.0130866	0.536869	0.286837	0.734312	0.0287646	0.00176992	0.0297017	0.048162	0.00403745	0.000948021	0.11659
2	5	0.25	0.075	0.15	0.3	0.0891687	0.0208333	0.5	0.0559082	-0.0414551	0.0671405	-0.00123207	-0.0115269	-0.0444651	-0.00916883	-0.00454125	0.0635143	0.175353	0.179212	0.161465	0.0264063	0.218816	0.13376	0.0356753	0.0546517	0.262396		2.11182	4.79272	0.266785	0.0749076	0.148271	0.28666	0.0883512	0.0207387	0.531757	0.350707	0.89606	0.0403663	0.00198047	0.0328224	0.0401281	0.00318112	0.00113858	0.131198
2	7	0.25	0.075	0.15	0.3	0.0891687	0.0291667	0.5	0.0388184	-0.0214495	0.0268363	-0.000992066	-0.00993861	-0.0216014	-0.0049507	-0.0027941	0.0714824	0.135837	0.0987937	0.081517	0.0276965	0.231557	0.0745188	0.0332323	0.0363756	0.305902		2.07764	6.84985	0.256709	0.0749256	0.148509	0.29352	0.0887273	0.0290852	0.535741	0.271674	0.691556	0.0203792	0.00207723	0.0347336	0.0223556	0.00296328	0.00106096	0.152951
2	9	0.25	0.075	0.15	0.3	0.0891687	0.0375	0.5	0.0280762	-0.013699	0.0141619	-0.000231438	-0.00474691	-0.0121649	-0.00240255	-0.0025417	0.0789112	0.109955	0.0625961	0.04941	0.0297164	0.251433	0.0508242	0.0352678	0.0282902	0.345278		2.05615	8.87671	0.25354	0.0749826	0.149288	0.296351	0.0889545	0.0374047	0.539456	0.21991	0.563365	0.0123525	0.00222873	0.037715	0.0152472	0.00314479	0.00106088	0.172639
2	11	0.25	0.075	0.15	0.3	0.0891687	0.0458333	0.5	0.0166016	-0.00705788	0.00702842	-0.000469115	-0.00636204	-0.00648734	-0.00150193	-0.00130775	0.0914717	0.0922684	0.0430215	0.0331507	0.0309443	0.267919	0.0423272	0.0370697	0.0225277	0.367127		2.0332	10.9224	0.251757	0.0749648	0.149046	0.298054	0.0890348	0.0457734	0.545736	0.184537	0.473237	0.00828767	0.00232082	0.0401879	0.0126981	0.00330546	0.00103252	0.183564
2	13	0.25	0.075	0.15	0.3	0.0891687	0.0541667	0.5	0.0102539	-0.00422551	0.00393984	-0.000224262	-0.00415244	-0.00362876	-0.000672193	-0.000917362	0.102462	0.07423	0.0319447	0.0240566	0.0321999	0.285428	0.0387128	0.0386849	0.0193861	0.401359		2.02051	12.9451	0.250985	0.0749832	0.149377	0.298911	0.0891088	0.054117	0.551231	0.14846	0.415281	0.00601416	0.00241499	0.0428142	0.0116139	0.00344949	0.00105008	0.20068
2	15	0.25	0.075	0.15	0.3	0.0891687	0.0625	0.5	0.00805664	-0.003125	0.00269141	-8.53e-05	-0.00359299	-0.0024154	-0.000266933	-0.000816357	0.118106	0.0680793	0.0256639	0.0194159	0.0335423	0.303461	0.0381808	0.0404192	0.0170666	0.434539		2.01611	14.9531	0.250673	0.0749936	0.149461	0.299275	0.0891449	0.062449	0.559053	0.136159	0.384959	0.00485396	0.00251568	0.0455191	0.0114542	0.00360413	0.00106666	0.21727
2	3	0.25	0.075	0.3	0.3	0.0891687	0.0125	0.25	-0.102539	0.190674	-0.0979358	-0.00714914	-0.0192544	0.12088	0.0196577	0.048107	0.0225905	0.144422	0.24719	0.116022	0.0254238	0.109165	0.160822	0.0458318	0.076359	0.0938709		1.79492	3.57202	0.225516	0.0744638	0.294224	0.336264	0.0909216	0.0131013	0.255648	0.288845	0.741571	0.0290054	0.00190678	0.0327496	0.0482466	0.00408677	0.000954487	0.0234677
2	5	0.25	0.075	0.3	0.3	0.0891687	0.0208333	0.25	0.0546875	-0.0397949	0.0661275	-0.00133139	-0.00739146	-0.0437473	-0.00916375	-0.00400799	0.0183677	0.176604	0.180388	0.162205	0.0289913	0.121416	0.132831	0.0368221	0.0553527	0.102627		2.10938	4.80103	0.266532	0.0749001	0.297783	0.286876	0.0883516	0.0207498	0.254592	0.353208	0.901941	0.0405513	0.00217435	0.0364249	0.0398493	0.00328338	0.00115318	0.0256566
2	7	0.25	0.075	0.3	0.3	0.0891687	0.0291667	0.25	0.0390625	-0.0217285	0.027094	-0.000647428	-0.00435222	-0.0215611	-0.00459937	-0.00292453	0.017304	0.137331	0.0995369	0.0819215	0.0299698	0.127315	0.0743113	0.0351669	0.0366017	0.109066		2.07812	6.8479	0.256773	0.0749514	0.298694	0.293532	0.0887586	0.0290814	0.254326	0.274662	0.696758	0.0204804	0.00224773	0.0381945	0.0222934	0.00313579	0.00106755	0.0272665
2	9	0.25	0.075	0.3	0.3	0.0891687	0.0375	0.25	0.027832	-0.0136176	0.0140498	-1.86e-05	-0.00231905	-0.0119208	-0.00212297	-0.00253591	0.0183341	0.10974	0.0623183	0.0491495	0.0320019	0.137703	0.0509744	0.0376776	0.0284329	0.119679		2.05566	8.87744	0.253512	0.0749986	0.299304	0.296424	0.0889794	0.0374049	0.254584	0.219479	0.560865	0.0122874	0.00240014	0.041311	0.0152923	0.00335967	0.00106623	0.0299198
2	11	0.25	0.075	0.3	0.3	0.0891687	0.0458333	0.25	0.0166016	-0.00710227	0.00706753	-0.000477783	-0.00412825	-0.00656382	-0.00149921	-0.00131133	0.0216583	0.0922684	0.0430962	0.033097	0.0330896	0.145984	0.0432724	0.0394942	0.0227034	0.126685		2.0332	10.9219	0.251767	0.0749642	0.298762	0.298031	0.0890351	0.0457732	0.255415	0.184537	0.474058	0.00827425	0.00248172	0.0437952	0.0129817	0.00352165	0.00104057	0.0316711
2	13	0.25	0.075	0.3	0.3	0.0891687	0.0541667	0.25	0.0100098	-0.00415039	0.00394483	-0.000449554	-0.00411466	-0.00387032	-0.000902639	-0.000855203	0.0252231	0.0754861	0.0324814	0.0243189	0.0350881	0.158764	0.040701	0.0420346	0.0196671	0.139738		2.02002	12.946	0.250986	0.0749663	0.298766	0.298839	0.0890882	0.0541203	0.256306	0.150972	0.422258	0.00607973	0.00263161	0.0476291	0.0122103	0.00374817	0.0010653	0.0349346
2	15	0.25	0.075	0.3	0.3	0.0891687	0.0625	0.25	0.00830078	-0.00323893	0.00275973	-5.83e-05	-0.00259847	-0.00247595	-0.000210194	-0.000859328	0.0264729	0.0676001	0.0256657	0.0193492	0.0361957	0.166696	0.0400619	0.0435015	0.0171826	0.147948		2.0166	14.9514	0.25069	0.0749956	0.29922	0.299257	0.08915	0.0624463	0.256618	0.1352	0.384985	0.00483729	0.00271468	0.0500087	0.0120186	0.00387897	0.00107391	0.0369871
2	3	0.25	0.075	0.1	0.3	0.0891687	0.0125	0.75	-0.102051	0.187744	-0.0971006	-0.005247	-0.0481039	0.121866	0.0218603	0.0469261	0.194251	0.143497	0.244757	0.115176	0.0229971	0.289419	0.161103	0.0452558	0.0756558	0.723598		1.7959	3.56323	0.225725	0.0746065	0.0951896	0.33656	0.091118	0.0130866	0.895688	0.286995	0.734271	0.0287939	0.00172478	0.0289419	0.0483309	0.0040354	0.000945697	0.542699
2	5	0.25	0.075	0.1	0.3	0.0891687	0.0208333	0.75	0.0563965	-0.0416504	0.0674117	-0.001341	-0.0175508	-0.044729	-0.00931981	-0.00450306	0.317088	0.175545	0.179167	0.161557	0.0255502	0.31627	0.134086	0.0352169	0.0544999	4.7699		2.11279	4.79175	0.266853	0.0748994	0.0982449	0.286581	0.0883377	0.0207395	0.987816	0.35109	0.895833	0.0403894	0.00191626	0.031627	0.0402258	0.00314025	0.00113541	3.57742
2	7	0.25	0.075	0.1	0.3	0.0891687	0.0291667	0.75	0.0388184	-0.0214495	0.0268218	-0.000959187	-0.0134845	-0.0215617	-0.00490963	-0.00275165	0.33767	0.135837	0.0985286	0.0812289	0.0271378	0.339316	0.0744953	0.0327892	0.036482	4.83507		2.07764	6.84985	0.256705	0.0749281	0.0986516	0.293531	0.088731	0.0290864	1.00325	0.271674	0.6897	0.0203072	0.00203534	0.0339316	0.0223486	0.00292377	0.00106406	3.6263
2	9	0.25	0.075	0.1	0.3	0.0891687	0.0375	0.75	0.0280762	-0.0137261	0.014175	-0.000178379	-0.0052987	-0.0121186	-0.00234958	-0.00254765	0.509549	0.109955	0.0624515	0.0493548	0.028898	0.3645	0.050522	0.0343407	0.0281874	6.1441		2.05615	8.87646	0.253544	0.0749866	0.0994701	0.296364	0.0889592	0.0374045	1.13216	0.21991	0.562064	0.0123387	0.00216735	0.03645	0.0151566	0.00306211	0.00105703	4.60808
2	11	0.25	0.075	0.1	0.3	0.0891687	0.0458333	0.75	0.0166016	-0.0069913	0.00702443	-0.0004295	-0.00814524	-0.00643497	-0.00145955	-0.00124187	0.91662	0.0922684	0.0430148	0.0331363	0.0302591	0.391208	0.0420543	0.0363102	0.0226305	9.78241		2.0332	10.9231	0.251756	0.0749678	0.0991855	0.29807	0.0890386	0.0457764	1.43746	0.184537	0.473163	0.00828407	0.00226944	0.0391208	0.0126163	0.00323773	0.00103723	7.3368
2	13	0.25	0.075	0.1	0.3	0.0891687	0.0541667	0.75	0.0102539	-0.00396259	0.00392498	-0.000418195	-0.00840215	-0.00379692	-0.000906975	-0.000669694	0.500183	0.07423	0.0321249	0.0240809	0.0315761	0.417728	0.038458	0.0379962	0.0196335	5.38479		2.02051	12.9485	0.250981	0.0749686	0.0991598	0.298861	0.0890879	0.0541304	1.12514	0.14846	0.417623	0.00602022	0.00236821	0.0417728	0.0115374	0.00338807	0.00106348	4.03859
2	15	0.25	0.075	0.1	0.3	0.0891687	0.0625	0.75	0.0078125	-0.00283203	0.00265092	-0.000200811	-0.00628306	-0.00248265	-0.000405853	-0.000565976	1.37162	0.0685544	0.0258453	0.0194984	0.0328781	0.444143	0.0377565	0.0396413	0.0172626	12.7988		2.01562	14.9575	0.250663	0.0749849	0.0993717	0.299255	0.0891325	0.0624646	1.77871	0.137109	0.387679	0.0048746	0.00246586	0.0444143	0.011327	0.00353477	0.00107891	9.59913
2	3	0.5	0.15	0.3	0.3	0.178337	0.025	0.5	-0.0637207	0.125	-0.0667764	-0.00521409	-0.0146105	0.0794663	0.0121665	0.032577	0.0148325	0.113879	0.186193	0.0986306	0.0183914	0.0797946	0.129646	0.0345588	0.0535467	0.066159		1.87256	3.375	0.466612	0.149218	0.295617	0.32384	0.180507	0.0258144	0.507416	0.227758	0.55858	0.0493153	0.00275871	0.0239384	0.0388939	0.00616313	0.00133867	0.0330795
2	5	0.5	0.15	0.3	0.3	0.178337	0.0416667	0.5	0.0493164	-0.0388184	0.05051	-0.000165184	-0.00232825	-0.0371323	-0.00707575	-0.005524	0.00832419	0.132618	0.132359	0.119736	0.0207607	0.0875657	0.100018	0.0270817	0.0394756	0.0711249		2.09863	4.80591	0.525255	0.149975	0.299302	0.28886	0.177076	0.0414365	0.504162	0.265235	0.661797	0.0598681	0.0031141	0.0262697	0.0300053	0.00482968	0.00164482	0.0355625
2	7	0.5	0.15	0.3	0.3	0.178337	0.0583333	0.5	0.0292969	-0.0175084	0.0188375	7.05e-06	-0.00117169	-0.0156324	-0.00293348	-0.0029322	0.00810434	0.0975585	0.0701964	0.0593073	0.0218194	0.0929627	0.0533689	0.0258771	0.0264408	0.0755533		2.05859	6.87744	0.509419	0.150001	0.299648	0.29531	0.177814	0.0581623	0.504052	0.195117	0.491375	0.0296536	0.00327291	0.0278888	0.0160107	0.00461487	0.00154238	0.0377766
2	9	0.5	0.15	0.3	0.3	0.178337	0.075	0.5	0.0136719	-0.00762261	0.00738403	-0.000235276	-0.00219476	-0.00676276	-0.00144771	-0.00140152	0.0101671	0.0658003	0.0397783	0.0313943	0.023023	0.100452	0.0342599	0.0272474	0.0196201	0.0828404		2.02734	8.9314	0.503692	0.149965	0.299342	0.297971	0.178079	0.0748949	0.505084	0.131601	0.358004	0.0156971	0.00345344	0.0301357	0.010278	0.00485923	0.00147151	0.0414202
2	11	0.5	0.15	0.3	0.3	0.178337	0.0916667	0.5	0.00610352	-0.00301847	0.00308343	-0.000665187	-0.00331558	-0.00340021	-0.00119427	-0.000348642	0.0118338	0.0484058	0.0257641	0.0196273	0.0238512	0.105734	0.0293641	0.0286024	0.0156809	0.0880006		2.01221	10.9668	0.501542	0.1499	0.299005	0.29898	0.178124	0.0916347	0.505917	0.0968115	0.283405	0.00981367	0.00357769	0.0317203	0.00880923	0.00510088	0.00143742	0.0440003
2	13	0.5	0.15	0.3	0.3	0.178337	0.108333	0.5	0.00415039	-0.00204703	0.00197439	-0.000726988	-0.00414117	-0.00249924	-0.00106238	-0.00029896	0.0140556	0.0372368	0.0202141	0.0149308	0.0251542	0.113542	0.0283424	0.0301891	0.0137434	0.0949046		2.0083	12.9734	0.500987	0.149891	0.298758	0.29925	0.178148	0.108301	0.507028	0.0744737	0.262783	0.00746542	0.00377313	0.0340627	0.00850273	0.00538385	0.00148886	0.0474523
2	15	0.5	0.15	0.3	0.3	0.178337	0.125	0.5	0.00219727	-0.00131836	0.0012157	-0.000557014	-0.0033724	-0.00164154	-0.00071041	-0.000242222	0.014917	0.0301778	0.0164751	0.0122002	0.0260538	0.12087	0.0280706	0.0312748	0.0120586	0.101621		2.00439	14.9802	0.500608	0.149916	0.298988	0.299508	0.178211	0.12497	0.507458	0.0603556	0.247126	0.00610009	0.00390807	0.0362609	0.00842117	0.00557747	0.00150733	0.0508104
2	3	0.5	0.15	0.6	0.3	0.178337	0.025	0.25	-0.0634766	0.126383	-0.0674572	-0.00708732	-0.00885547	0.0779432	0.0099103	0.0333656	0.0033723	0.11321	0.184505	0.0981482	0.0217721	0.0505864	0.127932	0.0361635	0.0539303	0.0324615		1.87305	3.37915	0.466271	0.148937	0.594687	0.323383	0.180105	0.0258341	0.250843	0.226419	0.553515	0.0490741	0.00326581	0.0303519	0.0383796	0.0064493	0.00134826	0.00811536
2	5	0.5	0.15	0.6	0.3	0.178337	0.0416667	0.25	0.0490723	-0.0398437	0.0513529	0.000893725	0.000159407	-0.0370665	-0.00605366	-0.00612523	0.00252706	0.133396	0.134899	0.120386	0.0252032	0.0553406	0.0986807	0.0294619	0.0411018	0.0340781		2.09814	4.80078	0.525676	0.150134	0.600096	0.28888	0.177258	0.0414114	0.250632	0.266792	0.674493	0.0601928	0.00378047	0.0332044	0.0296042	0.00525415	0.00171257	0.00851952
2	7	0.5	0.15	0.6	0.3	0.178337	0.0583333	0.25	0.0302734	-0.0174735	0.0190682	-1.15e-05	-0.00154352	-0.0159781	-0.00300748	-0.0027609	0.00375858	0.0966304	0.0710429	0.0599916	0.0267993	0.0607909	0.0530873	0.0306329	0.0270551	0.0380411		2.06055	6.87769	0.509534	0.149998	0.599074	0.295207	0.177801	0.0581723	0.25094	0.193261	0.4973	0.0299958	0.00401989	0.0364745	0.0159262	0.005463	0.00157822	0.00951027
2	9	0.5	0.15	0.6	0.3	0.178337	0.075	0.25	0.015625	-0.00827365	0.00797299	0.000274931	-0.000385281	-0.00684378	-0.000919501	-0.00157193	0.00308035	0.0681078	0.0414141	0.0326355	0.0272999	0.0632572	0.0360836	0.0319086	0.0202438	0.039769		2.03125	8.92554	0.503986	0.150041	0.599769	0.297947	0.178173	0.0748821	0.25077	0.136216	0.372727	0.0163177	0.00409498	0.0379543	0.0108251	0.0056905	0.00151829	0.00994224
2	11	0.5	0.15	0.6	0.3	0.178337	0.0916667	0.25	0.00561523	-0.00301847	0.0030173	-0.000254649	-0.00084212	-0.0029584	-0.000645147	-0.000399354	0.00330962	0.0471887	0.0257053	0.0192698	0.0281378	0.0665383	0.0321041	0.0336015	0.0160836	0.0423817		2.01123	10.9668	0.501509	0.149962	0.599495	0.299112	0.178222	0.0916301	0.250827	0.0943773	0.282758	0.00963491	0.00422067	0.039923	0.00963122	0.00599241	0.00147433	0.0105954
2	13	0.5	0.15	0.6	0.3	0.178337	0.108333	0.25	0.00415039	-0.00187801	0.00187792	-0.000482948	-0.00149106	-0.00217664	-0.000697596	-0.000224165	0.00409983	0.0372368	0.0203284	0.014891	0.0294935	0.0706651	0.0317356	0.0353057	0.013984	0.0452037		2.0083	12.9756	0.500939	0.149928	0.599105	0.299347	0.178213	0.108309	0.251025	0.0744737	0.26427	0.00744549	0.00442402	0.0423991	0.00952069	0.00629633	0.00151493	0.0113009
2	15	0.5	0.15	0.6	0.3	0.178337	0.125	0.25	0.00244141	-0.00135091	0.00123796	-0.000375758	-0.00151103	-0.00149923	-0.000445635	-0.000253005	0.00456927	0.0311545	0.0167339	0.0121895	0.0302043	0.0739181	0.0314262	0.0361691	0.0123699	0.0480095		2.00488	14.9797	0.500619	0.149944	0.599093	0.29955	0.178258	0.124968	0.251142	0.062309	0.251008	0.00609475	0.00453065	0.0443509	0.00942785	0.00645031	0.00154624	0.0120024
2	3	0.5	0.15	0.2	0.3	0.178337	0.025	0.75	-0.0634766	0.124349	-0.0666186	-0.00453909	-0.0198713	0.0800127	0.0129848	0.0322951	0.0267001	0.11321	0.184803	0.0983511	0.0170583	0.108595	0.129878	0.034303	0.0530114	0.10131		1.87305	3.37305	0.466691	0.149319	0.196026	0.324004	0.180653	0.0258074	0.770025	0.226419	0.554409	0.0491755	0.00255874	0.021719	0.0389633	0.00611751	0.00132529	0.0759822
2	5	0.5	0.15	0.2	0.3	0.178337	0.0416667	0.75	0.0490723	-0.0388672	0.0505253	-0.000473896	-0.00477003	-0.0373614	-0.00742698	-0.00555026	0.0176215	0.132016	0.131707	0.120489	0.0194502	0.121727	0.100014	0.026135	0.0391127	0.110936		2.09814	4.80566	0.525263	0.149929	0.199046	0.288792	0.177013	0.0414354	0.763216	0.264033	0.658536	0.0602447	0.00291753	0.0243454	0.0300041	0.00466086	0.0016297	0.0832019
2	7	0.5	0.15	0.2	0.3	0.178337	0.0583333	0.75	0.0288086	-0.0169503	0.0184474	-0.000527191	-0.00486773	-0.0157894	-0.00350115	-0.00266808	0.0196843	0.0958114	0.0693344	0.0588281	0.0204523	0.129659	0.0531311	0.0246254	0.0260159	0.120104		2.05762	6.88135	0.509224	0.149921	0.199026	0.295263	0.177713	0.0581777	0.764763	0.191623	0.485341	0.0294141	0.00306784	0.0259318	0.0159393	0.00439164	0.00151759	0.0900779
2	9	0.5	0.15	0.2	0.3	0.178337	0.075	0.75	0.0144043	-0.00764974	0.00749437	-0.000361754	-0.0033959	-0.00696023	-0.00162382	-0.00134677	0.0205677	0.0670241	0.0401032	0.0317923	0.0216848	0.138576	0.0340725	0.0257483	0.0195134	0.129128		2.02881	8.93115	0.503747	0.149946	0.199321	0.297912	0.178048	0.074899	0.765426	0.134048	0.360929	0.0158961	0.00325271	0.0277151	0.0102218	0.00459189	0.00146351	0.0968462
2	11	0.5	0.15	0.2	0.3	0.178337	0.0916667	0.75	0.00610352	-0.00310724	0.00311147	-0.000576754	-0.00401857	-0.00333401	-0.00110521	-0.000408419	0.0239974	0.0484058	0.0256358	0.0196143	0.022638	0.148687	0.0285961	0.0271921	0.015542	0.141755		2.01221	10.9658	0.501556	0.149913	0.199196	0.299	0.17814	0.0916292	0.767998	0.0968115	0.281993	0.00980713	0.00339569	0.0297373	0.00857884	0.00484937	0.00142468	0.106316
2	13	0.5	0.15	0.2	0.3	0.178337	0.108333	0.75	0.00415039	-0.00200947	0.00192658	-0.000517417	-0.00389155	-0.00223806	-0.00081432	-0.000308743	0.0272833	0.0372368	0.0201283	0.0149359	0.0239403	0.160047	0.0274338	0.0287629	0.0136438	0.1533		2.0083	12.9739	0.500963	0.149922	0.199222	0.299329	0.178192	0.1083	0.770462	0.0744737	0.261669	0.00746793	0.00359104	0.0320094	0.00823014	0.00512951	0.00147808	0.114975
2	15	0.5	0.15	0.2	0.3	0.178337	0.125	0.75	0.00244141	-0.00133464	0.00120329	-0.000219086	-0.0016391	-0.0012835	-0.00031649	-0.000273871	0.0284905	0.0311545	0.0165149	0.0123166	0.0246926	0.16955	0.0270658	0.0296701	0.0119845	0.164484		2.00488	14.98	0.500602	0.149967	0.199672	0.299615	0.178281	0.124966	0.771368	0.062309	0.247723	0.00615828	0.0037039	0.0339101	0.00811973	0.00529128	0.00149807	0.123363
2	3	0.75	0.225	0.45	0.3	0.267506	0.0375	0.5	-0.045166	0.0949707	-0.0509921	-0.00518169	-0.00961099	0.0582783	0.0074444	0.0258557	0.00623446	0.0980701	0.159451	0.0870417	0.0164895	0.0496556	0.110665	0.0286641	0.0448749	0.0358505		1.90967	3.28491	0.711756	0.223834	0.445675	0.317484	0.269498	0.0384696	0.503117	0.19614	0.478354	0.0652812	0.00371014	0.022345	0.0331994	0.00766782	0.00168281	0.0179252
2	5	0.75	0.225	0.45	0.3	0.267506	0.0625	0.5	0.0437012	-0.0355957	0.043196	-0.000156645	-0.00278025	-0.0332223	-0.00645628	-0.00545024	0.0046877	0.113674	0.113408	0.105195	0.0192083	0.0547909	0.0848566	0.0233236	0.0338531	0.038284		2.0874	4.82202	0.782397	0.224965	0.448749	0.290033	0.265779	0.0621594	0.502344	0.227348	0.56704	0.0788966	0.00432186	0.0246559	0.025457	0.00623922	0.00211582	0.019142
2	7	0.75	0.225	0.45	0.3	0.267506	0.0875	0.5	0.0185547	-0.011091	0.0120513	-0.00079298	-0.0035779	-0.0110503	-0.00288274	-0.0015119	0.00517879	0.0726014	0.0545991	0.0456983	0.0198839	0.0586351	0.0410649	0.0231331	0.0217023	0.0413536		2.03711	6.92236	0.759038	0.224822	0.44839	0.296685	0.266735	0.0873677	0.502589	0.145203	0.382194	0.0342737	0.00447388	0.0263858	0.0123195	0.00618826	0.00189896	0.0206768
2	9	0.75	0.225	0.45	0.3	0.267506	0.1125	0.5	0.00634766	-0.00379774	0.00398367	-0.00107041	-0.00406099	-0.00465269	-0.00189253	-0.000337366	0.00568695	0.0423174	0.0280861	0.0214895	0.0204708	0.0616834	0.0269817	0.0243754	0.01575	0.0442079		2.0127	8.96582	0.752988	0.224759	0.448173	0.298604	0.267	0.112462	0.502843	0.0846348	0.252775	0.0161171	0.00460592	0.0277575	0.0080945	0.00652056	0.00177187	0.022104
2	11	0.75	0.225	0.45	0.3	0.267506	0.1375	0.5	0.00219727	-0.00184215	0.00187045	-0.000410773	-0.00138108	-0.00210366	-0.000708071	-0.000189131	0.00422431	0.0280825	0.0196859	0.0144698	0.0220371	0.0677966	0.0249961	0.0263411	0.0130722	0.0487942		2.00439	10.9797	0.751403	0.224908	0.449379	0.299369	0.267317	0.137474	0.502112	0.0561651	0.216545	0.0108523	0.00495836	0.0305085	0.00749883	0.0070464	0.00179742	0.0243971
2	13	0.75	0.225	0.45	0.3	0.267506	0.1625	0.5	0.00146484	-0.0013146	0.00120579	-4.7e-05	-9.16e-05	-0.00113783	-0.000139988	-0.000230091	0.00371062	0.0220485	0.0154532	0.0112711	0.0227541	0.0718797	0.0248477	0.0273288	0.0112607	0.0518953		2.00293	12.9829	0.750904	0.224989	0.449959	0.299659	0.267469	0.162463	0.501855	0.044097	0.200891	0.00845332	0.00511967	0.0323459	0.00745433	0.00731061	0.00182986	0.0259476
2	15	0.75	0.225	0.45	0.3	0.267506	0.1875	0.5	0.000732422	-0.000602214	0.000675873	-0.000554892	-0.00171071	-0.00115344	-0.000642785	-1.15e-06	0.00520318	0.0135118	0.0129232	0.00921645	0.0235106	0.0750491	0.0249053	0.0282465	0.0101703	0.0547819		2.00146	14.991	0.750507	0.224875	0.44923	0.299654	0.267334	0.1875	0.502602	0.0270236	0.193848	0.00691234	0.00528988	0.0337721	0.00747158	0.0075561	0.00190694	0.0273909
2	3	0.75	0.225	0.9	0.3	0.267506	0.0375	0.25	-0.0456543	0.0970052	-0.0514918	-0.00784547	-0.00711453	0.056028	0.00426519	0.0269544	-0.000246195	0.0996976	0.162222	0.0876782	0.0199137	0.0327928	0.110447	0.0303102	0.0454529	0.0175052		1.90869	3.29102	0.711381	0.223235	0.893597	0.316808	0.268647	0.0385108	0.249938	0.199395	0.486665	0.0657587	0.00448058	0.0295135	0.0331342	0.00810817	0.00170448	0.00437631
2	5	0.75	0.225	0.9	0.3	0.267506	0.0625	0.25	0.0446777	-0.0361816	0.0438064	0.000451793	-0.00178154	-0.0334881	-0.00593514	-0.00551375	0.00284336	0.113831	0.113739	0.105244	0.0244878	0.0381022	0.0829815	0.0270761	0.0345911	0.019282		2.08936	4.81909	0.782855	0.225102	0.898397	0.289954	0.265919	0.0621554	0.250711	0.227662	0.568694	0.078933	0.00550975	0.034292	0.0248945	0.00724302	0.00216194	0.00482051
2	7	0.75	0.225	0.9	0.3	0.267506	0.0875	0.25	0.0175781	-0.0100098	0.0114576	-0.00164939	-0.0043498	-0.0114044	-0.00376793	-0.000974452	0.00347471	0.0711485	0.0544542	0.0454201	0.0251373	0.0413796	0.042148	0.0290829	0.0221401	0.021025		2.03516	6.92993	0.758593	0.224629	0.896085	0.296579	0.266498	0.0874147	0.250869	0.142297	0.38118	0.034065	0.00565589	0.0372416	0.0126444	0.00777985	0.00193726	0.00525624
2	9	0.75	0.225	0.9	0.3	0.267506	0.1125	0.25	0.00634766	-0.00347222	0.00383731	-0.00120625	-0.00274417	-0.00468646	-0.00198267	-0.000164597	0.00238502	0.0423174	0.0286063	0.0215279	0.0259989	0.0434296	0.0299806	0.0307445	0.0162783	0.021874		2.0127	8.96875	0.752878	0.224729	0.89753	0.298594	0.266976	0.112481	0.250596	0.0846348	0.257457	0.0161459	0.00584975	0.0390866	0.00899417	0.00822434	0.00183131	0.00546851
2	11	0.75	0.225	0.9	0.3	0.267506	0.1375	0.25	0.00244141	-0.00153143	0.00183161	-0.00129432	-0.00274431	-0.0029619	-0.00169927	8.36e-05	0.00248209	0.0291296	0.0199667	0.0144413	0.0274408	0.0470941	0.0293834	0.0327843	0.0134803	0.0242631		2.00488	10.9832	0.751374	0.224709	0.89753	0.299111	0.267052	0.137511	0.250621	0.0582591	0.219634	0.010831	0.00617418	0.0423847	0.00881502	0.00877001	0.00185353	0.00606577
2	13	0.75	0.225	0.9	0.3	0.267506	0.1625	0.25	0.00146484	-0.00116436	0.00118313	-0.000397488	-0.000919865	-0.00148131	-0.000488342	-0.000106039	0.00168974	0.0220485	0.0159254	0.0113354	0.0285599	0.0498379	0.0296655	0.0342062	0.0116493	0.0258484		2.00293	12.9849	0.750887	0.224911	0.899172	0.299556	0.267376	0.162483	0.250422	0.044097	0.207031	0.00850156	0.00642599	0.0448541	0.00889964	0.00915038	0.00189301	0.00646211
2	15	0.75	0.225	0.9	0.3	0.267506	0.1875	0.25	0.000976563	-0.00086263	0.000829724	-0.00048802	-0.00127683	-0.00124921	-0.000524139	-0.00011473	0.00203714	0.0155945	0.0134639	0.00946808	0.0290538	0.0511384	0.0298034	0.034839	0.0104443	0.0269074		2.00195	14.9871	0.750622	0.22489	0.898851	0.299625	0.267366	0.187478	0.250509	0.0311889	0.201958	0.00710106	0.0065371	0.0460246	0.00894103	0.00931965	0.0019583	0.00672686
2	3	0.75	0.225	0.3	0.3	0.267506	0.0375	0.75	-0.0441895	0.0919596	-0.0493971	-0.00421948	-0.0121534	0.0576231	0.00832875	0.0248101	0.0117396	0.098514	0.159918	0.0866757	0.0152896	0.0668802	0.11223	0.0290911	0.044497	0.0553343		1.91162	3.27588	0.712952	0.224051	0.296354	0.317287	0.269734	0.0384304	0.758805	0.197028	0.479755	0.0650068	0.00344015	0.020064	0.0336691	0.00778204	0.00166864	0.0415007
2	5	0.75	0.225	0.3	0.3	0.267506	0.0625	0.75	0.0429688	-0.0352051	0.0425784	-4.83e-05	-0.00209713	-0.0325266	-0.00619793	-0.0055016	0.00627044	0.113685	0.112818	0.104494	0.0173304	0.0727743	0.0852741	0.0222806	0.0333352	0.0584933		2.08594	4.82397	0.781934	0.224989	0.299371	0.290242	0.265848	0.0621562	0.754703	0.227369	0.56409	0.0783706	0.00389935	0.0218323	0.0255822	0.00596021	0.00208345	0.04387
2	7	0.75	0.225	0.3	0.3	0.267506	0.0875	0.75	0.0180664	-0.0108468	0.0117046	-0.000447939	-0.00255602	-0.0103396	-0.0023995	-0.00155488	0.00684115	0.071026	0.0536475	0.0454125	0.0178647	0.0767477	0.0411449	0.0212578	0.0211845	0.0621778		2.03613	6.92407	0.758778	0.224899	0.299233	0.296898	0.266864	0.0873639	0.755131	0.142052	0.375532	0.0340593	0.00401957	0.0230243	0.0123435	0.00568659	0.00185364	0.0466333
2	9	0.75	0.225	0.3	0.3	0.267506	0.1125	0.75	0.00610352	-0.00387912	0.00394039	-0.000564528	-0.00279253	-0.00409443	-0.00128885	-0.000474294	0.00783798	0.0430678	0.0283554	0.0216665	0.0189303	0.0831508	0.0261252	0.0225595	0.0156778	0.0680965		2.01221	8.96509	0.752955	0.224873	0.299162	0.298772	0.267161	0.112447	0.755878	0.0861356	0.255199	0.0162499	0.00425932	0.0249452	0.00783755	0.00603479	0.00176375	0.0510724
2	11	0.75	0.225	0.3	0.3	0.267506	0.1375	0.75	0.00219727	-0.00170898	0.00183452	-0.00078525	-0.00375969	-0.0024348	-0.00116925	-8.55e-05	0.00937522	0.0280825	0.0193621	0.0142903	0.0198343	0.0884763	0.0234884	0.0237974	0.0128497	0.0729625		2.00439	10.9812	0.751376	0.224823	0.298872	0.29927	0.267193	0.137488	0.757031	0.0561651	0.212983	0.0107177	0.00446273	0.0265429	0.00704653	0.00636595	0.00176683	0.0547219
2	13	0.75	0.225	0.3	0.3	0.267506	0.1625	0.75	0.00146484	-0.00138972	0.00128119	-0.00047144	-0.0026475	-0.00163451	-0.000685024	-0.000230661	0.00940947	0.0220485	0.0154232	0.0112702	0.0208443	0.0944294	0.0232137	0.025051	0.0111605	0.0773489		2.00293	12.9819	0.750961	0.224894	0.299206	0.29951	0.267323	0.162463	0.757057	0.044097	0.200502	0.00845265	0.00468997	0.0283288	0.0069641	0.00670129	0.00181358	0.0580117
2	15	0.75	0.225	0.3	0.3	0.267506	0.1875	0.75	0.000732422	-0.000764974	0.000758019	-0.000632799	-0.00331895	-0.00131227	-0.000773917	-8.23e-05	0.0109595	0.0135118	0.0128936	0.00921559	0.0216485	0.100333	0.0232078	0.0260184	0.0100926	0.0832951		2.00146	14.9885	0.750569	0.224858	0.299004	0.299606	0.267299	0.187485	0.75822	0.0270236	0.193404	0.00691169	0.00487092	0.0300998	0.00696233	0.00696009	0.00189236	0.0624713
2	3	0.25	0.1	0.2	0.4	0.127706	0.0125	0.5	-0.10083	0.207764	-0.0928878	-0.00548795	-0.0213669	0.114591	0.034947	0.0684222	0.0329977	0.144146	0.278511	0.111857	0.0209595	0.132458	0.150562	0.0595881	0.108467	0.126688		1.79834	3.62329	0.226778	0.0994512	0.195727	0.445836	0.132169	0.0133553	0.516499	0.288292	0.835534	0.0279643	0.00209595	0.0264917	0.0602246	0.00760978	0.00135584	0.0633438
2	5	0.25	0.1	0.2	0.4	0.127706	0.0208333	0.5	0.0541992	-0.0387695	0.0644079	-0.00128915	-0.00948701	-0.0432951	-0.0122881	-0.00522269	0.0276929	0.173619	0.194142	0.155459	0.0232655	0.144115	0.129593	0.0422381	0.0736542	0.137175		2.1084	4.80615	0.266102	0.0998711	0.198103	0.382682	0.126137	0.0207245	0.513846	0.347238	0.970712	0.0388646	0.00232655	0.0288229	0.0518373	0.00539407	0.00153446	0.0685876
2	7	0.25	0.1	0.2	0.4	0.127706	0.0291667	0.5	0.0397949	-0.022147	0.0269165	-0.000948351	-0.00778243	-0.0218252	-0.00684424	-0.00392147	0.0287799	0.133741	0.108341	0.0802605	0.0241799	0.152336	0.072037	0.0336182	0.047593	0.147698		2.07959	6.84497	0.256729	0.0999052	0.198444	0.39127	0.126832	0.0290523	0.51439	0.267481	0.758385	0.0200651	0.00241799	0.0304672	0.0288148	0.00429325	0.00138813	0.0738491
2	9	0.25	0.1	0.2	0.4	0.127706	0.0375	0.5	0.0285645	-0.0143229	0.0141069	-0.000304365	-0.00425675	-0.0122181	-0.00358506	-0.00344865	0.0290395	0.109829	0.0692475	0.0489887	0.0256356	0.163417	0.0482902	0.0335565	0.0353927	0.158422		2.05713	8.87109	0.253527	0.0999696	0.199149	0.395113	0.127249	0.0373707	0.51452	0.219659	0.623227	0.0122472	0.00256356	0.0326833	0.0193161	0.00428538	0.00132723	0.079211
2	11	0.25	0.1	0.2	0.4	0.127706	0.0458333	0.5	0.0161133	-0.00774592	0.00701067	-0.000187926	-0.00309555	-0.00621625	-0.00170664	-0.00210912	0.0304778	0.0916916	0.0479814	0.0327243	0.026202	0.171255	0.0387181	0.0343972	0.0276354	0.166317		2.03223	10.9148	0.251753	0.0999812	0.199381	0.397514	0.127488	0.0457367	0.515239	0.183383	0.527795	0.00818106	0.0026202	0.0342511	0.0154872	0.00439274	0.00126662	0.0831583
2	13	0.25	0.1	0.2	0.4	0.127706	0.0541667	0.5	0.00976562	-0.00405649	0.00374813	-0.000594939	-0.00550473	-0.00380394	-0.00138764	-0.00101179	0.0367868	0.0759211	0.036369	0.0241686	0.0271067	0.181846	0.0346729	0.0355872	0.0232275	0.18106		2.01953	12.9473	0.250937	0.0999405	0.198899	0.398478	0.127529	0.0541119	0.518393	0.151842	0.472797	0.00604215	0.00271067	0.0363693	0.0138692	0.00454471	0.00125816	0.0905301
2	15	0.25	0.1	0.2	0.4	0.127706	0.0625	0.5	0.0078125	-0.00297852	0.0024952	-0.000321601	-0.00360762	-0.00247193	-0.000694549	-0.000883721	0.0392201	0.06675	0.0287087	0.0190323	0.0281666	0.193397	0.0332926	0.0370294	0.0201638	0.193281		2.01562	14.9553	0.250624	0.0999678	0.199278	0.399011	0.127618	0.0624448	0.51961	0.1335	0.430631	0.00475807	0.00281666	0.0386795	0.013317	0.00472889	0.00126024	0.0966406
2	3	0.25	0.1	0.4	0.4	0.127706	0.0125	0.25	-0.10083	0.207682	-0.0924192	-0.00737212	-0.0126435	0.111767	0.0318962	0.0685645	0.00978811	0.144569	0.282044	0.112061	0.0238296	0.0767759	0.149197	0.0590111	0.10983	0.0584543		1.79834	3.62305	0.226895	0.0992628	0.394943	0.444707	0.13178	0.0133571	0.252447	0.289138	0.846132	0.0280153	0.00238296	0.0307104	0.0596787	0.0075361	0.00137287	0.0146136
2	5	0.25	0.1	0.4	0.4	0.127706	0.0208333	0.25	0.0522461	-0.0362305	0.0620272	-0.00157888	-0.00693853	-0.0422407	-0.0124213	-0.00421521	0.0105337	0.171747	0.192944	0.153075	0.0265258	0.0830541	0.126232	0.0420023	0.0739157	0.0628895		2.10449	4.81885	0.265507	0.0998421	0.397225	0.383104	0.12612	0.0207455	0.252633	0.343493	0.96472	0.0382688	0.00265258	0.0332216	0.0504927	0.00536397	0.00153991	0.0157224
2	7	0.25	0.1	0.4	0.4	0.127706	0.0291667	0.25	0.0400391	-0.0223563	0.0271201	-0.000558913	-0.00359658	-0.021725	-0.00642949	-0.00405955	0.00888276	0.135257	0.109214	0.0808385	0.0277246	0.0889124	0.071587	0.0363273	0.0481295	0.0669039		2.08008	6.84351	0.25678	0.0999441	0.398561	0.39131	0.126885	0.0290483	0.252221	0.270513	0.764498	0.0202096	0.00277246	0.035565	0.0286348	0.00463923	0.00140378	0.016726
2	9	0.25	0.1	0.4	0.4	0.127706	0.0375	0.25	0.0273438	-0.0139703	0.0137956	-0.000220762	-0.00298908	-0.0119255	-0.00338276	-0.00334928	0.00916557	0.109305	0.0690199	0.0485256	0.0284967	0.0928472	0.0483983	0.0365978	0.0356267	0.0702434		2.05469	8.87427	0.253449	0.0999779	0.398804	0.39523	0.127274	0.0373744	0.252291	0.21861	0.621179	0.0121314	0.00284967	0.0371389	0.0193593	0.00467377	0.001336	0.0175609
2	11	0.25	0.1	0.4	0.4	0.127706	0.0458333	0.25	0.0161133	-0.00772372	0.00694443	9.33e-05	-0.00129281	-0.00593529	-0.00128438	-0.00212285	0.00869007	0.0903505	0.0478112	0.0323699	0.0296151	0.0992417	0.0397983	0.0383813	0.027999	0.0751709		2.03223	10.915	0.251736	0.100009	0.399483	0.397626	0.127542	0.045736	0.252173	0.180701	0.525923	0.00809247	0.00296151	0.0396967	0.0159193	0.00490153	0.00128329	0.0187927
2	13	0.25	0.1	0.4	0.4	0.127706	0.0541667	0.25	0.00976562	-0.00452599	0.0039169	-0.000217429	-0.00236947	-0.00363459	-0.000899308	-0.00131698	0.0103301	0.0751128	0.0368124	0.0240607	0.0303077	0.104355	0.0362101	0.0394096	0.0237179	0.079839		2.01953	12.9412	0.250979	0.0999783	0.399052	0.398546	0.127592	0.0540953	0.252583	0.150226	0.478561	0.00601517	0.00303077	0.0417422	0.0144841	0.00503286	0.00128472	0.0199597
2	15	0.25	0.1	0.4	0.4	0.127706	0.0625	0.25	0.00830078	-0.003125	0.00257179	-9.86e-05	-0.00155679	-0.00234168	-0.000362023	-0.000960431	0.0105314	0.0666911	0.0291015	0.0191074	0.0312884	0.109389	0.0354676	0.0408958	0.0205055	0.0846833		2.0166	14.9531	0.250643	0.0999901	0.399377	0.399063	0.12766	0.06244	0.252633	0.133382	0.436522	0.00477686	0.00312884	0.0437557	0.014187	0.00522265	0.0012816	0.0211708
2	3	0.25	0.1	0.133333	0.4	0.127706	0.0125	0.75	-0.100586	0.207113	-0.0927202	-0.00491582	-0.030964	0.115119	0.0357987	0.0681686	0.0670255	0.144105	0.277118	0.111843	0.0200314	0.189029	0.151363	0.0601383	0.107584	0.216964		1.79883	3.62134	0.22682	0.0995084	0.129205	0.446048	0.132278	0.0133521	0.800269	0.28821	0.831354	0.0279608	0.00200314	0.0252038	0.0605452	0.00768005	0.0013448	0.162723
2	5	0.25	0.1	0.133333	0.4	0.127706	0.0208333	0.75	0.0546875	-0.039502	0.0648245	-0.00122659	-0.0123696	-0.0435527	-0.0122831	-0.00551539	0.0568348	0.173466	0.193522	0.155388	0.0220827	0.204362	0.129872	0.0419241	0.0731577	0.236415		2.10938	4.80249	0.266206	0.0998773	0.131684	0.382579	0.126138	0.0207184	0.792626	0.346931	0.967611	0.0388471	0.00220827	0.0272483	0.051949	0.00535398	0.00152412	0.177312
2	7	0.25	0.1	0.133333	0.4	0.127706	0.0291667	0.75	0.0400391	-0.0224958	0.0271227	-0.000872318	-0.00986884	-0.0218813	-0.00678323	-0.00411876	0.0632518	0.133896	0.108326	0.0806262	0.0233127	0.219198	0.0723313	0.0329881	0.0474555	0.2724		2.08008	6.84253	0.256781	0.0999128	0.132017	0.391247	0.12684	0.0290465	0.797439	0.267792	0.758285	0.0201565	0.00233127	0.0292264	0.0289325	0.0042128	0.00138412	0.2043
2	9	0.25	0.1	0.133333	0.4	0.127706	0.0375	0.75	0.0280762	-0.0140516	0.0138994	-0.000360385	-0.00569537	-0.0120557	-0.0035989	-0.00335447	0.0664678	0.109399	0.068987	0.0487999	0.024581	0.234356	0.048233	0.0325607	0.0352576	0.28607		2.05615	8.87354	0.253475	0.099964	0.132574	0.395178	0.127247	0.0373742	0.799851	0.218797	0.620883	0.0122	0.0024581	0.0312475	0.0192932	0.00415821	0.00132216	0.214552
2	11	0.25	0.1	0.133333	0.4	0.127706	0.0458333	0.75	0.0166016	-0.00799006	0.00715836	-0.000258994	-0.00487844	-0.00642012	-0.00185235	-0.00220251	0.0736245	0.0916045	0.0477357	0.032709	0.0253042	0.247212	0.0384495	0.0333789	0.0274128	0.305716		2.0332	10.9121	0.25179	0.0999741	0.132683	0.397432	0.12747	0.0457324	0.805218	0.183209	0.525093	0.00817724	0.00253042	0.0329615	0.0153798	0.0042627	0.00125642	0.229287
2	13	0.25	0.1	0.133333	0.4	0.127706	0.0541667	0.75	0.00976562	-0.00398137	0.00370388	-0.000569245	-0.00705787	-0.00372786	-0.00135951	-0.000977681	0.086285	0.0759211	0.0362082	0.0241373	0.0260297	0.260672	0.0340469	0.0342761	0.0230554	0.337381		2.01953	12.9482	0.250926	0.0999431	0.132392	0.398509	0.127533	0.0541137	0.814714	0.151842	0.470706	0.00603433	0.00260297	0.0347563	0.0136188	0.00437728	0.00124883	0.253036
2	15	0.25	0.1	0.133333	0.4	0.127706	0.0625	0.75	0.00805664	-0.00314128	0.00257613	-0.000316324	-0.00514593	-0.00253751	-0.000729375	-0.00096979	0.0975716	0.0671768	0.028748	0.0191049	0.0271637	0.277876	0.0327021	0.0357884	0.0201135	0.371696		2.01611	14.9529	0.250644	0.0999684	0.132647	0.398985	0.127613	0.0624394	0.823179	0.134354	0.431221	0.00477623	0.00271637	0.0370501	0.0130808	0.0045704	0.0012571	0.278772
2	3	0.5	0.2	0.4	0.4	0.255413	0.025	0.5	-0.0644531	0.138428	-0.0652824	-0.005005	-0.00824745	0.0764158	0.0212597	0.0465305	0.0056467	0.11427	0.204612	0.0938393	0.0172312	0.0566333	0.120451	0.045289	0.0752467	0.042328		1.87109	3.41528	0.467359	0.198999	0.396701	0.430566	0.260843	0.0261633	0.502823	0.228541	0.613836	0.0469196	0.00344624	0.0226533	0.0481804	0.0115674	0.00188117	0.021164
2	5	0.5	0.2	0.4	0.4	0.255413	0.0416667	0.5	0.0498047	-0.0401367	0.0504361	-5.44e-05	-0.00229505	-0.0374231	-0.0102306	-0.00782467	0.00490106	0.132435	0.143632	0.117651	0.0190651	0.0605457	0.0972572	0.03145	0.0534846	0.0446116		2.09961	4.79932	0.525218	0.199989	0.399082	0.385031	0.2528	0.0413406	0.502451	0.26487	0.718162	0.0588255	0.00381302	0.0242183	0.0389029	0.00803273	0.00222853	0.0223058
2	7	0.5	0.2	0.4	0.4	0.255413	0.0583333	0.5	0.027832	-0.0174037	0.0178324	-1.43e-06	-0.00135519	-0.0148797	-0.00415557	-0.00386146	0.00429866	0.0954624	0.0749335	0.0571659	0.0193603	0.0633776	0.0506474	0.0259263	0.0334578	0.0472427		2.05566	6.87817	0.508916	0.2	0.399458	0.394048	0.254351	0.0581081	0.502149	0.190925	0.524534	0.028583	0.00387206	0.025351	0.020259	0.00662191	0.0019517	0.0236213
2	9	0.5	0.2	0.4	0.4	0.255413	0.075	0.5	0.0124512	-0.00721571	0.00667519	-4.98e-05	-0.00083274	-0.00593824	-0.00163322	-0.00171566	0.00410757	0.0627242	0.0433759	0.0302249	0.0204449	0.0675707	0.0318329	0.0264181	0.0242539	0.0500123		2.0249	8.93506	0.503338	0.19999	0.399667	0.397625	0.254996	0.0748713	0.502054	0.125448	0.390383	0.0151125	0.00408898	0.0270283	0.0127332	0.00674752	0.00181904	0.0250061
2	11	0.5	0.2	0.4	0.4	0.255413	0.0916667	0.5	0.00561523	-0.0028631	0.00294851	-0.00103806	-0.00428631	-0.00365594	-0.00193496	-0.000364431	0.00701166	0.0484648	0.0294616	0.0193453	0.0211779	0.0713366	0.0267613	0.0275829	0.0191678	0.0532196		2.01123	10.9685	0.501474	0.199792	0.398285	0.398538	0.254919	0.0916333	0.503506	0.0969297	0.324077	0.00967266	0.00423557	0.0285346	0.0107045	0.00704503	0.00175705	0.0266098
2	13	0.5	0.2	0.4	0.4	0.255413	0.108333	0.5	0.00390625	-0.00217849	0.00193047	-0.000553402	-0.00258056	-0.00229169	-0.00103152	-0.000495868	0.00635304	0.0364351	0.0231885	0.0147695	0.021883	0.0760335	0.0252205	0.028513	0.0164939	0.0576123		2.00781	12.9717	0.500965	0.199889	0.398968	0.399083	0.255149	0.10828	0.503177	0.0728701	0.301451	0.00738474	0.00437659	0.0304134	0.0100882	0.00728258	0.00178684	0.0288062
2	15	0.5	0.2	0.4	0.4	0.255413	0.125	0.5	0.00244141	-0.00152995	0.00127399	-0.000592287	-0.00297009	-0.00173501	-0.000892502	-0.000412998	0.00716671	0.0311545	0.0191605	0.01217	0.02248	0.0797021	0.0247925	0.0293325	0.01437	0.0607622		2.00488	14.9771	0.500637	0.199882	0.398812	0.399306	0.255185	0.124948	0.503583	0.062309	0.287408	0.00608499	0.00449599	0.0318808	0.009917	0.00749189	0.00179625	0.0303811
2	3	0.5	0.2	0.8	0.4	0.255413	0.025	0.25	-0.065918	0.140544	-0.0661416	-0.00740442	-0.00505883	0.0745758	0.0180055	0.0471954	-0.00153534	0.115035	0.207361	0.0947697	0.023014	0.0405106	0.117609	0.0453122	0.0781867	0.022484		1.86816	3.42163	0.466929	0.198519	0.795953	0.42983	0.260012	0.0261799	0.249616	0.230069	0.622082	0.0473849	0.0046028	0.0324085	0.0470436	0.0115733	0.00195467	0.005621
2	5	0.5	0.2	0.8	0.4	0.255413	0.0416667	0.25	0.0500488	-0.0397949	0.0501508	0.000869588	-0.000628128	-0.0368733	-0.00932223	-0.00781793	0.00239599	0.131185	0.144785	0.117497	0.0259381	0.0435124	0.09307	0.0329308	0.0555402	0.0235273		2.1001	4.80103	0.525075	0.200174	0.799497	0.385251	0.253032	0.0413409	0.250599	0.26237	0.723926	0.0587483	0.00518762	0.0348099	0.037228	0.00841094	0.00231417	0.00588183
2	7	0.5	0.2	0.8	0.4	0.255413	0.0583333	0.25	0.0307617	-0.0190778	0.0192754	0.00111452	0.000597734	-0.0152017	-0.00312926	-0.00449895	0.00148646	0.0983557	0.0784178	0.0592704	0.0254396	0.0444363	0.0508002	0.0310176	0.0352518	0.0244459		2.06152	6.86646	0.509638	0.200223	0.800478	0.393919	0.254614	0.0580709	0.250372	0.196711	0.548925	0.0296352	0.00508792	0.0355491	0.0203201	0.0079223	0.00205636	0.00611147
2	9	0.5	0.2	0.8	0.4	0.255413	0.075	0.25	0.0141602	-0.00819227	0.00733867	0.00068354	0.00039388	-0.00590497	-0.000835726	-0.00214193	0.00132515	0.065697	0.045562	0.0311648	0.0255251	0.0455736	0.0333932	0.0319774	0.025479	0.025141		2.02832	8.92627	0.503669	0.200137	0.800315	0.397638	0.255199	0.0748394	0.250331	0.131394	0.410058	0.0155824	0.00510502	0.0364589	0.0133573	0.00816743	0.00191093	0.00628526
2	11	0.5	0.2	0.8	0.4	0.255413	0.0916667	0.25	0.00610352	-0.00344016	0.00313403	-5.77e-05	-0.000548783	-0.00289711	-0.000634792	-0.000757917	0.00171376	0.0484058	0.0299101	0.019338	0.0264832	0.0489824	0.0299891	0.0340886	0.0199042	0.0271018		2.01221	10.9622	0.501567	0.199988	0.799561	0.398841	0.255251	0.0915972	0.250428	0.0968115	0.329011	0.00966901	0.00529665	0.0391859	0.0119957	0.00870667	0.00182455	0.00677545
2	13	0.5	0.2	0.8	0.4	0.255413	0.108333	0.25	0.00341797	-0.00219727	0.00186864	-7.86e-05	-0.000646689	-0.00178396	-0.000312257	-0.00057063	0.00188822	0.034771	0.0232723	0.0145956	0.0268103	0.0504766	0.0287034	0.0346694	0.0167698	0.0283141		2.00684	12.9714	0.500934	0.199984	0.799483	0.399286	0.255333	0.108272	0.250472	0.0695419	0.30254	0.0072978	0.00536206	0.0403813	0.0114813	0.00885502	0.00181673	0.00707853
2	15	0.5	0.2	0.8	0.4	0.255413	0.125	0.25	0.00219727	-0.00148112	0.00120434	-7.19e-05	-0.000613691	-0.00117386	-8.5e-05	-0.000429579	0.00208614	0.0301778	0.0194802	0.0119779	0.0283754	0.0543384	0.0293585	0.0367805	0.0149157	0.0305272		2.00439	14.9778	0.500602	0.199986	0.799509	0.39953	0.255391	0.124946	0.250522	0.0603556	0.292203	0.00598895	0.00567508	0.0434707	0.0117434	0.00939421	0.00186446	0.0076318
2	3	0.5	0.2	0.266667	0.4	0.255413	0.025	0.75	-0.0627441	0.136393	-0.0641771	-0.00425316	-0.0117837	0.075936	0.0219308	0.0460854	0.0123443	0.113886	0.203039	0.0932493	0.015558	0.0747313	0.120966	0.0456311	0.0740169	0.0631085		1.87451	3.40918	0.467911	0.199149	0.263524	0.430374	0.261014	0.0261521	0.759258	0.227771	0.609118	0.0466247	0.0031116	0.0199283	0.0483863	0.0116548	0.00185042	0.0473313
2	5	0.5	0.2	0.266667	0.4	0.255413	0.0416667	0.75	0.0488281	-0.0393066	0.0493788	-0.00031022	-0.00342864	-0.0367826	-0.0102753	-0.00759901	0.00851635	0.13048	0.141475	0.116666	0.0173648	0.0808961	0.0970953	0.0311783	0.0525854	0.0671876		2.09766	4.80347	0.524689	0.199938	0.265752	0.385287	0.252788	0.04135	0.756387	0.26096	0.707373	0.0583332	0.00347296	0.0215723	0.0388381	0.00796334	0.00219106	0.0503907
2	7	0.5	0.2	0.266667	0.4	0.255413	0.0583333	0.75	0.0268555	-0.0163225	0.0172733	-0.000567023	-0.00419711	-0.0148634	-0.00471449	-0.00331886	0.00990872	0.0957417	0.075284	0.0570295	0.0180496	0.0865872	0.0508611	0.0248749	0.0334896	0.0730211		2.05371	6.88574	0.508637	0.199887	0.265547	0.394055	0.254209	0.0581397	0.757432	0.191483	0.526988	0.0285147	0.00360991	0.0230899	0.0203445	0.00635336	0.00195356	0.0547658
2	9	0.5	0.2	0.266667	0.4	0.255413	0.075	0.75	0.0141602	-0.00838216	0.00753681	-0.000148445	-0.00190388	-0.00680209	-0.00200594	-0.00215749	0.00901997	0.0666195	0.0451369	0.0317204	0.0191588	0.093355	0.03227	0.0248598	0.0244836	0.0787476		2.02832	8.92456	0.503768	0.19997	0.266159	0.397279	0.2549	0.0748382	0.756765	0.133239	0.406232	0.0158602	0.00383176	0.0248947	0.012908	0.00634951	0.00183627	0.0590607
2	11	0.5	0.2	0.266667	0.4	0.255413	0.0916667	0.75	0.00585938	-0.00332919	0.00305133	-0.000354337	-0.00194857	-0.00306807	-0.00109675	-0.000723046	0.00951762	0.0478017	0.0291109	0.0192707	0.0194851	0.0974229	0.0258404	0.0255536	0.0189055	0.0822934		2.01172	10.9634	0.501526	0.199929	0.266147	0.398773	0.255133	0.0916004	0.757138	0.0956034	0.32022	0.00963534	0.00389702	0.0259794	0.0103362	0.00652671	0.001733	0.06172
2	13	0.5	0.2	0.266667	0.4	0.255413	0.108333	0.75	0.00366211	-0.00217849	0.00187284	-0.000339543	-0.00205128	-0.00201257	-0.000757967	-0.000545806	0.0106541	0.0356136	0.0226688	0.0146462	0.0201616	0.10284	0.0241622	0.0264441	0.0160869	0.0880694		2.00732	12.9717	0.500936	0.199932	0.26612	0.399195	0.255219	0.108274	0.757991	0.0712272	0.294694	0.00732312	0.00403233	0.0274241	0.00966488	0.00675417	0.00174274	0.066052
2	15	0.5	0.2	0.266667	0.4	0.255413	0.125	0.75	0.00219727	-0.00151367	0.00123262	-0.000439815	-0.00296569	-0.00154065	-0.000710105	-0.000436391	0.0125431	0.0301778	0.0190268	0.0120952	0.0208555	0.108485	0.0234137	0.0272533	0.0142413	0.0934083		2.00439	14.9773	0.500616	0.199912	0.265876	0.399384	0.255231	0.124945	0.759407	0.0603556	0.285403	0.00604758	0.0041711	0.0289295	0.00936549	0.00696084	0.00178017	0.0700562
2	3	0.75	0.3	0.6	0.4	0.383119	0.0375	0.5	-0.0466309	0.109619	-0.0510272	-0.00615078	-0.00808204	0.0564441	0.0130502	0.0390246	0.00314289	0.0998577	0.178288	0.0842188	0.0184579	0.0440311	0.105032	0.0398155	0.0648414	0.0278292		1.90674	3.32886	0.71173	0.298155	0.595151	0.422578	0.388119	0.0389634	0.501571	0.199715	0.534863	0.0631641	0.00553738	0.0264187	0.0420126	0.0152541	0.00243155	0.0139146
2	5	0.75	0.3	0.6	0.4	0.383119	0.0625	0.5	0.0441895	-0.0380371	0.0436033	0.000953813	-8.8e-05	-0.0327525	-0.00817195	-0.00853233	0.00225297	0.113485	0.124534	0.104711	0.0203002	0.0452621	0.0830964	0.0283082	0.046908	0.02791		2.08838	4.80981	0.782702	0.300286	0.599947	0.386899	0.379988	0.0619667	0.501126	0.22697	0.622671	0.0785333	0.00609006	0.0271573	0.0332385	0.0108454	0.00293175	0.013955
2	7	0.75	0.3	0.6	0.4	0.383119	0.0875	0.5	0.0175781	-0.0107422	0.0114052	-0.000668968	-0.00271523	-0.010412	-0.00358126	-0.00191806	0.00339501	0.0702854	0.0599919	0.0446818	0.0202703	0.0469966	0.0395544	0.0255444	0.0287115	0.0295309		2.03516	6.9248	0.758554	0.299799	0.598371	0.395835	0.381747	0.0873322	0.501698	0.140571	0.419943	0.0335114	0.00608108	0.028198	0.0158218	0.00978655	0.00251226	0.0147654
2	9	0.75	0.3	0.6	0.4	0.383119	0.1125	0.5	0.00634766	-0.00382487	0.0038602	-0.000632048	-0.00196094	-0.00411992	-0.00169597	-0.000552308	0.00278555	0.0423174	0.032683	0.0214606	0.0204624	0.0486369	0.0260287	0.0261964	0.0200825	0.030808		2.0127	8.96558	0.752895	0.29981	0.598823	0.398352	0.382469	0.112438	0.501393	0.0846348	0.294147	0.0160955	0.00613873	0.0291821	0.0104115	0.0100363	0.00225928	0.015404
2	11	0.75	0.3	0.6	0.4	0.383119	0.1375	0.5	0.00146484	-0.00190874	0.00174907	-0.000369308	-0.00122725	-0.00196306	-0.000773294	-0.000367965	0.00238403	0.0246618	0.0218535	0.0135917	0.0207913	0.0498594	0.0234899	0.0270013	0.0159545	0.0314984		2.00293	10.979	0.751312	0.299889	0.599264	0.399215	0.382823	0.137449	0.501192	0.0493237	0.240389	0.0101938	0.00623739	0.0299156	0.00939597	0.0103447	0.00219375	0.0157492
2	13	0.75	0.3	0.6	0.4	0.383119	0.1625	0.5	0.0012207	-0.00118314	0.00116021	-0.000666634	-0.00202742	-0.00171977	-0.000992634	-0.000155936	0.00295859	0.0206339	0.0181797	0.0110625	0.0209877	0.0507369	0.022984	0.0273649	0.013783	0.0323536		2.00244	12.9846	0.75087	0.2998	0.598784	0.399312	0.382739	0.162475	0.501479	0.0412677	0.236336	0.00829691	0.00629631	0.0304422	0.00919359	0.010484	0.00223974	0.0161768
2	15	0.75	0.3	0.6	0.4	0.383119	0.1875	0.5	0.000732422	-0.000830078	0.000787887	-0.000692126	-0.00218858	-0.00141233	-0.000922928	-0.000131222	0.00322941	0.0135118	0.0154193	0.00926422	0.0214054	0.0524739	0.0224789	0.0278035	0.0121306	0.0339004		2.00146	14.9875	0.750591	0.299792	0.598687	0.399435	0.382766	0.187475	0.501615	0.0270236	0.23129	0.00694816	0.00642163	0.0314844	0.00899156	0.010652	0.00227448	0.0169502
2	3	0.75	0.3	1.2	0.4	0.383119	0.0375	0.25	-0.0517578	0.122803	-0.0558165	-0.0120511	-0.00954217	0.0556276	0.00677529	0.0450333	-0.0019386	0.103677	0.187885	0.086721	0.0288623	0.0412452	0.105105	0.0459215	0.0705996	0.0182765		1.89648	3.36841	0.708138	0.296385	1.18855	0.422251	0.385715	0.0391887	0.249515	0.207353	0.563654	0.0650408	0.00865868	0.0494942	0.0420419	0.0175934	0.00264749	0.00456913
2	5	0.75	0.3	1.2	0.4	0.383119	0.0625	0.25	0.043457	-0.035498	0.0425462	0.000711723	-0.00204303	-0.0327603	-0.00849086	-0.00708596	0.00329999	0.115101	0.128038	0.103965	0.0331421	0.0431089	0.0791983	0.037709	0.0515479	0.0178149		2.08691	4.82251	0.78191	0.300214	1.19755	0.386896	0.379866	0.0620571	0.250825	0.230202	0.640189	0.0779739	0.00994264	0.0517306	0.0316793	0.014447	0.00322175	0.00445374
2	7	0.75	0.3	1.2	0.4	0.383119	0.0875	0.25	0.0183105	-0.0107073	0.0116059	-0.000685141	-0.00237681	-0.0108323	-0.00359419	-0.0017239	0.00230176	0.0705321	0.0614849	0.0448193	0.0313777	0.0432069	0.0415533	0.0381786	0.0310674	0.0181426		2.03662	6.92505	0.758704	0.299794	1.19715	0.395667	0.381742	0.0873492	0.250575	0.141064	0.430394	0.0336144	0.00941332	0.0518483	0.0166213	0.014627	0.0027184	0.00453564
2	9	0.75	0.3	1.2	0.4	0.383119	0.1125	0.25	0.0065918	-0.00333659	0.00378604	-0.000908971	-0.00177255	-0.00439825	-0.00186703	-0.000180477	0.00148672	0.0429958	0.0350056	0.0218951	0.0311704	0.0434968	0.0325627	0.0394842	0.0222728	0.0180485		2.01318	8.96997	0.75284	0.299727	1.19787	0.398241	0.382404	0.11248	0.250372	0.0859916	0.315051	0.0164213	0.00935112	0.0521961	0.0130251	0.0151272	0.00250569	0.00451212
2	11	0.75	0.3	1.2	0.4	0.383119	0.1375	0.25	0.00146484	-0.0016424	0.00167997	-0.000253129	-0.00064344	-0.001818	-0.000397474	-0.000189949	0.00103342	0.0246618	0.0238181	0.0137998	0.0313619	0.0440964	0.0319018	0.0404607	0.0176536	0.0181039		2.00293	10.9819	0.75126	0.299924	1.19923	0.399273	0.382967	0.137474	0.250258	0.0493237	0.261999	0.0103498	0.00940857	0.0529156	0.0127607	0.0155013	0.00242737	0.00452597
2	13	0.75	0.3	1.2	0.4	0.383119	0.1625	0.25	0.0012207	-0.0011268	0.00117	-0.000675246	-0.00148078	-0.0017697	-0.00079611	-9.57e-05	0.00146589	0.0206339	0.0194779	0.0111102	0.0314294	0.044327	0.0317823	0.0407556	0.0151143	0.0185193		2.00244	12.9854	0.750877	0.299797	1.19822	0.399292	0.382814	0.162484	0.250366	0.0412677	0.253212	0.00833263	0.00942883	0.0531924	0.0127129	0.0156142	0.00245608	0.00462983
2	15	0.75	0.3	1.2	0.4	0.383119	0.1875	0.25	0.000976563	-0.00078125	0.000823156	-0.000887443	-0.00188559	-0.00166529	-0.000978914	-5.24e-05	0.00169656	0.0155945	0.0166972	0.00933734	0.0313791	0.0447093	0.0313765	0.0406961	0.0133939	0.0194403		2.00195	14.9883	0.750617	0.299734	1.19774	0.399334	0.382744	0.18749	0.250424	0.0311889	0.250457	0.007003	0.00941374	0.0536512	0.0125506	0.0155914	0.00251136	0.00486006
2	3	0.75	0.3	0.4	0.4	0.383119	0.0375	0.75	-0.0454102	0.105062	-0.0493958	-0.00419438	-0.0073991	0.0566593	0.015116	0.0365926	0.00500511	0.0988875	0.17795	0.0834824	0.0147279	0.0487026	0.105022	0.0382111	0.0640314	0.0367574		1.90918	3.31519	0.712953	0.298742	0.39704	0.422664	0.38891	0.0388722	0.753754	0.197775	0.533851	0.0626118	0.00441837	0.019481	0.0420086	0.0146394	0.00240118	0.027568
2	5	0.75	0.3	0.4	0.4	0.383119	0.0625	0.75	0.0456543	-0.0380859	0.0439109	0.000109384	-0.00191042	-0.0337857	-0.0092911	-0.00803492	0.00401678	0.114514	0.122613	0.10389	0.0163012	0.0523543	0.0837264	0.0262366	0.04492	0.0386568		2.09131	4.80957	0.782933	0.300033	0.399236	0.386486	0.37956	0.0619978	0.753013	0.229028	0.613063	0.0779174	0.00489035	0.0209417	0.0334906	0.0100517	0.0028075	0.0289926
2	7	0.75	0.3	0.4	0.4	0.383119	0.0875	0.75	0.0187988	-0.0122768	0.0122436	-0.000220032	-0.00178599	-0.0107128	-0.00325736	-0.0026786	0.00376552	0.0712652	0.0598218	0.0450933	0.0164816	0.0546654	0.0392254	0.021286	0.0277639	0.040767		2.0376	6.91406	0.759183	0.299934	0.399286	0.395715	0.381871	0.0872656	0.752824	0.14253	0.418753	0.03382	0.00494447	0.0218662	0.0156901	0.00815509	0.00242934	0.0305752
2	9	0.75	0.3	0.4	0.4	0.383119	0.1125	0.75	0.00610352	-0.00423177	0.00397824	-0.000540149	-0.0024125	-0.00413261	-0.00165358	-0.000829154	0.00427876	0.0416265	0.0320621	0.0212293	0.0169667	0.0570538	0.024119	0.0219141	0.0195087	0.0426327		2.01221	8.96191	0.752984	0.299838	0.399035	0.398347	0.382486	0.112407	0.753209	0.083253	0.288559	0.015922	0.00509	0.0228215	0.00964758	0.0083957	0.00219472	0.0319745
2	11	0.75	0.3	0.4	0.4	0.383119	0.1375	0.75	0.00195312	-0.00157582	0.00169784	-0.000860373	-0.00324294	-0.0023834	-0.00143907	-8.66e-05	0.00509464	0.0269927	0.021284	0.0136652	0.0173401	0.0601694	0.0213706	0.022781	0.015166	0.0454445		2.00391	10.9827	0.751273	0.299742	0.398703	0.399047	0.382568	0.137488	0.753821	0.0539854	0.234124	0.0102489	0.00520204	0.0240678	0.00854822	0.00872783	0.00208532	0.0340834
2	13	0.75	0.3	0.4	0.4	0.383119	0.1625	0.75	0.0012207	-0.00105168	0.00112081	-0.000864933	-0.00342025	-0.00187395	-0.00127936	-6.25e-05	0.00563258	0.0206339	0.0179378	0.0110263	0.0183978	0.0641369	0.0208841	0.0240524	0.0135195	0.0483468		2.00244	12.9863	0.750841	0.299741	0.398632	0.39925	0.382629	0.16249	0.754224	0.0412677	0.233192	0.00826973	0.00551933	0.0256548	0.00835366	0.00921492	0.00219692	0.0362601
2	15	0.75	0.3	0.4	0.4	0.383119	0.1875	0.75	0.000976563	-0.000960286	0.000818143	-0.0003954	-0.00167082	-0.00113532	-0.000580443	-0.000233424	0.00470403	0.0155945	0.0152525	0.00938479	0.0189139	0.0677572	0.0205885	0.0246904	0.0118405	0.0511777		2.00195	14.9856	0.750614	0.299881	0.399332	0.399546	0.382897	0.187456	0.753528	0.0311889	0.228788	0.00703859	0.00567418	0.0271029	0.00823542	0.00945935	0.00222009	0.0383833
2	3	0.25	0.125	0.25	0.5	0.173287	0.0125	0.5	-0.09375	0.220459	-0.0835998	-0.00568965	-0.0159408	0.10016	0.0485694	0.0919821	0.0187715	0.142351	0.310085	0.1048	0.0196733	0.0977669	0.13463	0.078479	0.149744	0.0852874		1.8125	3.66138	0.2291	0.124289	0.246015	0.55008	0.181703	0.0136498	0.509386	0.284701	0.930256	0.0261999	0.00245916	0.0244417	0.0673149	0.0135994	0.0018718	0.0426437
2	5	0.25	0.125	0.25	0.5	0.173287	0.0208333	0.5	0.0524902	-0.0350098	0.0608805	-0.00119285	-0.00697451	-0.0418714	-0.0154629	-0.00498542	0.0153659	0.170781	0.21133	0.146529	0.021628	0.105701	0.12333	0.0538027	0.0976382	0.0910794		2.10498	4.82495	0.26522	0.124851	0.248256	0.479064	0.170607	0.0207295	0.507683	0.341562	1.05665	0.0366323	0.0027035	0.0264253	0.0616652	0.0093233	0.00203413	0.0455397
2	7	0.25	0.125	0.25	0.5	0.173287	0.0291667	0.5	0.0395508	-0.0237863	0.0269723	-0.00059171	-0.0051714	-0.0218399	-0.00883126	-0.00598464	0.0153982	0.132207	0.11934	0.0783072	0.0223852	0.112129	0.0691791	0.0378903	0.061482	0.0975598		2.0791	6.8335	0.256743	0.124926	0.248707	0.48908	0.171756	0.0289921	0.507699	0.264414	0.835382	0.0195768	0.00279815	0.0280323	0.0345895	0.00656589	0.00179322	0.0487799
2	9	0.25	0.125	0.25	0.5	0.173287	0.0375	0.5	0.027832	-0.0144043	0.0135004	-0.000277813	-0.00337719	-0.0117236	-0.00472333	-0.00428433	0.014825	0.107492	0.0772796	0.0474598	0.0229774	0.116795	0.0458404	0.0346401	0.0451279	0.102006		2.05566	8.87036	0.253375	0.124965	0.249156	0.494138	0.172468	0.0373393	0.507413	0.214984	0.695516	0.0118649	0.00287217	0.0291988	0.0229202	0.00600267	0.0016923	0.0510032
2	11	0.25	0.125	0.25	0.5	0.173287	0.0458333	0.5	0.0158691	-0.00794567	0.00668627	-8.02e-05	-0.00185405	-0.00584803	-0.00208743	-0.00269808	0.0152638	0.0900555	0.0540652	0.0317428	0.0238373	0.125305	0.0363778	0.0352052	0.0346834	0.10973		2.03174	10.9126	0.251672	0.12499	0.249536	0.497076	0.172925	0.0457097	0.507632	0.180111	0.594718	0.0079357	0.00297966	0.0313262	0.0181889	0.0061006	0.00158965	0.0548652
2	13	0.25	0.125	0.25	0.5	0.173287	0.0541667	0.5	0.00976562	-0.00456355	0.003738	-0.000304203	-0.00291744	-0.00352564	-0.00133355	-0.00159478	0.0174166	0.0751128	0.0420902	0.0237302	0.0243027	0.130647	0.0321817	0.0357246	0.0290916	0.11546		2.01953	12.9407	0.250934	0.124962	0.249271	0.498237	0.173056	0.0540803	0.508708	0.150226	0.547173	0.00593254	0.00303784	0.0326618	0.0160908	0.00619061	0.00157579	0.0577301
2	15	0.25	0.125	0.25	0.5	0.173287	0.0625	0.5	0.00756836	-0.00310872	0.00243473	-0.000463538	-0.00392939	-0.00256439	-0.00107621	-0.00112096	0.0198381	0.0663196	0.0337192	0.0188784	0.0249356	0.136424	0.0303397	0.0365028	0.0249809	0.122063		2.01514	14.9534	0.250609	0.124942	0.249018	0.498718	0.1731	0.0624299	0.509919	0.132639	0.505788	0.00471961	0.00311695	0.034106	0.0151698	0.00632546	0.00156131	0.0610316
2	3	0.25	0.125	0.5	0.5	0.173287	0.0125	0.25	-0.0930176	0.221273	-0.0831974	-0.00845596	-0.0105614	0.0965636	0.0435341	0.0930814	0.00454252	0.142188	0.309768	0.105548	0.0238062	0.0601868	0.133362	0.0771623	0.149521	0.0412273		1.81396	3.66382	0.229201	0.123943	0.494719	0.548282	0.180831	0.0136635	0.251136	0.284376	0.929304	0.0263871	0.00297578	0.0300934	0.0666812	0.0133712	0.00186901	0.0103068
2	5	0.25	0.125	0.5	0.5	0.173287	0.0208333	0.25	0.0515137	-0.0344238	0.0598051	-0.00114542	-0.00456068	-0.0417554	-0.0157985	-0.00490777	0.00615307	0.167108	0.210362	0.144871	0.0265068	0.0648907	0.118585	0.0516361	0.0988311	0.0434769		2.10303	4.82788	0.264951	0.124857	0.49772	0.479122	0.170549	0.0207311	0.251538	0.334215	1.05181	0.0362178	0.00331335	0.0324454	0.0592925	0.00894786	0.00205898	0.0108692
2	7	0.25	0.125	0.5	0.5	0.173287	0.0291667	0.25	0.0410156	-0.0237165	0.0272622	-0.000244853	-0.00271397	-0.0219879	-0.00863246	-0.00580046	0.00542375	0.132683	0.121393	0.0786651	0.0268393	0.0672635	0.0674217	0.0396583	0.0634434	0.0453348		2.08203	6.83398	0.256816	0.124969	0.498643	0.489006	0.171791	0.0289975	0.251356	0.265366	0.849749	0.0196663	0.00335491	0.0336318	0.0337109	0.00687227	0.00185043	0.0113337
2	9	0.25	0.125	0.5	0.5	0.173287	0.0375	0.25	0.0288086	-0.0153809	0.0141581	5.55e-05	-0.00224312	-0.0120795	-0.00449416	-0.00478568	0.00557837	0.109487	0.0792789	0.0484547	0.0273304	0.0704353	0.0463532	0.0387873	0.0463276	0.0479871		2.05762	8.86157	0.25354	0.125007	0.498878	0.49396	0.172508	0.0373205	0.251395	0.218974	0.71351	0.0121137	0.0034163	0.0352177	0.0231766	0.00672132	0.00173729	0.0119968
2	11	0.25	0.125	0.5	0.5	0.173287	0.0458333	0.25	0.015625	-0.0077903	0.00672905	-0.000106542	-0.00200147	-0.00595609	-0.00206493	-0.00257396	0.00565336	0.0917761	0.0559625	0.0322799	0.028052	0.0750568	0.0378272	0.0401841	0.0360419	0.0514807		2.03125	10.9143	0.251682	0.124987	0.498999	0.497022	0.172929	0.0457154	0.251413	0.183552	0.615588	0.00806996	0.0035065	0.0375284	0.0189136	0.00696338	0.00165192	0.0128702
2	13	0.25	0.125	0.5	0.5	0.173287	0.0541667	0.25	0.00976562	-0.00426307	0.00367037	-0.000452949	-0.00261826	-0.00364044	-0.00140563	-0.00136457	0.00626936	0.0759211	0.0427346	0.0237665	0.0285461	0.0780135	0.034497	0.0412455	0.0298717	0.0539189		2.01953	12.9446	0.250918	0.124943	0.498691	0.49818	0.173043	0.0540928	0.251567	0.151842	0.555549	0.00594162	0.00356827	0.0390067	0.0172485	0.0071473	0.00161805	0.0134797
2	15	0.25	0.125	0.5	0.5	0.173287	0.0625	0.25	0.00805664	-0.00356445	0.00256743	2.51e-05	-0.00131548	-0.00223226	-0.000303811	-0.00145052	0.00574689	0.066262	0.0343362	0.0189036	0.0290579	0.0806892	0.0330822	0.0420952	0.0256583	0.0561153		2.01611	14.9465	0.250642	0.125003	0.499342	0.498884	0.173234	0.0624093	0.251437	0.132524	0.515042	0.00472591	0.00363224	0.0403446	0.0165411	0.00729455	0.00160364	0.0140288
2	3	0.25	0.125	0.166667	0.5	0.173287	0.0125	0.75	-0.0935059	0.220378	-0.0837115	-0.00484199	-0.022068	0.101223	0.0501527	0.0919634	0.0368762	0.142725	0.310438	0.104285	0.0185733	0.139207	0.135184	0.079527	0.150103	0.138625		1.81299	3.66113	0.229072	0.124395	0.162989	0.550612	0.181978	0.0136495	0.777657	0.28545	0.931315	0.0260711	0.00232167	0.0232012	0.0675919	0.013781	0.00187629	0.103969
2	5	0.25	0.125	0.166667	0.5	0.173287	0.0208333	0.75	0.0527344	-0.035498	0.0607914	-0.00128014	-0.0103152	-0.0418935	-0.0155171	-0.00519489	0.030248	0.168366	0.209158	0.146057	0.0200666	0.147741	0.123433	0.0539227	0.0964952	0.145846		2.10547	4.82251	0.265198	0.12484	0.164947	0.479053	0.170598	0.0207251	0.772686	0.336731	1.04579	0.0365144	0.00250832	0.0246235	0.0617167	0.0093441	0.00201032	0.109385
2	7	0.25	0.125	0.166667	0.5	0.173287	0.0291667	0.75	0.0415039	-0.0242746	0.0276847	-0.000681634	-0.00704609	-0.0224344	-0.00914127	-0.00596056	0.0301461	0.133449	0.120116	0.0791452	0.0208333	0.156169	0.0702603	0.0372581	0.0615327	0.156615		2.08301	6.83008	0.256921	0.124915	0.165492	0.488783	0.171703	0.0289928	0.77261	0.266898	0.840813	0.0197863	0.00260416	0.0260282	0.0351302	0.00645634	0.0017947	0.117461
2	9	0.25	0.125	0.166667	0.5	0.173287	0.0375	0.75	0.0280762	-0.0147569	0.0137028	-0.000351091	-0.0048709	-0.011932	-0.00487892	-0.0044652	0.0315711	0.108277	0.0770812	0.0477514	0.0219457	0.16688	0.0463789	0.0339357	0.0446784	0.167554		2.05615	8.86719	0.253426	0.124956	0.165855	0.494034	0.172441	0.0373326	0.773678	0.216554	0.693731	0.0119378	0.00274322	0.0278133	0.0231895	0.0058806	0.00167544	0.125665
2	11	0.25	0.125	0.166667	0.5	0.173287	0.0458333	0.75	0.0158691	-0.00803445	0.00675379	-0.000208543	-0.00320684	-0.00601649	-0.00231424	-0.00273285	0.0331041	0.0907307	0.0540614	0.0318589	0.0224197	0.175838	0.0361168	0.0336407	0.0344446	0.177285		2.03174	10.9116	0.251688	0.124974	0.166132	0.496992	0.172886	0.0457081	0.774828	0.181461	0.594676	0.00796472	0.00280246	0.0293063	0.0180584	0.00582948	0.00157871	0.132964
2	13	0.25	0.125	0.166667	0.5	0.173287	0.0541667	0.75	0.00976562	-0.00433819	0.00368894	-0.000536634	-0.00564989	-0.00369517	-0.00166992	-0.00141114	0.0391699	0.0742958	0.0416917	0.0236976	0.0230228	0.185541	0.0316786	0.0341623	0.0286868	0.189871		2.01953	12.9436	0.250922	0.124933	0.165725	0.498152	0.172997	0.0540902	0.779377	0.148592	0.541992	0.00592441	0.00287785	0.0309236	0.0158393	0.00591987	0.00155387	0.142403
2	15	0.25	0.125	0.166667	0.5	0.173287	0.0625	0.75	0.00756836	-0.00314128	0.002457	-0.000544254	-0.00611474	-0.00265871	-0.00123275	-0.00113218	0.0436927	0.0663196	0.0337001	0.0188848	0.0237241	0.194755	0.0296357	0.0349239	0.0249396	0.202871		2.01514	14.9529	0.250614	0.124932	0.165648	0.498671	0.173073	0.0624292	0.78277	0.132639	0.505501	0.0047212	0.00296552	0.0324592	0.0148178	0.00605185	0.00155872	0.152153
2	3	0.5	0.25	0.5	0.5	0.346574	0.025	0.5	-0.0625	0.152262	-0.0608925	-0.00611368	-0.00797489	0.0685151	0.0298136	0.0648449	0.0032859	0.112673	0.223904	0.0882005	0.0174242	0.0460845	0.110112	0.0613265	0.102581	0.0312594		1.875	3.45679	0.469554	0.248472	0.496013	0.534258	0.356906	0.0266211	0.501643	0.225347	0.671712	0.0441003	0.00435606	0.0230422	0.055056	0.0212541	0.00256452	0.0156297
2	5	0.5	0.25	0.5	0.5	0.346574	0.0416667	0.5	0.052002	-0.0419434	0.0507536	-2.91e-06	-0.00254659	-0.0383744	-0.0145831	-0.0102598	0.00405493	0.129954	0.156986	0.11503	0.0196101	0.0486296	0.0928593	0.0393216	0.0725011	0.0319959		2.104	4.79028	0.525377	0.249999	0.498727	0.480813	0.341519	0.0412392	0.502027	0.259908	0.784929	0.0575151	0.00490251	0.0243148	0.0464297	0.0136278	0.00302088	0.015998
2	7	0.5	0.25	0.5	0.5	0.346574	0.0583333	0.5	0.0280762	-0.0179967	0.0176626	-0.000119408	-0.00208802	-0.0149702	-0.00601391	-0.00496405	0.00367438	0.0944263	0.0843796	0.0562588	0.0196003	0.0509586	0.0489931	0.0299462	0.0448852	0.0343785		2.05615	6.87402	0.508831	0.24997	0.498956	0.492515	0.344489	0.0580438	0.501837	0.188853	0.590657	0.0281294	0.00490008	0.0254793	0.0244965	0.0103786	0.0026183	0.0171892
2	9	0.5	0.25	0.5	0.5	0.346574	0.075	0.5	0.0136719	-0.00789388	0.00705338	-0.000212398	-0.00166844	-0.00645953	-0.00268138	-0.0023002	0.00336918	0.06763	0.0528182	0.0315288	0.0206118	0.0541397	0.0312094	0.0289223	0.0326594	0.0361921		2.02734	8.92896	0.503527	0.249947	0.499166	0.49677	0.345644	0.0748275	0.501685	0.13526	0.475364	0.0157644	0.00515295	0.0270699	0.0156047	0.0100237	0.00244945	0.018096
2	11	0.5	0.25	0.5	0.5	0.346574	0.0916667	0.5	0.00610352	-0.00406161	0.00321567	-2.6e-05	-0.000666005	-0.00291128	-0.000964982	-0.00136747	0.00268516	0.0496507	0.0350848	0.0194935	0.0202746	0.0554384	0.0259929	0.0293904	0.0246715	0.0377767		2.01221	10.9553	0.501608	0.249994	0.499667	0.498544	0.346239	0.0915413	0.501343	0.0993013	0.385932	0.00974675	0.00506865	0.0277192	0.0129964	0.0101859	0.00226156	0.0188883
2	13	0.5	0.25	0.5	0.5	0.346574	0.108333	0.5	0.00439453	-0.00215971	0.00184533	-0.000289584	-0.00109112	-0.00194438	-0.000803044	-0.000600917	0.00308968	0.0380202	0.0279953	0.0148204	0.0209546	0.0583482	0.0243573	0.0303018	0.0210352	0.040062		2.00879	12.9719	0.500923	0.249928	0.499454	0.499028	0.346295	0.108268	0.501545	0.0760403	0.363939	0.00741018	0.00523866	0.0291741	0.0121787	0.0105018	0.00227882	0.020031
2	15	0.5	0.25	0.5	0.5	0.346574	0.125	0.5	0.00244141	-0.00180664	0.00129677	-0.000469134	-0.00232254	-0.00163901	-0.000841274	-0.000684828	0.00432661	0.0311545	0.0230522	0.0120386	0.0214395	0.0604585	0.023754	0.0310189	0.0182671	0.0416494		2.00488	14.9729	0.500648	0.249883	0.498839	0.49918	0.346282	0.124914	0.502163	0.062309	0.345783	0.00601932	0.00535987	0.0302292	0.011877	0.0107503	0.00228339	0.0208247
2	3	0.5	0.25	1	0.5	0.346574	0.025	0.25	-0.0654297	0.167155	-0.063929	-0.0128026	-0.0106833	0.0648365	0.0209859	0.0742322	-0.00158899	0.114249	0.232981	0.0900261	0.025485	0.0376285	0.109534	0.0630628	0.108266	0.0189456		1.86914	3.50146	0.468035	0.246799	0.989317	0.532418	0.353847	0.0268558	0.249603	0.228499	0.698944	0.045013	0.00637125	0.0376285	0.0547672	0.0218559	0.00270666	0.0047364
2	5	0.5	0.25	1	0.5	0.346574	0.0416667	0.25	0.052002	-0.0397949	0.0504906	-0.000714144	-0.00455978	-0.0394138	-0.0159692	-0.00856009	0.00445385	0.129011	0.159898	0.115481	0.030101	0.0413714	0.0889267	0.0425447	0.0765677	0.0195158		2.104	4.80103	0.525245	0.249821	0.99544	0.480293	0.341039	0.04131	0.251113	0.258023	0.799488	0.0577405	0.00752525	0.0413714	0.0444633	0.0147449	0.00319032	0.00487894
2	7	0.5	0.25	1	0.5	0.346574	0.0583333	0.25	0.027832	-0.0157645	0.0173906	-0.00144508	-0.00471737	-0.0161882	-0.00777913	-0.00323056	0.00392114	0.094175	0.0882366	0.0573772	0.0290279	0.0416237	0.0490107	0.0389311	0.0481279	0.0195297		2.05566	6.88965	0.508695	0.249639	0.995283	0.491906	0.343878	0.0581449	0.25098	0.18835	0.617656	0.0286886	0.00725698	0.0416237	0.0245054	0.0134925	0.00280746	0.00488242
2	9	0.5	0.25	1	0.5	0.346574	0.075	0.25	0.0144043	-0.00689019	0.00704177	-0.00121192	-0.00347772	-0.00754798	-0.00395924	-0.00136147	0.00295997	0.0688212	0.0549486	0.0318416	0.0293225	0.0429651	0.0343337	0.0399382	0.0348019	0.0197932		2.02881	8.93799	0.503521	0.249697	0.996522	0.496226	0.345201	0.0748979	0.25074	0.137642	0.494538	0.0159208	0.00733062	0.0429651	0.0171668	0.0138415	0.00261014	0.0049483
2	11	0.5	0.25	1	0.5	0.346574	0.0916667	0.25	0.00610352	-0.00359553	0.00312781	-0.000395861	-0.00164425	-0.00326583	-0.00123107	-0.000993122	0.00200322	0.0484058	0.0369344	0.0192913	0.0293554	0.0442403	0.0314143	0.0415862	0.0269658	0.02042		2.01221	10.9604	0.501564	0.249901	0.998356	0.498367	0.346147	0.0915756	0.250501	0.0968115	0.406278	0.00964566	0.00733886	0.0442403	0.0157072	0.0144127	0.00247187	0.00510501
2	13	0.5	0.25	1	0.5	0.346574	0.108333	0.25	0.00415039	-0.00244141	0.001939	-0.000139824	-0.00102703	-0.00193182	-0.000379406	-0.000790348	0.00167183	0.0388414	0.0291172	0.0147051	0.0293785	0.04483	0.0305375	0.0420423	0.0224147	0.0207885		2.0083	12.9683	0.500969	0.249965	0.998973	0.499034	0.346442	0.108248	0.250418	0.0776828	0.378523	0.00735253	0.00734464	0.04483	0.0152688	0.0145707	0.00242826	0.00519713
2	15	0.5	0.25	1	0.5	0.346574	0.125	0.25	0.00244141	-0.00182292	0.00125017	0.000122875	-0.000569337	-0.00102699	0.000281886	-0.000753053	0.00153409	0.0311545	0.0239002	0.012128	0.0292509	0.0455172	0.0300918	0.0420107	0.0190992	0.0217885		2.00488	14.9727	0.500625	0.250031	0.999431	0.499487	0.346671	0.124906	0.250384	0.062309	0.358504	0.00606402	0.00731272	0.0455172	0.0150459	0.0145598	0.0023874	0.00544711
2	3	0.5	0.25	0.333333	0.5	0.346574	0.025	0.75	-0.0622559	0.150472	-0.0607653	-0.00450016	-0.00858076	0.0700782	0.0322362	0.0634575	0.00674755	0.111994	0.221742	0.0878315	0.0149905	0.0579468	0.110025	0.0605892	0.101148	0.0455735		1.87549	3.45142	0.469617	0.248875	0.330473	0.535039	0.357746	0.0265864	0.755061	0.223988	0.665225	0.0439158	0.00374764	0.0193156	0.0550123	0.0209986	0.0025287	0.0341801
2	5	0.5	0.25	0.333333	0.5	0.346574	0.0416667	0.75	0.0524902	-0.0430176	0.0515204	1.4e-05	-0.00219994	-0.0386397	-0.0145251	-0.0108532	0.00502373	0.130695	0.156835	0.116239	0.0163723	0.0604322	0.0952963	0.0397943	0.0707721	0.0469933		2.10498	4.78491	0.52576	0.250003	0.3326	0.48068	0.34154	0.0412144	0.753768	0.26139	0.784175	0.0581196	0.00409308	0.0201441	0.0476481	0.0137917	0.00294884	0.035245
2	7	0.5	0.25	0.333333	0.5	0.346574	0.0583333	0.75	0.0285645	-0.0184501	0.0178208	9.45e-05	-0.000920166	-0.0148041	-0.0057265	-0.00528218	0.00412564	0.0942797	0.0837702	0.0566003	0.0165547	0.0632895	0.0496747	0.0277566	0.0438125	0.0498065		2.05713	6.87085	0.50891	0.250024	0.333027	0.492598	0.344589	0.0580252	0.753094	0.188559	0.586391	0.0283002	0.00413867	0.0210965	0.0248374	0.00961969	0.00255573	0.0373549
2	9	0.5	0.25	0.333333	0.5	0.346574	0.075	0.75	0.0129395	-0.00748698	0.00662908	-0.000344496	-0.00220519	-0.00617867	-0.0027242	-0.00213568	0.00535253	0.0645451	0.0494533	0.0298654	0.0171737	0.0670039	0.0303866	0.0256294	0.0307735	0.0526314		2.02588	8.93262	0.503315	0.249914	0.332598	0.496911	0.345629	0.0748398	0.754014	0.12909	0.44508	0.0149327	0.00429343	0.0223346	0.0151933	0.00888248	0.00230801	0.0394736
2	11	0.5	0.25	0.333333	0.5	0.346574	0.0916667	0.75	0.00537109	-0.00346236	0.00294743	-0.000358219	-0.00186271	-0.00297541	-0.00138356	-0.0010189	0.0054084	0.047859	0.0344605	0.0191486	0.017778	0.0708091	0.0243914	0.0260968	0.024077	0.0557083		2.01074	10.9619	0.501474	0.24991	0.332712	0.498512	0.346094	0.0915733	0.754056	0.0957181	0.379066	0.00957429	0.0044445	0.023603	0.0121957	0.00904447	0.00220706	0.0417812
2	13	0.5	0.25	0.333333	0.5	0.346574	0.108333	0.75	0.00390625	-0.00221605	0.00184184	-0.000454408	-0.00230817	-0.00210379	-0.00110477	-0.000652217	0.00628266	0.0364351	0.0272654	0.0146271	0.018407	0.0750526	0.0224066	0.0267811	0.0203603	0.0595906		2.00781	12.9712	0.500921	0.249886	0.332564	0.498948	0.346191	0.108263	0.754712	0.0728701	0.35445	0.00731356	0.00460174	0.0250175	0.0112033	0.00928163	0.0022057	0.0446929
2	15	0.5	0.25	0.333333	0.5	0.346574	0.125	0.75	0.00219727	-0.00123698	0.0011067	-0.000707311	-0.00348032	-0.00168454	-0.00116241	-0.000299157	0.00778881	0.0301778	0.022609	0.0118895	0.0191078	0.0795081	0.0218839	0.0277848	0.0178761	0.0635493		2.00439	14.9814	0.500553	0.249823	0.332173	0.499158	0.346171	0.124963	0.755842	0.0603556	0.339134	0.00594476	0.00477696	0.0265027	0.0109419	0.00962948	0.00223452	0.047662
2	3	0.75	0.375	0.75	0.5	0.51986	0.0375	0.5	-0.0432129	0.114665	-0.0455475	-0.00626249	-0.00502423	0.0486799	0.0187794	0.0506249	-0.000997281	0.0964473	0.187649	0.0776965	0.0134911	0.0221651	0.0934494	0.0481864	0.0816922	0.013486		1.91357	3.34399	0.715839	0.372652	0.746232	0.52434	0.529623	0.0393984	0.499501	0.192895	0.562947	0.0582723	0.00505915	0.0166239	0.0467247	0.0250502	0.00306346	0.00674301
2	5	0.75	0.375	0.75	0.5	0.51986	0.0625	0.5	0.045166	-0.0367188	0.0417297	0.000252765	-0.00194133	-0.0323837	-0.012461	-0.0091601	0.00253912	0.112559	0.132727	0.10075	0.0173394	0.0274083	0.078383	0.0309364	0.0599663	0.0153203		2.09033	4.81641	0.781297	0.375095	0.748544	0.483808	0.513382	0.0619275	0.50127	0.225118	0.663637	0.0755624	0.00650227	0.0205562	0.0391915	0.0160826	0.00374789	0.00766014
2	7	0.75	0.375	0.75	0.5	0.51986	0.0875	0.5	0.0161133	-0.0101842	0.0104523	-0.000763355	-0.00270667	-0.00977261	-0.00469335	-0.00224242	0.00240505	0.0670903	0.0639844	0.0418651	0.0170859	0.0301565	0.0357572	0.0241536	0.0354672	0.0171904		2.03223	6.92871	0.757839	0.374714	0.74797	0.495114	0.51742	0.0873038	0.501203	0.134181	0.447891	0.0313988	0.00640723	0.0226174	0.0178786	0.0125565	0.00310338	0.0085952
2	9	0.75	0.375	0.75	0.5	0.51986	0.1125	0.5	0.00561523	-0.00358073	0.00362274	-0.000971065	-0.00264052	-0.004257	-0.00260499	-0.00057407	0.0022048	0.0416952	0.0369203	0.0207132	0.0176104	0.0322712	0.0230109	0.0246917	0.024737	0.0181751		2.01123	8.96777	0.752717	0.374636	0.74802	0.497872	0.518506	0.112435	0.501102	0.0833904	0.332282	0.0155349	0.00660388	0.0242034	0.0115055	0.0128362	0.00278291	0.00908754
2	11	0.75	0.375	0.75	0.5	0.51986	0.1375	0.5	0.00146484	-0.00144265	0.00157049	-0.000975759	-0.00240514	-0.00240106	-0.00178236	-8.61e-05	0.00205041	0.0246618	0.0250789	0.0129548	0.0179663	0.0342654	0.0209175	0.0259653	0.0194102	0.0195902		2.00293	10.9841	0.751178	0.374634	0.748196	0.498799	0.518934	0.137488	0.501025	0.0493237	0.275868	0.00971612	0.00673736	0.025699	0.0104587	0.0134984	0.0026689	0.0097951
2	13	0.75	0.375	0.75	0.5	0.51986	0.1625	0.5	0.000976563	-0.000751202	0.000985525	-0.000992449	-0.00229489	-0.00188613	-0.0015555	9.04e-05	0.00205247	0.0191117	0.021437	0.0106911	0.0190862	0.0373373	0.0207135	0.0274173	0.0169673	0.0215319		2.00195	12.9902	0.750739	0.374628	0.748279	0.499057	0.519052	0.162515	0.501026	0.0382234	0.278682	0.00801831	0.00715734	0.028003	0.0103568	0.0142532	0.00275719	0.0107659
2	15	0.75	0.375	0.75	0.5	0.51986	0.1875	0.5	0.000732422	-0.000520833	0.000676078	-0.000833536	-0.00191977	-0.00145229	-0.00117532	5.43e-05	0.00196549	0.0135118	0.0189443	0.0090666	0.0204936	0.0404572	0.0212032	0.0293306	0.0155211	0.0231766		2.00146	14.9922	0.750507	0.374687	0.74856	0.499274	0.519249	0.18751	0.500983	0.0270236	0.284165	0.00679995	0.00768511	0.0303429	0.0106016	0.0152478	0.00291021	0.0115883
2	3	0.75	0.375	1.5	0.5	0.51986	0.0375	0.25	-0.0415039	0.11084	-0.0439388	-0.00945068	-0.00258886	0.043036	0.0123236	0.049053	-0.00687186	0.0943268	0.183412	0.0770872	0.015788	0.00996173	0.0876946	0.041677	0.0796558	0.0129909		1.91699	3.33252	0.717046	0.371456	1.49612	0.521518	0.526267	0.0393395	0.248282	0.188654	0.550237	0.0578154	0.00592048	0.0149426	0.0438473	0.0216662	0.00298709	0.00324772
2	5	0.75	0.375	1.5	0.5	0.51986	0.0625	0.25	0.0444336	-0.0356934	0.0407528	0.000717248	-0.00216128	-0.0317163	-0.011999	-0.0085936	0.00289304	0.110941	0.130963	0.0989391	0.0225804	0.016705	0.0731527	0.0294253	0.0596376	0.0157309		2.08887	4.82153	0.780565	0.375269	1.49676	0.484142	0.513623	0.0619629	0.250723	0.221882	0.654814	0.0742043	0.00846766	0.0250576	0.0365763	0.015297	0.00372735	0.00393273
2	7	0.75	0.375	1.5	0.5	0.51986	0.0875	0.25	0.0170898	-0.0107073	0.0109375	-0.00026135	-0.00168941	-0.00984678	-0.00422979	-0.00245287	0.00146942	0.0695334	0.0663754	0.0430433	0.0223742	0.0194414	0.0348535	0.0283846	0.0370138	0.0141033		2.03418	6.92505	0.758203	0.374902	1.49747	0.495077	0.517661	0.0872854	0.250367	0.139067	0.464628	0.0322825	0.00839032	0.029162	0.0174267	0.014756	0.00323871	0.00352583
2	9	0.75	0.375	1.5	0.5	0.51986	0.1125	0.25	0.00585938	-0.00390625	0.00370889	-0.000604153	-0.00155674	-0.00402695	-0.00204039	-0.000800257	0.00102333	0.0409225	0.0369077	0.0205298	0.0224549	0.0217802	0.0251378	0.0310541	0.0252196	0.0129927		2.01172	8.96484	0.752782	0.374773	1.49766	0.497987	0.5188	0.11241	0.250256	0.081845	0.332169	0.0153973	0.0084206	0.0326703	0.0125689	0.0161438	0.00283721	0.00324818
2	11	0.75	0.375	1.5	0.5	0.51986	0.1375	0.25	0.00195312	-0.00162021	0.00169134	-0.000783682	-0.00143143	-0.00236706	-0.00146536	-0.000181021	0.000739184	0.0269927	0.0266671	0.0136968	0.0233899	0.0235798	0.0237864	0.0328044	0.0201142	0.013122		2.00391	10.9822	0.751269	0.374706	1.49785	0.498816	0.519099	0.137475	0.250185	0.0539854	0.293338	0.0102726	0.00877122	0.0353697	0.0118932	0.0170537	0.00276571	0.00328049
2	13	0.75	0.375	1.5	0.5	0.51986	0.1625	0.25	0.000976563	-0.000901442	0.00103202	-0.000976385	-0.00163059	-0.00194375	-0.0014315	-1.09e-05	0.00079339	0.0191117	0.0214481	0.0106154	0.0241648	0.0257873	0.0243861	0.0344063	0.0170859	0.0139285		2.00195	12.9883	0.750774	0.374634	1.49755	0.499028	0.519116	0.162498	0.250198	0.0382234	0.278825	0.00796155	0.0090618	0.038681	0.0121931	0.0178865	0.00277645	0.00348212
2	15	0.75	0.375	1.5	0.5	0.51986	0.1875	0.25	0.000732422	-0.00078125	0.000716815	-0.000394103	-0.000790062	-0.00107829	-0.000387656	-0.000166839	0.000558499	0.0135118	0.0192479	0.00908755	0.0265195	0.0287075	0.0261373	0.037891	0.0158148	0.0142707		2.00146	14.9883	0.750538	0.374852	1.49881	0.499461	0.519659	0.187469	0.25014	0.0270236	0.288719	0.00681566	0.0099448	0.0430612	0.0130686	0.019698	0.00296528	0.00356768
2	3	0.75	0.375	0.5	0.5	0.51986	0.0375	0.75	-0.0449219	0.11971	-0.0472437	-0.00564604	-0.00867572	0.0515696	0.0211467	0.0532294	0.00421869	0.0978709	0.190974	0.0787175	0.01522	0.0418151	0.0971279	0.0530623	0.0850483	0.028248		1.91016	3.35913	0.714567	0.372883	0.495662	0.525785	0.530854	0.0394961	0.753164	0.195742	0.572922	0.0590381	0.00570749	0.0209075	0.048564	0.027585	0.00318931	0.021186
2	5	0.75	0.375	0.5	0.5	0.51986	0.0625	0.75	0.0424805	-0.0358887	0.0407518	-0.000194983	-0.00313634	-0.031804	-0.0125189	-0.00919108	0.00425196	0.112248	0.133623	0.100383	0.017645	0.0450951	0.079983	0.0339517	0.0614745	0.0295977		2.08496	4.82056	0.780564	0.374927	0.498432	0.484098	0.513352	0.0619256	0.753189	0.224497	0.668114	0.075287	0.00661686	0.0225475	0.0399915	0.0176502	0.00384216	0.0221983
2	7	0.75	0.375	0.5	0.5	0.51986	0.0875	0.75	0.0170898	-0.0107073	0.0109137	-0.000746907	-0.00326438	-0.0100821	-0.00475365	-0.00243029	0.00391314	0.06865	0.0654303	0.0430712	0.0171795	0.0459701	0.0378506	0.0255065	0.0363773	0.0308388		2.03418	6.92505	0.758185	0.37472	0.498368	0.494959	0.517389	0.0872873	0.752935	0.1373	0.458012	0.0323034	0.00644233	0.0229851	0.0189253	0.0132598	0.00318301	0.0231291
2	9	0.75	0.375	0.5	0.5	0.51986	0.1125	0.75	0.00610352	-0.003852	0.00371793	-0.000674677	-0.00241854	-0.00402613	-0.00218857	-0.000762177	0.00325599	0.0430678	0.037279	0.0209999	0.0174523	0.0478013	0.0239549	0.0250202	0.0252208	0.0321564		2.01221	8.96533	0.752788	0.374747	0.498791	0.497987	0.518723	0.112414	0.752442	0.0861356	0.335511	0.0157499	0.00654462	0.0239006	0.0119774	0.013007	0.00283734	0.0241173
2	11	0.75	0.375	0.5	0.5	0.51986	0.1375	0.75	0.0012207	-0.00193093	0.00164006	-0.000398257	-0.00148045	-0.00188462	-0.00097887	-0.00052234	0.00272627	0.0234057	0.0259365	0.0133295	0.0177985	0.0496676	0.0210018	0.025765	0.0199446	0.0337024		2.00244	10.9788	0.75123	0.374851	0.49926	0.499058	0.519352	0.137428	0.752045	0.0468114	0.285302	0.00999714	0.00667444	0.0248338	0.0105009	0.0133942	0.00274239	0.0252768
2	13	0.75	0.375	0.5	0.5	0.51986	0.1625	0.75	0.0012207	-0.0013146	0.00110596	-0.0002937	-0.000993885	-0.0012968	-0.000615081	-0.000358505	0.00243607	0.0206339	0.0217612	0.0108977	0.0180813	0.0508793	0.0202723	0.0261527	0.0172109	0.0347648		2.00244	12.9829	0.750829	0.37489	0.499503	0.499352	0.519541	0.162442	0.751827	0.0412677	0.282896	0.00817331	0.00678049	0.0254396	0.0101361	0.0135958	0.00279677	0.0260736
2	15	0.75	0.375	0.5	0.5	0.51986	0.1875	0.75	0.000732422	-0.00094401	0.000785753	-0.000592659	-0.00221542	-0.00130623	-0.000917986	-0.000256742	0.00343996	0.0135118	0.0185223	0.00909191	0.0182639	0.0517755	0.0198207	0.0263997	0.0151962	0.0356737		2.00146	14.9858	0.750589	0.374778	0.498892	0.499347	0.519383	0.187452	0.75258	0.0270236	0.277835	0.00681893	0.00684897	0.0258877	0.00991035	0.0137241	0.00284928	0.0267553
2	3	0.25	0.15	0.3	0.6	0.229073	0.0125	0.5	-0.0866699	0.243734	-0.0730519	-0.00646874	-0.0136094	0.084995	0.0661949	0.125877	0.0124562	0.142335	0.369197	0.100732	0.0196522	0.0797069	0.123365	0.110085	0.21315	0.0654491		1.82666	3.7312	0.231737	0.14903	0.295917	0.650997	0.244236	0.0140735	0.506228	0.28467	1.10759	0.025183	0.00294783	0.0239121	0.0740187	0.0252174	0.00266437	0.0327246
2	5	0.25	0.15	0.3	0.6	0.229073	0.0208333	0.5	0.0524902	-0.0323242	0.0584755	-0.00109155	-0.00534101	-0.0417278	-0.0198954	-0.00459998	0.00975653	0.16607	0.234396	0.137038	0.0208832	0.0827164	0.114803	0.0691844	0.12986	0.0669912		2.10498	4.83838	0.264619	0.149836	0.298398	0.574963	0.224515	0.0207375	0.504878	0.33214	1.17198	0.0342595	0.00313248	0.0248149	0.068882	0.0158483	0.00270543	0.0334956
2	7	0.25	0.15	0.3	0.6	0.229073	0.0291667	0.5	0.0429688	-0.0255999	0.0278088	-0.000478984	-0.00430314	-0.022856	-0.0123501	-0.00777513	0.0099205	0.13067	0.137181	0.0763151	0.0215007	0.0870396	0.0661791	0.0456015	0.0829021	0.0707174		2.08594	6.8208	0.256952	0.149928	0.298709	0.586286	0.226244	0.0289399	0.50496	0.26134	0.960266	0.0190788	0.00322511	0.0261119	0.0397075	0.0104461	0.00241798	0.0353587
2	9	0.25	0.15	0.3	0.6	0.229073	0.0375	0.5	0.0283203	-0.0163032	0.0137284	-0.000109969	-0.00299904	-0.0118501	-0.00627474	-0.00631077	0.00974377	0.109056	0.0901202	0.0466918	0.0221432	0.0922139	0.0446767	0.040137	0.05967	0.0752418		2.05664	8.85327	0.253432	0.149984	0.2991	0.59289	0.227635	0.0372633	0.504872	0.218113	0.811081	0.011673	0.00332148	0.0276642	0.026806	0.0091943	0.00223763	0.0376209
2	11	0.25	0.15	0.3	0.6	0.229073	0.0458333	0.5	0.0148926	-0.00747958	0.00629683	-0.000577691	-0.00432197	-0.00602329	-0.00344903	-0.00279597	0.0113866	0.0888588	0.0652486	0.0310028	0.022646	0.0968385	0.0344428	0.038658	0.0463744	0.0797737		2.02979	10.9177	0.251574	0.149913	0.298703	0.596386	0.228283	0.0457052	0.505693	0.177718	0.717734	0.00775069	0.0033969	0.0290516	0.0206657	0.00885549	0.00212549	0.0398869
2	13	0.25	0.15	0.3	0.6	0.229073	0.0541667	0.5	0.0102539	-0.00495793	0.00371031	-0.000272893	-0.0025976	-0.00349902	-0.00163565	-0.00211603	0.0108685	0.07423	0.0513741	0.0232847	0.0232315	0.102464	0.0306792	0.0392022	0.0387728	0.0845227		2.02051	12.9355	0.250928	0.149959	0.299221	0.597901	0.228698	0.054052	0.505434	0.14846	0.667863	0.00582119	0.00348473	0.0307393	0.0184075	0.00898016	0.0021002	0.0422613
2	15	0.25	0.15	0.3	0.6	0.229073	0.0625	0.5	0.00805664	-0.00413411	0.00256765	-0.000191565	-0.00269203	-0.00243558	-0.000910107	-0.00206037	0.0116483	0.066262	0.0405816	0.0184805	0.0233485	0.105509	0.0289544	0.0394902	0.0322579	0.0878843		2.01611	14.938	0.250642	0.149971	0.299192	0.598539	0.228864	0.0623712	0.505824	0.132524	0.608723	0.00462012	0.00350227	0.0316528	0.0173726	0.00904612	0.00201612	0.0439422
2	3	0.25	0.15	0.6	0.6	0.229073	0.0125	0.25	-0.0878906	0.245443	-0.0741295	-0.00973308	-0.00826853	0.0826332	0.0602317	0.12631	-5.85e-06	0.142658	0.364685	0.101852	0.0250784	0.0505171	0.122171	0.107605	0.210972	0.0314733		1.82422	3.73633	0.231468	0.14854	0.595039	0.64958	0.24287	0.0140789	0.249999	0.285317	1.09406	0.025463	0.00376176	0.0303103	0.0733027	0.0246493	0.00263715	0.00786834
2	5	0.25	0.15	0.6	0.6	0.229073	0.0208333	0.25	0.0532227	-0.0338379	0.0587282	-0.000358224	-0.00178983	-0.0419148	-0.0200393	-0.00594141	0.00303392	0.164172	0.235984	0.136965	0.0274111	0.0536057	0.110569	0.0657463	0.132841	0.0325875		2.10645	4.83081	0.264682	0.149946	0.598926	0.574851	0.224482	0.0207096	0.250758	0.328344	1.17992	0.0342414	0.00411166	0.0321634	0.0663417	0.0150607	0.00276753	0.00814688
2	7	0.25	0.15	0.6	0.6	0.229073	0.0291667	0.25	0.0437012	-0.027553	0.0284491	0.000447058	-0.00161995	-0.0227938	-0.0114754	-0.00924457	0.00389882	0.131591	0.138548	0.0766509	0.0277876	0.0567178	0.0647383	0.0486121	0.0849485	0.0345815		2.0874	6.80713	0.257112	0.150067	0.599028	0.586324	0.226444	0.028897	0.250975	0.263183	0.969837	0.0191627	0.00416814	0.0340307	0.038843	0.0111357	0.00247766	0.00864536
2	9	0.25	0.15	0.6	0.6	0.229073	0.0375	0.25	0.0292969	-0.0167101	0.0138537	0.000738811	-0.000651196	-0.0112674	-0.00497475	-0.00665972	0.00338364	0.108798	0.0914036	0.0470532	0.0280041	0.0588493	0.0447053	0.0456551	0.0612225	0.0360019		2.05859	8.84961	0.253463	0.150111	0.599609	0.59324	0.227933	0.0372503	0.250846	0.217596	0.822632	0.0117633	0.00420061	0.0353096	0.0268232	0.0104583	0.00229584	0.00900048
2	11	0.25	0.15	0.6	0.6	0.229073	0.0458333	0.25	0.0146484	-0.00836736	0.00635	0.000193008	-0.00147592	-0.00538219	-0.00205619	-0.00362403	0.00381164	0.0878635	0.0663909	0.0309129	0.0282594	0.0606596	0.0364445	0.045972	0.0480637	0.0372711		2.0293	10.908	0.251588	0.150029	0.599114	0.596771	0.228602	0.0456672	0.250953	0.175727	0.7303	0.00772823	0.00423891	0.0363957	0.0218667	0.0105309	0.00220292	0.00931778
2	13	0.25	0.15	0.6	0.6	0.229073	0.0541667	0.25	0.0102539	-0.00518329	0.00376246	-0.000148664	-0.00211457	-0.0034869	-0.00123888	-0.00229743	0.00438764	0.07423	0.0525201	0.0232762	0.0290307	0.0639541	0.0335336	0.0472378	0.0401356	0.03965		2.02051	12.9326	0.250941	0.149978	0.598731	0.597908	0.228789	0.0540422	0.251097	0.14846	0.682761	0.00581904	0.0043546	0.0383725	0.0201201	0.0108209	0.00217401	0.00991251
2	15	0.25	0.15	0.6	0.6	0.229073	0.0625	0.25	0.00756836	-0.00379232	0.00244927	-0.000277223	-0.00251009	-0.0024528	-0.000734601	-0.00182962	0.00486031	0.0644527	0.0414054	0.0182909	0.028854	0.0656077	0.0321226	0.0474019	0.0333606	0.0418188		2.01514	14.9431	0.250612	0.149958	0.598494	0.598528	0.228904	0.0623856	0.251215	0.128905	0.621081	0.00457272	0.0043281	0.0393646	0.0192736	0.0108585	0.00208504	0.0104547
2	3	0.25	0.15	0.2	0.6	0.229073	0.0125	0.75	-0.0891113	0.250814	-0.0747271	-0.00559027	-0.0200306	0.0881841	0.0702639	0.129643	0.0256026	0.143822	0.373223	0.101197	0.0176873	0.107701	0.12508	0.113161	0.214152	0.100461		1.82178	3.75244	0.231318	0.149161	0.195994	0.65291	0.245168	0.0141205	0.769202	0.287643	1.11967	0.0252991	0.0026531	0.0215402	0.075048	0.025922	0.0026769	0.0753455
2	5	0.25	0.15	0.2	0.6	0.229073	0.0208333	0.75	0.0517578	-0.0302734	0.0576364	-0.0014171	-0.00920134	-0.0412101	-0.0197349	-0.0031893	0.0195841	0.16538	0.234846	0.136483	0.0188779	0.113772	0.115574	0.0700659	0.129923	0.103965		2.10352	4.84863	0.264409	0.149787	0.19816	0.575274	0.224552	0.0207669	0.764688	0.330759	1.17423	0.0341206	0.00283168	0.0227543	0.0693442	0.0160502	0.00270673	0.0779736
2	7	0.25	0.15	0.2	0.6	0.229073	0.0291667	0.75	0.0432129	-0.0259487	0.0280127	-0.000701464	-0.00680429	-0.0231756	-0.0127112	-0.00787936	0.0192051	0.130823	0.136131	0.0763185	0.0194716	0.11962	0.066884	0.0451325	0.0819638	0.110719		2.08643	6.81836	0.257003	0.149895	0.198639	0.586095	0.226161	0.0289369	0.764404	0.261645	0.952915	0.0190796	0.00292074	0.0239241	0.0401304	0.0103386	0.00239061	0.0830389
2	9	0.25	0.15	0.2	0.6	0.229073	0.0375	0.75	0.0292969	-0.0163032	0.0139536	-0.000180971	-0.00341617	-0.0120457	-0.00647272	-0.00618411	0.0177875	0.109914	0.0905206	0.047418	0.020288	0.127056	0.0451624	0.0386564	0.0594472	0.116565		2.05859	8.85327	0.253488	0.149973	0.199317	0.592773	0.22759	0.0372681	0.763341	0.219829	0.814685	0.0118545	0.00304319	0.0254113	0.0270974	0.00885513	0.00222927	0.0874236
2	11	0.25	0.15	0.2	0.6	0.229073	0.0458333	0.75	0.0153809	-0.00801225	0.00647079	-0.00038698	-0.00421948	-0.0059612	-0.00324246	-0.00317822	0.0206729	0.0887756	0.0652858	0.0312488	0.0210803	0.135962	0.0345098	0.0371302	0.0461941	0.126192		2.03076	10.9119	0.251618	0.149942	0.199156	0.596423	0.22833	0.0456877	0.765505	0.177551	0.718144	0.0078122	0.00316204	0.0271924	0.0207059	0.00850552	0.00211723	0.0946437
2	13	0.25	0.15	0.2	0.6	0.229073	0.0541667	0.75	0.00976562	-0.00508939	0.00367121	-0.000191056	-0.00256748	-0.00337039	-0.00154725	-0.0022701	0.0208663	0.0734697	0.0507209	0.0230981	0.0214126	0.142325	0.029752	0.036722	0.0382056	0.132706		2.01953	12.9338	0.250918	0.149971	0.199487	0.597978	0.228718	0.0540437	0.76565	0.146939	0.659371	0.00577453	0.00321189	0.028465	0.0178512	0.00841201	0.00206947	0.0995292
2	15	0.25	0.15	0.2	0.6	0.229073	0.0625	0.75	0.0078125	-0.00411784	0.00251266	-7.64e-05	-0.00216053	-0.00226273	-0.000749603	-0.00208947	0.0224267	0.0658293	0.0402779	0.018364	0.0219818	0.149027	0.0280624	0.0375242	0.0320794	0.139494		2.01562	14.9382	0.250628	0.149989	0.199568	0.598642	0.228901	0.0623694	0.76682	0.131659	0.604169	0.004591	0.00329727	0.0298054	0.0168374	0.00859577	0.00200496	0.10462
2	3	0.5	0.3	0.6	0.6	0.458145	0.025	0.5	-0.0620117	0.172119	-0.056279	-0.00742936	-0.00757891	0.060387	0.0415006	0.0891772	0.00128972	0.111857	0.254818	0.0831417	0.0200732	0.0440019	0.100197	0.0847854	0.144047	0.0270499		1.87598	3.51636	0.471861	0.297771	0.595453	0.636232	0.477159	0.0272294	0.500645	0.223714	0.764453	0.0415709	0.00602196	0.0264012	0.060118	0.038844	0.00360117	0.0135249
2	5	0.5	0.3	0.6	0.6	0.458145	0.0416667	0.5	0.0500488	-0.0404297	0.0476156	0.00037052	-0.00159744	-0.0363687	-0.0185234	-0.0120281	0.00314693	0.125478	0.174528	0.109217	0.0221399	0.0455791	0.0861425	0.0500281	0.0980245	0.0274179		2.1001	4.79785	0.523808	0.300111	0.599042	0.578179	0.449659	0.0411655	0.501573	0.250955	0.872642	0.0546085	0.00664196	0.0273475	0.0516855	0.0229202	0.00408435	0.013709
2	7	0.5	0.3	0.6	0.6	0.458145	0.0583333	0.5	0.0275879	-0.0185547	0.0171552	0.000301191	-0.00113558	-0.0142528	-0.00738279	-0.00648968	0.00268902	0.0939225	0.0985157	0.055229	0.0216728	0.0464099	0.047241	0.0375526	0.0614711	0.0283753		2.05518	6.87012	0.508578	0.30009	0.599319	0.591448	0.454763	0.0579548	0.501345	0.187845	0.68961	0.0276145	0.00650185	0.027846	0.0283446	0.0172045	0.00358582	0.0141877
2	9	0.5	0.3	0.6	0.6	0.458145	0.075	0.5	0.0136719	-0.00873481	0.00686426	4.27e-06	-0.00140881	-0.00615437	-0.00316584	-0.00337562	0.00275357	0.0658003	0.0612379	0.0298181	0.0217889	0.0478359	0.0305135	0.0350669	0.0433597	0.029229		2.02734	8.92139	0.503432	0.300001	0.599155	0.596307	0.456695	0.0747468	0.501377	0.131601	0.551141	0.014909	0.00653667	0.0287016	0.0183081	0.0160657	0.00325198	0.0146145
2	11	0.5	0.3	0.6	0.6	0.458145	0.0916667	0.5	0.00683594	-0.00408381	0.00315227	-0.000284064	-0.00154864	-0.00313282	-0.00162103	-0.001521	0.00266186	0.0501672	0.0433119	0.0192365	0.0214945	0.0484853	0.0261159	0.0352829	0.0333647	0.0299304		2.01367	10.9551	0.501576	0.299915	0.599071	0.59812	0.457403	0.0915272	0.501331	0.100334	0.47643	0.00961823	0.00644834	0.0290912	0.0156696	0.0161647	0.00305843	0.0149652
2	13	0.5	0.3	0.6	0.6	0.458145	0.108333	0.5	0.00366211	-0.00242263	0.00179309	-0.000525816	-0.00219932	-0.00215156	-0.00127427	-0.000939667	0.0031154	0.0356136	0.0343482	0.0142798	0.0215481	0.0490395	0.0242374	0.0353766	0.0279001	0.0304825		2.00732	12.9685	0.500897	0.299842	0.59868	0.598709	0.457562	0.108232	0.501558	0.0712272	0.446527	0.0071399	0.00646444	0.0294237	0.0145424	0.0162076	0.00302251	0.0152413
2	15	0.5	0.3	0.6	0.6	0.458145	0.125	0.5	0.00268555	-0.0016276	0.00117995	-0.000518057	-0.0020493	-0.00158426	-0.000913188	-0.000650147	0.0030699	0.0320996	0.0289343	0.0119361	0.0217767	0.0503103	0.0235661	0.0356655	0.0241297	0.0316999		2.00537	14.9756	0.50059	0.299845	0.59877	0.599049	0.457727	0.124919	0.501535	0.0641992	0.434015	0.00596804	0.00653302	0.0301862	0.0141397	0.01634	0.00301621	0.0158499
2	3	0.5	0.3	1.2	0.6	0.458145	0.025	0.25	-0.0673828	0.197021	-0.0620013	-0.0154143	-0.00911609	0.0583863	0.0321739	0.104632	-0.00587573	0.115247	0.270697	0.0852299	0.0329996	0.0413898	0.102112	0.0934816	0.156127	0.0191502		1.86523	3.59106	0.468999	0.295376	1.18906	0.635032	0.472886	0.0276158	0.248531	0.230494	0.812092	0.0426149	0.00989988	0.0496677	0.0612672	0.0428282	0.00390316	0.00478755
2	5	0.5	0.3	1.2	0.6	0.458145	0.0416667	0.25	0.0522461	-0.0424805	0.0501568	0.00103429	-0.0023839	-0.0386865	-0.019578	-0.0129452	0.00382016	0.128676	0.185068	0.110987	0.0376693	0.0430543	0.0825842	0.0563862	0.108536	0.0186814		2.10449	4.7876	0.525078	0.30031	1.19714	0.576788	0.449176	0.0411273	0.250955	0.257352	0.925339	0.0554934	0.0113008	0.0516651	0.0495505	0.0258331	0.00452232	0.00467036
2	7	0.5	0.3	1.2	0.6	0.458145	0.0583333	0.25	0.0270996	-0.0160784	0.0168854	-0.000321391	-0.00288811	-0.0149014	-0.00806713	-0.0046831	0.00302111	0.0947111	0.10637	0.0565976	0.0360771	0.0431202	0.0483961	0.0530558	0.0690776	0.0182249		2.0542	6.88745	0.508443	0.299904	1.19653	0.591059	0.454449	0.0580602	0.250755	0.189422	0.744587	0.0282988	0.0108231	0.0517442	0.0290377	0.0243073	0.00402953	0.00455622
2	9	0.5	0.3	1.2	0.6	0.458145	0.075	0.25	0.0141602	-0.00889757	0.00716421	0.000269575	-0.00177255	-0.0063331	-0.00237751	-0.00347308	0.00250498	0.0675295	0.0683449	0.0311753	0.0357651	0.0434968	0.0369481	0.0545847	0.049758	0.0174041		2.02832	8.91992	0.503582	0.300081	1.19787	0.5962	0.457056	0.0747395	0.250626	0.135059	0.615104	0.0155876	0.0107295	0.0521961	0.0221689	0.0250077	0.00373185	0.00435102
2	11	0.5	0.3	1.2	0.6	0.458145	0.0916667	0.25	0.00585938	-0.00435014	0.00306291	9.95e-05	-0.00142458	-0.00276502	-0.000248303	-0.00188377	0.00202673	0.0478017	0.0469206	0.018833	0.0347828	0.0436968	0.0351549	0.055605	0.0376561	0.0173521		2.01172	10.9521	0.501531	0.30003	1.19829	0.598341	0.458032	0.091494	0.250507	0.0956034	0.516127	0.00941651	0.0104349	0.0524362	0.0210929	0.0254752	0.00345181	0.00433803
2	13	0.5	0.3	1.2	0.6	0.458145	0.108333	0.25	0.00390625	-0.00217849	0.00179065	-0.000868392	-0.00261827	-0.00254195	-0.00106834	-0.000717799	0.00225788	0.0380734	0.0378504	0.0144138	0.0344548	0.0434684	0.0346852	0.055697	0.0315561	0.0174155		2.00781	12.9717	0.500895	0.299739	1.19686	0.598475	0.457656	0.108256	0.250564	0.0761468	0.492055	0.00720691	0.0103364	0.0521621	0.0208111	0.0255173	0.00341857	0.00435388
2	15	0.5	0.3	1.2	0.6	0.458145	0.125	0.25	0.00268555	-0.00169271	0.00120175	-0.000644701	-0.00226322	-0.00177674	-0.000389954	-0.000697965	0.0021669	0.0320996	0.0311954	0.0118853	0.034102	0.0438258	0.0339903	0.0552437	0.0266365	0.0181392		2.00537	14.9746	0.500601	0.299807	1.19728	0.598934	0.457967	0.124913	0.250542	0.0641992	0.467931	0.00594264	0.0102306	0.0525909	0.0203942	0.0253096	0.00332957	0.00453481
2	3	0.5	0.3	0.4	0.6	0.458145	0.025	0.75	-0.064209	0.174723	-0.0580647	-0.00523187	-0.00712881	0.064787	0.0469548	0.0891694	0.00366942	0.112525	0.257318	0.0830752	0.0158892	0.0490867	0.100094	0.0830575	0.144258	0.0362833		1.87158	3.52417	0.470968	0.29843	0.397148	0.638872	0.479657	0.0272292	0.752752	0.22505	0.771954	0.0415376	0.00476676	0.0196347	0.0600563	0.0380524	0.00360645	0.0272124
2	5	0.5	0.3	0.4	0.6	0.458145	0.0416667	0.75	0.0507812	-0.040625	0.0483766	-2.69e-05	-0.00228644	-0.0370082	-0.0190156	-0.0118043	0.00416556	0.127836	0.174329	0.110254	0.0171978	0.0515736	0.0887955	0.0503549	0.0957856	0.0376277		2.10156	4.79688	0.524188	0.299992	0.399085	0.577795	0.449433	0.0411748	0.753124	0.255673	0.871645	0.0551272	0.00515935	0.0206294	0.0532773	0.0230698	0.00399107	0.0282208
2	7	0.5	0.3	0.4	0.6	0.458145	0.0583333	0.75	0.027832	-0.0179618	0.0170815	-0.000258767	-0.00251298	-0.0146316	-0.00821507	-0.00585379	0.00423913	0.0935247	0.0960729	0.0549748	0.0165507	0.0520682	0.047466	0.0335632	0.0586219	0.0386929		2.05566	6.87427	0.508541	0.299922	0.398995	0.591221	0.454382	0.0579919	0.753179	0.187049	0.67251	0.0274874	0.0049652	0.0208273	0.0284796	0.0153768	0.00341961	0.0290197
2	9	0.5	0.3	0.4	0.6	0.458145	0.075	0.75	0.0124512	-0.00756836	0.00631014	-0.00036743	-0.00228158	-0.00595758	-0.00354298	-0.00264812	0.00410646	0.0636898	0.0585856	0.0289768	0.017192	0.054884	0.0289045	0.0293841	0.0411515	0.040522		2.0249	8.93188	0.503155	0.29989	0.399087	0.596425	0.456522	0.0748014	0.75308	0.12738	0.52727	0.0144884	0.00515759	0.0219536	0.0173427	0.0134622	0.00308636	0.0303915
2	11	0.5	0.3	0.4	0.6	0.458145	0.0916667	0.75	0.00610352	-0.00419478	0.00305481	-0.000248171	-0.00162156	-0.00298342	-0.00163802	-0.00170121	0.00380509	0.0484058	0.0416081	0.0188986	0.0174815	0.0576883	0.0238962	0.0296516	0.0317856	0.0427798		2.01221	10.9539	0.501527	0.299926	0.399351	0.59821	0.457395	0.0915107	0.752854	0.0968115	0.45769	0.00944932	0.00524444	0.0230753	0.0143377	0.0135847	0.00291368	0.0320848
2	13	0.5	0.3	0.4	0.6	0.458145	0.108333	0.75	0.00341797	-0.00189679	0.0016136	-0.000563463	-0.00239139	-0.00200667	-0.00138886	-0.000585243	0.00452354	0.034771	0.0331295	0.0140909	0.0178064	0.0603818	0.0212789	0.0294745	0.0264892	0.0451759		2.00684	12.9753	0.500807	0.299831	0.399043	0.598796	0.457509	0.10827	0.753393	0.0695419	0.430683	0.00704543	0.00534192	0.0241527	0.0127673	0.0135036	0.00286967	0.033882
2	15	0.5	0.3	0.4	0.6	0.458145	0.125	0.75	0.00244141	-0.00161133	0.00114386	-0.000505109	-0.00247038	-0.00152572	-0.00100578	-0.000662658	0.00492779	0.0311545	0.0279869	0.0117862	0.0184731	0.0632064	0.0210937	0.0306219	0.0232276	0.0474213		2.00488	14.9758	0.500572	0.299848	0.399012	0.599085	0.457685	0.124917	0.753696	0.062309	0.419803	0.00589309	0.00554192	0.0252825	0.0126562	0.0140293	0.00290346	0.0355659
2	3	0.75	0.45	0.9	0.6	0.687218	0.0375	0.5	-0.0405273	0.136149	-0.040315	-0.0107786	-0.0106306	0.0368345	0.0184681	0.0771801	-4.83e-05	0.0934533	0.209432	0.0715952	0.0134966	0.0162154	0.0824217	0.0638509	0.110955	0.0113198		1.91895	3.40845	0.719764	0.44515	0.890432	0.622101	0.69991	0.0403943	0.499976	0.186907	0.628296	0.0536964	0.00607348	0.0145939	0.049453	0.0438795	0.0041608	0.00565992
2	5	0.75	0.45	0.9	0.6	0.687218	0.0625	0.5	0.0383301	-0.0245605	0.0347734	-0.00293575	-0.00754468	-0.0301409	-0.0192619	-0.00314495	0.00482026	0.109076	0.145219	0.0935679	0.0190709	0.0236376	0.0714719	0.0386871	0.0795192	0.0128634		2.07666	4.8772	0.77608	0.448679	0.89321	0.581915	0.673981	0.0623034	0.50241	0.218151	0.726097	0.0701759	0.00858193	0.0212739	0.0428831	0.0265865	0.00496995	0.0064317
2	7	0.75	0.45	0.9	0.6	0.687218	0.0875	0.5	0.015625	-0.00578962	0.00943489	-0.00332765	-0.00717263	-0.011462	-0.00986133	0.00102356	0.00410553	0.0662913	0.0737882	0.0403686	0.0181379	0.0250898	0.0337995	0.0290357	0.0474058	0.0131575		2.03125	6.95947	0.757076	0.448503	0.893545	0.593123	0.680441	0.0875896	0.502053	0.132583	0.516517	0.0302764	0.00816203	0.0225808	0.0202797	0.0199538	0.004148	0.00657876
2	9	0.75	0.45	0.9	0.6	0.687218	0.1125	0.5	0.00512695	-0.000379774	0.00301462	-0.00341883	-0.00686627	-0.00613474	-0.00683935	0.00198971	0.00376024	0.0402699	0.0441072	0.0198943	0.0184255	0.0271336	0.0225755	0.0294329	0.0330204	0.0137311		2.01025	8.99658	0.752261	0.448462	0.89382	0.596319	0.682518	0.112724	0.50188	0.0805398	0.396965	0.0149208	0.00829147	0.0244203	0.0135453	0.0202268	0.0037148	0.00686557
2	11	0.75	0.45	0.9	0.6	0.687218	0.1375	0.5	0.0012207	0.000177557	0.00137405	-0.00276861	-0.00564063	-0.00401644	-0.00485611	0.00129611	0.00322854	0.0234057	0.0318411	0.0128801	0.0187755	0.0288155	0.0206891	0.0307197	0.0259757	0.0145834		2.00244	11.002	0.751031	0.448754	0.894923	0.59759	0.683881	0.137678	0.501614	0.0468114	0.350253	0.00966006	0.00844897	0.025934	0.0124134	0.0211111	0.00357166	0.00729172
2	13	0.75	0.45	0.9	0.6	0.687218	0.1625	0.5	0.000732422	7.51e-05	0.000913401	-0.00229753	-0.00476518	-0.003136	-0.00382479	0.000822752	0.00285119	0.0174539	0.0268757	0.010442	0.0192884	0.0299284	0.0201588	0.0314922	0.0223634	0.0152269		2.00146	13.001	0.750685	0.448966	0.895711	0.598118	0.68459	0.162634	0.501426	0.0349078	0.349384	0.00783149	0.0086798	0.0269356	0.0120953	0.021642	0.00363405	0.00761345
2	15	0.75	0.45	0.9	0.6	0.687218	0.1875	0.5	0.000976563	-0.000537109	0.000769466	-0.00153063	-0.00357608	-0.00225069	-0.00243733	0.000114116	0.00250417	0.0155945	0.0236273	0.00899816	0.0207297	0.0328419	0.021041	0.0338579	0.0201325	0.0163265		2.00195	14.9919	0.750577	0.449311	0.896782	0.59865	0.685543	0.187521	0.501252	0.0311889	0.35441	0.00674862	0.00932837	0.0295577	0.0126246	0.0232677	0.00377485	0.00816324
2	3	0.75	0.45	1.8	0.6	0.687218	0.0375	0.25	-0.0393066	0.136963	-0.0393868	-0.0181627	-0.00978924	0.0276239	0.003594	0.0790947	-0.00845211	0.0923352	0.206188	0.0715961	0.0187772	0.00838523	0.0762345	0.0553541	0.107568	0.0172752		1.92139	3.41089	0.72046	0.441827	1.78238	0.616574	0.689688	0.0404661	0.247887	0.18467	0.618565	0.0536971	0.00844973	0.0150934	0.0457407	0.0380403	0.00403379	0.00431881
2	5	0.75	0.45	1.8	0.6	0.687218	0.0625	0.25	0.0378418	-0.0208984	0.0333339	-0.00517621	-0.00847325	-0.0317357	-0.0229783	-0.000191878	0.0032943	0.106988	0.141552	0.0915169	0.0253415	0.0135915	0.0650683	0.0357657	0.077337	0.0199048		2.07568	4.89551	0.775	0.447671	1.78475	0.580959	0.671427	0.062488	0.250824	0.213976	0.707759	0.0686377	0.0114037	0.0244646	0.039041	0.0245789	0.00483356	0.00497619
2	7	0.75	0.45	1.8	0.6	0.687218	0.0875	0.25	0.0144043	-0.00299944	0.0085597	-0.00568645	-0.00758862	-0.0132075	-0.0132918	0.00303185	0.00188256	0.064234	0.073515	0.0396134	0.025253	0.0165391	0.0314747	0.0354529	0.0480501	0.0171272		2.02881	6.979	0.75642	0.447441	1.78634	0.592075	0.678084	0.0877653	0.250471	0.128468	0.514605	0.0297101	0.0113639	0.0297705	0.0188848	0.0243639	0.00420438	0.0042818
2	9	0.75	0.45	1.8	0.6	0.687218	0.1125	0.25	0.00512695	8.14e-05	0.0029231	-0.00495613	-0.00651392	-0.00765086	-0.0089874	0.00240374	0.00155047	0.0387246	0.0440147	0.0193987	0.0261522	0.0201012	0.0268992	0.0418384	0.0338275	0.0156528		2.01025	9.00073	0.752192	0.44777	1.78827	0.595409	0.681042	0.11277	0.250388	0.0774492	0.396132	0.014549	0.0117685	0.0361822	0.0161395	0.0287521	0.00380559	0.00391321
2	11	0.75	0.45	1.8	0.6	0.687218	0.1375	0.25	0.00170898	0.000976563	0.00140956	-0.00500315	-0.00657975	-0.0063286	-0.00822272	0.00211448	0.00158127	0.0258547	0.0326867	0.0132491	0.0260131	0.0209816	0.0254794	0.0418979	0.026554	0.0150815		2.00342	11.0107	0.751057	0.447749	1.78816	0.596203	0.681567	0.137791	0.250395	0.0517094	0.359554	0.00993682	0.0117059	0.0377668	0.0152876	0.028793	0.00365117	0.00377037
2	13	0.75	0.45	1.8	0.6	0.687218	0.1625	0.25	0.000732422	0.000713642	0.000878827	-0.00426267	-0.00578285	-0.00510189	-0.00657896	0.00142654	0.00152345	0.0174539	0.0278433	0.0104081	0.0277699	0.0227741	0.0270059	0.0455741	0.0234878	0.0155227		2.00146	13.0093	0.750659	0.448082	1.78959	0.596939	0.682697	0.162732	0.250381	0.0349078	0.361963	0.00780608	0.0124965	0.0409934	0.0162035	0.0313193	0.00381677	0.00388067
2	15	0.75	0.45	1.8	0.6	0.687218	0.1875	0.25	0.000732422	0.000292969	0.000648672	-0.00335826	-0.00479588	-0.00399023	-0.00481951	0.000826118	0.00143956	0.0135118	0.0245825	0.00884674	0.0298849	0.0252673	0.0289772	0.0493973	0.0212886	0.0155877		2.00146	15.0044	0.750487	0.448489	1.79137	0.597606	0.683906	0.187655	0.25036	0.0270236	0.368737	0.00663506	0.0134482	0.0454811	0.0173863	0.0339467	0.0039916	0.00389693
2	3	0.75	0.45	0.6	0.6	0.687218	0.0375	0.75	-0.0458984	0.139567	-0.0450907	-0.00675589	-0.00791188	0.0467121	0.0304139	0.0748551	0.0022332	0.0980412	0.217362	0.073234	0.0183496	0.0422633	0.0876926	0.0730017	0.120786	0.0260723		1.9082	3.4187	0.716182	0.44696	0.595253	0.628027	0.708119	0.0403071	0.751675	0.196082	0.652085	0.0549255	0.00825733	0.025358	0.0526156	0.0501681	0.00452949	0.0195542
2	5	0.75	0.45	0.6	0.6	0.687218	0.0625	0.75	0.0427246	-0.0362305	0.0396923	0.000561297	-0.00100981	-0.0306912	-0.0157184	-0.0115382	0.00265448	0.111336	0.151799	0.0977217	0.0205004	0.0436916	0.0761683	0.044277	0.0851515	0.0259264		2.08545	4.81885	0.779769	0.450253	0.599394	0.581585	0.676416	0.0617789	0.751991	0.222673	0.758993	0.0732913	0.0092252	0.026215	0.045701	0.0304279	0.00532197	0.0194448
2	7	0.75	0.45	0.6	0.6	0.687218	0.0875	0.75	0.017334	-0.012207	0.0108569	0.000195693	-0.000661949	-0.00922142	-0.00479233	-0.00424001	0.00197763	0.0681424	0.0770685	0.0421295	0.0197077	0.0439113	0.0367965	0.0328483	0.0506799	0.0264321		2.03467	6.91455	0.758143	0.450088	0.599603	0.594467	0.683925	0.087129	0.751483	0.136285	0.53948	0.0315971	0.00886848	0.0263468	0.0220779	0.0225739	0.00443449	0.0198241
2	9	0.75	0.45	0.6	0.6	0.687218	0.1125	0.75	0.00610352	-0.00461154	0.00372784	-0.00020568	-0.00116509	-0.00359712	-0.00196018	-0.00160744	0.00210258	0.0430678	0.0465668	0.0207572	0.019313	0.0440196	0.0244001	0.0312696	0.0351843	0.0267939		2.01221	8.9585	0.752796	0.449907	0.599301	0.597842	0.685871	0.112319	0.751577	0.0861356	0.419101	0.0155679	0.00869086	0.0264118	0.01464	0.021489	0.00395823	0.0200954
2	11	0.75	0.45	0.6	0.6	0.687218	0.1375	0.75	0.000976563	-0.00199751	0.00152471	-0.000374056	-0.0014544	-0.00175824	-0.000986673	-0.000736019	0.00229548	0.024686	0.0332223	0.0130816	0.0194105	0.0451035	0.0219547	0.0318804	0.0275767	0.0276741		2.00195	10.978	0.751144	0.449832	0.599127	0.598945	0.68654	0.137399	0.751722	0.049372	0.365445	0.00981124	0.00873471	0.0270621	0.0131728	0.0219088	0.0037918	0.0207555
2	13	0.75	0.45	0.6	0.6	0.687218	0.1625	0.75	0.0012207	-0.00127704	0.00106527	-0.000583327	-0.00195689	-0.00156219	-0.00109198	-0.000373559	0.00260186	0.0174266	0.0276016	0.0103642	0.0193828	0.0452431	0.0209203	0.0317562	0.023444	0.0278687		2.00244	12.9834	0.750799	0.449738	0.598826	0.599063	0.686468	0.162439	0.751951	0.0348532	0.358821	0.00777317	0.00872225	0.0271459	0.0125522	0.0218234	0.00380965	0.0209015
2	15	0.75	0.45	0.6	0.6	0.687218	0.1875	0.75	0.000488281	-0.000992839	0.000726799	-0.000548669	-0.00196397	-0.00121646	-0.00086247	-0.000377852	0.00264956	0.0110377	0.023428	0.00881197	0.0191137	0.0450984	0.0200958	0.0312148	0.02013	0.0281396		2.00098	14.9851	0.750545	0.449753	0.598822	0.59927	0.686625	0.187429	0.751987	0.0220755	0.351421	0.00660898	0.00860119	0.027059	0.0120575	0.0214513	0.00377438	0.0211047
2	3	0.25	0.175	0.35	0.7	0.300993	0.0125	0.5	-0.0810547	0.287516	-0.0624766	-0.00822586	-0.0139831	0.0694297	0.0930355	0.179916	0.00918251	0.143707	0.462571	0.0973999	0.0203246	0.0660498	0.114061	0.181842	0.311182	0.0510708		1.83789	3.86255	0.234381	0.17356	0.345106	0.748601	0.328996	0.014749	0.504591	0.287415	1.38771	0.02435	0.0035568	0.0231174	0.0798425	0.0547332	0.00388977	0.0255354
2	5	0.25	0.175	0.35	0.7	0.300993	0.0208333	0.5	0.0551758	-0.0283203	0.0554165	-0.00160966	-0.00655238	-0.0424349	-0.0277125	-0.00167349	0.00862695	0.158214	0.260509	0.122814	0.021206	0.0695549	0.102002	0.0881958	0.171396	0.0533438		2.11035	4.8584	0.263854	0.174718	0.347707	0.670296	0.292652	0.0207985	0.504313	0.316429	1.30255	0.0307034	0.00371104	0.0243442	0.0714013	0.0265463	0.00357074	0.0266719
2	7	0.25	0.175	0.35	0.7	0.300993	0.0291667	0.5	0.0437012	-0.0260533	0.0273268	-0.000667885	-0.00508254	-0.0231279	-0.0171429	-0.0091015	0.00838446	0.127349	0.159227	0.0723652	0.0218916	0.0725469	0.0621349	0.059083	0.112432	0.0552977		2.0874	6.81763	0.256832	0.174883	0.348221	0.68381	0.295833	0.0289012	0.504192	0.254697	1.11459	0.0180913	0.00383103	0.0253914	0.0434945	0.0177836	0.00327926	0.0276489
2	9	0.25	0.175	0.35	0.7	0.300993	0.0375	0.5	0.0292969	-0.0167372	0.0136135	-0.000346351	-0.00409907	-0.0121205	-0.00903535	-0.00734948	0.00822015	0.10767	0.111251	0.0455048	0.0223547	0.0766308	0.0426424	0.0496468	0.083152	0.0590088		2.05859	8.84937	0.253403	0.174939	0.348565	0.691516	0.298274	0.0372244	0.50411	0.21534	1.00126	0.0113762	0.00391207	0.0268208	0.0298497	0.0149434	0.0031182	0.0295044
2	11	0.25	0.175	0.35	0.7	0.300993	0.0458333	0.5	0.0141602	-0.00825639	0.00608656	-0.000327118	-0.0032316	-0.0056374	-0.00375515	-0.00401516	0.00793106	0.0872467	0.0832781	0.0301668	0.0230306	0.0813052	0.0333629	0.0474615	0.0659544	0.062658		2.02832	10.9092	0.251522	0.174943	0.348869	0.696054	0.299863	0.0456493	0.503966	0.174493	0.916059	0.00754171	0.00403036	0.0284568	0.0233541	0.0142856	0.00302291	0.031329
2	13	0.25	0.175	0.35	0.7	0.300993	0.0541667	0.5	0.0100098	-0.00600962	0.00370964	-0.000304713	-0.00323552	-0.00356429	-0.00201579	-0.00326459	0.00811222	0.0738512	0.065115	0.0225376	0.0228947	0.0823416	0.0298715	0.0469816	0.0538931	0.063773		2.02002	12.9219	0.250927	0.174947	0.348868	0.697505	0.300386	0.0539898	0.504056	0.147702	0.846494	0.00563441	0.00400657	0.0288195	0.02091	0.0141411	0.00291921	0.0318865
2	15	0.25	0.175	0.35	0.7	0.300993	0.0625	0.5	0.00708008	-0.0061849	0.00247554	0.000646682	0.000241441	-0.00153223	0.000757301	-0.00420988	0.00603657	0.0645081	0.050176	0.0175599	0.0228313	0.0855767	0.028255	0.0470621	0.0434652	0.0670422		2.01416	14.9072	0.250619	0.175113	0.350085	0.698927	0.301221	0.0622369	0.503018	0.129016	0.75264	0.00438999	0.00399547	0.0299518	0.0197785	0.0141654	0.00271657	0.0335211
2	3	0.25	0.175	0.7	0.7	0.300993	0.0125	0.25	-0.0825195	0.285889	-0.0633951	-0.0131204	-0.0097426	0.0652955	0.083795	0.178124	-0.00252365	0.145831	0.429862	0.0989292	0.0270873	0.0430288	0.114426	0.195118	0.287797	0.02569		1.83496	3.85767	0.234151	0.172704	0.69318	0.745707	0.326215	0.0147266	0.249369	0.291662	1.28959	0.0247323	0.00474028	0.0301202	0.0800982	0.0587293	0.00359746	0.00642249
2	5	0.25	0.175	0.7	0.7	0.300993	0.0208333	0.25	0.0505371	-0.0215332	0.0513933	-0.0026926	-0.00614286	-0.0407462	-0.0285188	0.00231879	0.00439568	0.155693	0.260591	0.120364	0.0286668	0.044637	0.0970882	0.0852427	0.173452	0.0258718		2.10107	4.89233	0.262848	0.174529	0.6957	0.671478	0.292409	0.0208816	0.251099	0.311387	1.30296	0.0300909	0.00501668	0.0312459	0.0679617	0.0256575	0.00361357	0.00646796
2	7	0.25	0.175	0.7	0.7	0.300993	0.0291667	0.25	0.0412598	-0.0220424	0.0261066	-0.00145599	-0.0058171	-0.0230688	-0.0180389	-0.0063099	0.00545752	0.127204	0.162786	0.0724457	0.0299183	0.0479581	0.0601781	0.062619	0.116502	0.0267447		2.08252	6.8457	0.256527	0.174745	0.695928	0.683852	0.295564	0.0289826	0.251364	0.254409	1.1395	0.0181114	0.0052357	0.0335706	0.0421247	0.0188479	0.00339797	0.00668618
2	9	0.25	0.175	0.7	0.7	0.300993	0.0375	0.25	0.0285645	-0.0176324	0.0134464	0.000459629	-0.0022956	-0.0113248	-0.00702299	-0.00842644	0.00398084	0.108712	0.114325	0.0454326	0.0308116	0.0509272	0.0441435	0.0604762	0.0873795	0.0279623		2.05713	8.84131	0.253362	0.17508	0.698393	0.692073	0.298879	0.037184	0.250995	0.217424	1.02892	0.0113581	0.00539204	0.035649	0.0309005	0.0182029	0.00327673	0.00699059
2	11	0.25	0.175	0.7	0.7	0.300993	0.0458333	0.25	0.0146484	-0.00925515	0.00615454	0.000456536	-0.00130356	-0.00501355	-0.00183918	-0.00496648	0.00309271	0.0885554	0.0845057	0.0302879	0.0302378	0.0521678	0.0362123	0.0584017	0.0675346	0.0291568		2.0293	10.8982	0.251539	0.17508	0.699088	0.696491	0.30044	0.0456057	0.250773	0.177111	0.929562	0.00757198	0.00529161	0.0365174	0.0253486	0.0175785	0.00309533	0.00728919
2	13	0.25	0.175	0.7	0.7	0.300993	0.0541667	0.25	0.0102539	-0.00655424	0.00366345	0.00055835	-0.000911533	-0.00273198	0.000332242	-0.00388481	0.00296398	0.07423	0.0675114	0.0226399	0.0308201	0.0547258	0.0341313	0.0598943	0.0563979	0.0306002		2.02051	12.9148	0.250916	0.175098	0.699362	0.698088	0.301093	0.0539562	0.250741	0.14846	0.877649	0.00565997	0.00539352	0.038308	0.0238919	0.0180278	0.00305488	0.00765005
2	15	0.25	0.175	0.7	0.7	0.300993	0.0625	0.25	0.00708008	-0.00691732	0.00248804	0.00153887	0.000450373	-0.000686071	0.0032618	-0.00492709	0.00274518	0.0645081	0.05185	0.017546	0.0303155	0.0564371	0.0336346	0.0606919	0.0455041	0.0324422		2.01416	14.8962	0.250622	0.175269	0.700315	0.69952	0.301975	0.0621921	0.250686	0.129016	0.77775	0.0043865	0.00530522	0.039506	0.0235442	0.0182679	0.002844	0.00811054
2	3	0.25	0.175	0.233333	0.7	0.300993	0.0125	0.75	-0.0800781	0.285726	-0.0617122	-0.00632771	-0.0170817	0.0703293	0.0945881	0.178811	0.0178448	0.141261	0.476262	0.0958569	0.0176714	0.0882829	0.11279	0.172947	0.321238	0.0778762		1.83984	3.85718	0.234572	0.173893	0.229348	0.749231	0.329464	0.0147351	0.763384	0.282522	1.42879	0.0239642	0.0030925	0.0205994	0.0789531	0.0520558	0.00401548	0.0584071
2	5	0.25	0.175	0.233333	0.7	0.300993	0.0208333	0.75	0.0559082	-0.0297363	0.0550673	-0.00125447	-0.00685989	-0.0417624	-0.026527	-0.00270127	0.0130379	0.155817	0.254974	0.12188	0.018617	0.0928582	0.102628	0.0896023	0.168204	0.0802615		2.11182	4.85132	0.263767	0.17478	0.231733	0.670766	0.293009	0.0207771	0.759778	0.311635	1.27487	0.0304701	0.00325797	0.0216669	0.0718397	0.0269697	0.00350425	0.0601962
2	7	0.25	0.175	0.233333	0.7	0.300993	0.0291667	0.75	0.0449219	-0.0277274	0.027983	-0.000435396	-0.00477329	-0.0233618	-0.0169406	-0.0102603	0.0128794	0.127163	0.158858	0.0728159	0.0195636	0.0995455	0.063414	0.0592922	0.111456	0.0865521		2.08984	6.80591	0.256996	0.174924	0.23222	0.683647	0.295894	0.0288674	0.75966	0.254327	1.11201	0.018204	0.00342364	0.0232273	0.0443898	0.0178465	0.00325081	0.0649141
2	9	0.25	0.175	0.233333	0.7	0.300993	0.0375	0.75	0.0292969	-0.0169	0.0135773	-0.00043543	-0.00520173	-0.012123	-0.0091063	-0.00744723	0.0141902	0.10767	0.109945	0.0450693	0.0199926	0.104592	0.0430251	0.0485295	0.0820079	0.0908554		2.05859	8.8479	0.253394	0.174924	0.23212	0.691514	0.298252	0.0372207	0.760643	0.21534	0.989507	0.0112673	0.0034987	0.0244048	0.0301176	0.0146071	0.0030753	0.0681415
2	11	0.25	0.175	0.233333	0.7	0.300993	0.0458333	0.75	0.013916	-0.0077903	0.00597352	-0.000629687	-0.00560187	-0.00581317	-0.00434207	-0.0035877	0.0156453	0.08552	0.081533	0.0296294	0.0206618	0.110802	0.0326517	0.0445289	0.0645189	0.0971573		2.02783	10.9143	0.251493	0.17489	0.232026	0.695931	0.299686	0.0456689	0.761734	0.17104	0.896863	0.00740735	0.00361582	0.0258539	0.0228562	0.0134029	0.00295711	0.072868
2	13	0.25	0.175	0.233333	0.7	0.300993	0.0541667	0.75	0.00976562	-0.00546499	0.00362432	-0.000408801	-0.00406061	-0.00355842	-0.00225858	-0.00282299	0.0151306	0.0751128	0.0648379	0.0227308	0.020754	0.114825	0.0289919	0.043725	0.0532875	0.101159		2.01953	12.929	0.250906	0.174928	0.232386	0.697509	0.300313	0.0540138	0.761348	0.150226	0.842892	0.0056827	0.00363195	0.0267925	0.0202943	0.0131609	0.00288641	0.0758694
2	15	0.25	0.175	0.233333	0.7	0.300993	0.0625	0.75	0.00756836	-0.00581055	0.00252821	0.000148171	-0.00161966	-0.00207233	-0.000421064	-0.00377647	0.0140033	0.0644527	0.0492911	0.0174996	0.0207202	0.118472	0.0269797	0.0435245	0.0424983	0.104885		2.01514	14.9128	0.250632	0.175026	0.232955	0.698549	0.300866	0.062264	0.760503	0.128905	0.739367	0.00437489	0.00362604	0.0276435	0.0188858	0.0131006	0.00265614	0.0786636
2	3	0.5	0.35	0.7	0.7	0.601986	0.025	0.5	-0.0554199	0.199219	-0.0467996	-0.0106006	-0.0103703	0.0451555	0.0529472	0.127205	0.00031022	0.110673	0.296781	0.077537	0.0198034	0.033522	0.091082	0.132194	0.196085	0.0191733		1.88916	3.59766	0.4766	0.34629	0.692741	0.731609	0.63386	0.0281801	0.500155	0.221345	0.890342	0.0387685	0.00693119	0.0234654	0.0637574	0.0795792	0.00490213	0.00958663
2	5	0.5	0.35	0.7	0.7	0.601986	0.0416667	0.5	0.0480957	-0.0287598	0.043044	-0.00254266	-0.00766743	-0.0362927	-0.0285248	-0.00417398	0.00575739	0.12429	0.195757	0.101144	0.0227403	0.0363452	0.0790321	0.0645167	0.128807	0.0197146		2.09619	4.8562	0.521522	0.34911	0.694633	0.674595	0.584815	0.0414928	0.502879	0.24858	0.978785	0.050572	0.00795911	0.0254416	0.0553225	0.0388382	0.00536696	0.00985731
2	7	0.5	0.35	0.7	0.7	0.601986	0.0583333	0.5	0.0239258	-0.0113351	0.0145429	-0.00208877	-0.00616423	-0.0144648	-0.0129764	-0.00180533	0.00479257	0.0899697	0.115371	0.051105	0.0225563	0.0382548	0.0435961	0.0475248	0.0835076	0.0208665		2.04785	6.92065	0.507271	0.349269	0.695685	0.689875	0.594175	0.058228	0.502396	0.179939	0.807597	0.0255525	0.00789471	0.0267784	0.0305173	0.0286093	0.00487128	0.0104332
2	9	0.5	0.35	0.7	0.7	0.601986	0.075	0.5	0.0109863	-0.00512695	0.00556525	-0.00186658	-0.00559335	-0.00685837	-0.00678391	-0.00099268	0.00452428	0.0610288	0.0727517	0.0271069	0.0225314	0.0398814	0.029324	0.0440342	0.0582551	0.0217681		2.02197	8.95386	0.502783	0.349347	0.696085	0.695199	0.597903	0.0749255	0.502262	0.122058	0.654766	0.0135534	0.00788598	0.027917	0.0205268	0.026508	0.00436913	0.010884
2	11	0.5	0.35	0.7	0.7	0.601986	0.0916667	0.5	0.0065918	-0.00295188	0.00287094	-0.00129709	-0.00395279	-0.0039259	-0.00370691	-0.000729471	0.00348745	0.0470622	0.0554147	0.018225	0.0226062	0.040821	0.0253494	0.0436133	0.0465528	0.0222468		2.01318	10.9675	0.501435	0.349546	0.697233	0.697252	0.599755	0.0915998	0.501744	0.0941244	0.609562	0.00911248	0.00791217	0.0285747	0.0177446	0.0262546	0.00426734	0.0111234
2	13	0.5	0.35	0.7	0.7	0.601986	0.108333	0.5	0.00341797	-0.00195312	0.00160074	-0.000980952	-0.00320845	-0.00244803	-0.00202228	-0.000708261	0.00314165	0.034771	0.0453694	0.0136843	0.0229334	0.0424248	0.0244533	0.044495	0.0393748	0.0233802		2.00684	12.9746	0.5008	0.349657	0.697754	0.698286	0.600769	0.108257	0.501571	0.0695419	0.589802	0.00684213	0.0080267	0.0296973	0.0171173	0.0267854	0.0042656	0.0116901
2	15	0.5	0.35	0.7	0.7	0.601986	0.125	0.5	0.00219727	-0.00229492	0.00111115	-0.000281595	-0.00189314	-0.00129348	-0.000214649	-0.00140757	0.00258864	0.0301778	0.0378943	0.011467	0.0231112	0.0435055	0.0244348	0.0453144	0.0336637	0.0244486		2.00439	14.9656	0.500556	0.349901	0.698675	0.699095	0.601857	0.124824	0.501294	0.0603556	0.568414	0.00573351	0.00808892	0.0304538	0.0171044	0.0272786	0.00420796	0.0122243
2	3	0.5	0.35	1.4	0.7	0.601986	0.025	0.25	-0.0549316	0.215495	-0.046113	-0.0219188	-0.013507	0.0326721	0.0319812	0.142773	-0.00844735	0.110364	0.284444	0.0801135	0.0266259	0.0228993	0.0924568	0.176132	0.18406	0.0192366		1.89014	3.64648	0.476943	0.342328	1.38109	0.72287	0.621239	0.0285693	0.247888	0.220729	0.853332	0.0400567	0.00931906	0.0320591	0.0647198	0.106029	0.00460151	0.00480915
2	5	0.5	0.35	1.4	0.7	0.601986	0.0416667	0.25	0.0432129	-0.0144531	0.0388692	-0.00676247	-0.0104579	-0.0373619	-0.0344665	0.00646171	0.00372456	0.12461	0.200125	0.100228	0.0347303	0.0275924	0.0734103	0.065545	0.132931	0.0207563		2.08643	4.92773	0.519435	0.347633	1.38536	0.673847	0.581238	0.0419359	0.250931	0.24922	1.00062	0.0501141	0.0121556	0.0386294	0.0513872	0.0394572	0.0055388	0.00518907
2	7	0.5	0.35	1.4	0.7	0.601986	0.0583333	0.25	0.0229492	-0.0047433	0.0134549	-0.00604086	-0.00958159	-0.0177033	-0.0194192	0.00394654	0.00359674	0.0888605	0.115673	0.0500731	0.0337188	0.0289084	0.0429544	0.0608097	0.0852385	0.0186357		2.0459	6.9668	0.506727	0.347886	1.38659	0.687608	0.590296	0.0585635	0.250899	0.177721	0.809713	0.0250365	0.0118016	0.0404717	0.0300681	0.0366066	0.00497224	0.00465891
2	9	0.5	0.35	1.4	0.7	0.601986	0.075	0.25	0.00927734	8.14e-05	0.00469242	-0.00576782	-0.00905289	-0.0100157	-0.0125392	0.00348881	0.00336632	0.0587705	0.0731179	0.0260803	0.0327401	0.0297523	0.0346651	0.0631621	0.0599467	0.0171395		2.01855	9.00073	0.502346	0.347981	1.38733	0.692989	0.594438	0.0752617	0.250842	0.117541	0.658061	0.0130401	0.011459	0.0416532	0.0242656	0.0380227	0.004496	0.00428488
2	11	0.5	0.35	1.4	0.7	0.601986	0.0916667	0.25	0.00585938	-8.88e-05	0.00259374	-0.00440003	-0.00729298	-0.00684703	-0.00815325	0.00184458	0.00296388	0.0465073	0.0586958	0.018115	0.0348629	0.0322721	0.0337683	0.067185	0.0500344	0.0165057		2.01172	10.999	0.501297	0.34846	1.38979	0.695207	0.597078	0.0918358	0.250741	0.0930147	0.645654	0.00905751	0.012202	0.045181	0.0236378	0.0404444	0.00458649	0.00412641
2	13	0.5	0.35	1.4	0.7	0.601986	0.108333	0.25	0.00292969	-0.00015024	0.00140735	-0.00331391	-0.00585901	-0.00465181	-0.00468013	0.000910581	0.00264445	0.0330159	0.048622	0.0134007	0.0363733	0.0348222	0.0355704	0.0717389	0.04312	0.0167058		2.00586	12.998	0.500704	0.34884	1.3918	0.696744	0.599169	0.108432	0.250661	0.0660318	0.632086	0.00670037	0.0127306	0.048751	0.0248993	0.0431858	0.00467133	0.00417644
2	15	0.5	0.35	1.4	0.7	0.601986	0.125	0.25	0.00195312	-0.000716146	0.000993574	-0.00245779	-0.00501884	-0.00340662	-0.00263461	4.38e-05	0.00265946	0.0311889	0.041314	0.0114582	0.0363068	0.0347674	0.0355472	0.0723041	0.0372025	0.0166835		2.00391	14.9893	0.500497	0.34914	1.39297	0.697615	0.6004	0.125005	0.250665	0.0623778	0.61971	0.00572912	0.0127074	0.0486744	0.024883	0.0435261	0.00465032	0.00417088
2	3	0.5	0.35	0.466667	0.7	0.601986	0.025	0.75	-0.0556641	0.183838	-0.0474893	-0.00585832	-0.00591968	0.0506613	0.0635982	0.112937	0.00141541	0.108601	0.289233	0.0753944	0.0172474	0.0449889	0.089932	0.12833	0.194155	0.0308895		1.88867	3.55151	0.476255	0.34795	0.463904	0.735463	0.640272	0.0278234	0.751062	0.217201	0.867698	0.0376972	0.0060366	0.0209948	0.0629524	0.0772527	0.00485387	0.0231671
2	5	0.5	0.35	0.466667	0.7	0.601986	0.0416667	0.75	0.0512695	-0.0428223	0.0461747	0.000614975	-0.000508726	-0.0357171	-0.0244291	-0.0157454	0.00256188	0.121768	0.191939	0.1025	0.0187336	0.0468793	0.0818531	0.066587	0.125928	0.0317944		2.10254	4.78589	0.523087	0.350215	0.466429	0.674998	0.58728	0.0410106	0.751921	0.243536	0.959695	0.0512501	0.00655674	0.021877	0.0572972	0.0400844	0.00524699	0.0238458
2	7	0.5	0.35	0.466667	0.7	0.601986	0.0583333	0.75	0.0273438	-0.020159	0.0164799	0.000657777	0.00016381	-0.0133914	-0.00920341	-0.00902461	0.00205198	0.0916929	0.1141	0.0529373	0.0187334	0.0486146	0.0453428	0.0450582	0.0815957	0.0330783		2.05469	6.85889	0.50824	0.35023	0.466743	0.690626	0.596446	0.0578069	0.751539	0.183386	0.798701	0.0264686	0.00655667	0.0226868	0.03174	0.0271244	0.00475975	0.0248087
2	9	0.5	0.35	0.466667	0.7	0.601986	0.075	0.75	0.0109863	-0.00775825	0.00557151	-8.85e-05	-0.00140741	-0.005067	-0.00360439	-0.00357604	0.00294711	0.0589947	0.0711812	0.0266706	0.018535	0.0494128	0.0278151	0.0379111	0.0569217	0.0337794		2.02197	8.93018	0.502786	0.349969	0.46601	0.696453	0.599817	0.0747318	0.75221	0.117989	0.640631	0.0133353	0.00648724	0.0230593	0.0194705	0.022822	0.00426913	0.0253346
2	11	0.5	0.35	0.466667	0.7	0.601986	0.0916667	0.75	0.00585938	-0.00466087	0.00284637	-0.000100076	-0.00133219	-0.00267301	-0.00159586	-0.00244091	0.00297357	0.0465073	0.0536912	0.0181036	0.0187003	0.0509796	0.0235596	0.0372769	0.044882	0.0349601		2.01172	10.9487	0.501423	0.349965	0.466045	0.698129	0.601026	0.0914429	0.75223	0.0930147	0.590603	0.00905178	0.00654511	0.0237905	0.0164917	0.0224402	0.00411419	0.0262201
2	13	0.5	0.35	0.466667	0.7	0.601986	0.108333	0.75	0.00292969	-0.00261043	0.00156724	-0.000350566	-0.00198772	-0.00176409	-0.00105898	-0.0013889	0.00354258	0.0348155	0.0439653	0.0136516	0.0190523	0.0530199	0.0218756	0.0375465	0.0379866	0.0366849		2.00586	12.9661	0.500784	0.349877	0.465739	0.698765	0.601349	0.108183	0.752657	0.069631	0.571549	0.00682581	0.00666829	0.0247426	0.0153129	0.0226025	0.00411521	0.0275137
2	15	0.5	0.35	0.466667	0.7	0.601986	0.125	0.75	0.00244141	-0.00183919	0.00106971	-0.00042248	-0.00212624	-0.0013775	-0.000792163	-0.000984943	0.00367306	0.0311545	0.0362214	0.0114294	0.0189052	0.0536183	0.0212845	0.0374474	0.0319671	0.0374793		2.00488	14.9724	0.500535	0.349852	0.465674	0.699036	0.60151	0.124877	0.752755	0.062309	0.543322	0.00571471	0.00661681	0.0250219	0.0148992	0.0225428	0.00399588	0.0281095
2	3	0.75	0.525	1.05	0.7	0.90298	0.0375	0.5	-0.0327148	0.108236	-0.0322114	-0.00330732	0.00430509	0.0338522	0.0391507	0.0635969	-0.00753621	0.0850325	0.202767	0.0595247	0.0153767	0.0145835	0.0667243	0.0881204	0.131268	0.0104635		1.93457	3.32471	0.725841	0.523264	1.05452	0.723697	0.938332	0.0398849	0.496232	0.170065	0.6083	0.0446436	0.00807278	0.0153127	0.046707	0.0795709	0.00492257	0.00523174
2	5	0.75	0.525	1.05	0.7	0.90298	0.0625	0.5	0.046875	-0.05	0.0407412	0.00486305	0.00431996	-0.0284839	-0.0162754	-0.0243192	0.000588687	0.109375	0.159498	0.0918695	0.0182977	0.0155822	0.0693663	0.0520217	0.100885	0.0134666		2.09375	4.75	0.780556	0.527553	1.05454	0.680061	0.888283	0.0609801	0.500294	0.21875	0.797488	0.0689021	0.0096063	0.0163613	0.0485564	0.0469746	0.00630532	0.0067333
2	7	0.75	0.525	1.05	0.7	0.90298	0.0875	0.5	0.0168457	-0.0175084	0.0103524	0.0032967	0.00374699	-0.00587932	-0.000891611	-0.0100055	-0.000367423	0.0664525	0.0844823	0.0390397	0.0171647	0.0169563	0.0324896	0.0342108	0.061559	0.0126797		2.03369	6.87744	0.757764	0.526731	1.05393	0.695884	0.902174	0.0866245	0.499816	0.132905	0.591376	0.0292798	0.00901147	0.0178041	0.0227427	0.0308917	0.00538641	0.00633983
2	9	0.75	0.525	1.05	0.7	0.90298	0.1125	0.5	0.00537109	-0.00756836	0.00323018	0.002585	0.00353859	-0.000389298	0.00304592	-0.00502036	-0.000839954	0.0394723	0.0528373	0.0189169	0.0178005	0.0195409	0.0217789	0.0337617	0.0435162	0.0121246		2.01074	8.93188	0.752423	0.526357	1.05372	0.699727	0.90573	0.111935	0.49958	0.0789447	0.475536	0.0141877	0.00934526	0.020518	0.0152452	0.0304861	0.00489557	0.00606228
2	11	0.75	0.525	1.05	0.7	0.90298	0.1375	0.5	0.0012207	-0.00483842	0.00150641	0.00220531	0.00289864	0.000807636	0.00375926	-0.00361283	-0.000541635	0.0234057	0.0398968	0.0123577	0.018232	0.0214951	0.0199887	0.0347815	0.0346565	0.0126368		2.00244	10.9468	0.75113	0.526158	1.05304	0.700565	0.906374	0.137003	0.499729	0.0468114	0.438864	0.00926824	0.00957182	0.0225698	0.0139921	0.031407	0.00476527	0.00631839
2	13	0.75	0.525	1.05	0.7	0.90298	0.1625	0.5	0.00146484	-0.00375601	0.00107538	0.00207813	0.00275723	0.00106549	0.00389348	-0.00287006	-0.000509468	0.0190805	0.0344752	0.0101405	0.0190411	0.0227963	0.0196929	0.0360102	0.0303641	0.0129851		2.00293	12.9512	0.750807	0.526091	1.0529	0.700746	0.906495	0.162034	0.499745	0.038161	0.448177	0.00760538	0.00999656	0.0239361	0.013785	0.0325165	0.00493416	0.00649255
2	15	0.75	0.525	1.05	0.7	0.90298	0.1875	0.5	0.000488281	-0.00260417	0.000633457	0.00179648	0.00246698	0.00120639	0.00383749	-0.00209111	-0.00046061	0.0110377	0.0295776	0.00845448	0.0200791	0.0248944	0.0204841	0.0383348	0.0266639	0.0137729		2.00098	14.9609	0.750475	0.525943	1.05259	0.700844	0.906445	0.187108	0.49977	0.0220755	0.443665	0.00634086	0.0105415	0.0261391	0.0143389	0.0346156	0.00499947	0.00688645
2	3	0.75	0.525	2.1	0.7	0.90298	0.0375	0.25	-0.0339355	0.102865	-0.0330666	-0.00558394	0.00604033	0.0324023	0.0363125	0.058109	-0.0116158	0.0863385	0.193231	0.0608162	0.0260359	0.0156754	0.068954	0.0988208	0.126413	0.0181757		1.93213	3.30859	0.7252	0.522068	2.11268	0.722682	0.935769	0.0396791	0.247096	0.172677	0.579693	0.0456121	0.0136689	0.0329183	0.0482678	0.0892331	0.0047405	0.00454392
2	5	0.75	0.525	2.1	0.7	0.90298	0.0625	0.25	0.0471191	-0.057666	0.0412208	0.0117829	0.00653994	-0.0230941	-0.00517101	-0.0315344	0.00512889	0.107297	0.159229	0.0910777	0.0323678	0.014908	0.064232	0.0579881	0.103738	0.0258474		2.09424	4.71167	0.780916	0.531186	2.11373	0.683834	0.89831	0.0605291	0.251282	0.214594	0.796144	0.0683083	0.0169931	0.0313068	0.0449624	0.0523621	0.00648362	0.00646184
2	7	0.75	0.525	2.1	0.7	0.90298	0.0875	0.25	0.0192871	-0.0238909	0.0118193	0.00900691	0.0061298	-0.00188535	0.00897925	-0.0153406	0.00278994	0.0693974	0.0903313	0.0408205	0.0305827	0.0159515	0.0340515	0.049177	0.0668471	0.0232129		2.03857	6.83276	0.758864	0.529729	2.11287	0.69868	0.911088	0.0861577	0.250697	0.138795	0.632319	0.0306153	0.0160559	0.0334982	0.023836	0.0444058	0.00584912	0.00580323
2	9	0.75	0.525	2.1	0.7	0.90298	0.1125	0.25	0.00512695	-0.0110948	0.00340556	0.00726921	0.00581659	0.00401397	0.0129694	-0.00838856	0.00136497	0.0387246	0.0557832	0.0189235	0.0301812	0.0176137	0.0298394	0.0556479	0.0469827	0.0209973		2.01025	8.90015	0.752554	0.528816	2.11221	0.70281	0.914691	0.111556	0.250341	0.0774492	0.502049	0.0141926	0.0158451	0.0369888	0.0208876	0.0502489	0.00528555	0.00524932
2	11	0.75	0.525	2.1	0.7	0.90298	0.1375	0.25	0.00146484	-0.00761275	0.00168207	0.00670961	0.00540645	0.00507585	0.0134429	-0.00623164	0.00122229	0.0246618	0.0426616	0.0126067	0.03012	0.0184892	0.0293725	0.0563207	0.0375473	0.0203947		2.00293	10.9163	0.751262	0.528523	2.11135	0.703553	0.915118	0.136643	0.250306	0.0493237	0.469278	0.00945504	0.015813	0.0388274	0.0205608	0.0508564	0.00516275	0.00509869
2	13	0.75	0.525	2.1	0.7	0.90298	0.1625	0.25	0.00146484	-0.00567157	0.00113496	0.00596469	0.00477258	0.00485013	0.0128085	-0.00472389	0.00110336	0.0190805	0.0366288	0.0101116	0.0321649	0.0209089	0.0314018	0.0612569	0.0329106	0.0206899		2.00293	12.9263	0.750851	0.528131	2.11002	0.703395	0.914545	0.161732	0.250276	0.038161	0.476174	0.00758371	0.0168866	0.0439087	0.0219813	0.0553137	0.00534797	0.00517248
2	15	0.75	0.525	2.1	0.7	0.90298	0.1875	0.25	0.000488281	-0.00447591	0.000720583	0.00565347	0.0045265	0.0049434	0.0125484	-0.00387518	0.00106128	0.0110377	0.0309935	0.00843896	0.0318994	0.0213465	0.0312177	0.0605606	0.0282974	0.02089		2.00098	14.9329	0.75054	0.527968	2.10951	0.70346	0.914311	0.186773	0.250265	0.0220755	0.464903	0.00632922	0.0167472	0.0448277	0.0218524	0.054685	0.00530575	0.0052225
2	3	0.75	0.525	0.7	0.7	0.90298	0.0375	0.75	-0.0397949	0.160238	-0.0358512	-0.0101039	-0.0120397	0.0319424	0.034183	0.106648	0.00237072	0.0934415	0.236921	0.0663207	0.015901	0.0284309	0.0781941	0.110266	0.153168	0.0167122		1.92041	3.48071	0.723112	0.519695	0.691572	0.72236	0.933846	0.0414993	0.751778	0.186883	0.710762	0.0497405	0.00834803	0.0199016	0.0547359	0.0995677	0.0057438	0.0125342
2	5	0.75	0.525	0.7	0.7	0.90298	0.0625	0.75	0.0380859	-0.0195312	0.032734	-0.0036798	-0.00987156	-0.0297738	-0.0258729	0.000257598	0.00668419	0.1043	0.161307	0.086876	0.0188807	0.0308744	0.0672665	0.0536076	0.105762	0.0165954		2.07617	4.90234	0.774551	0.523068	0.69309	0.679158	0.879617	0.0625161	0.755013	0.208601	0.806534	0.065157	0.00991239	0.021612	0.0470865	0.0484066	0.00661011	0.0124466
2	7	0.75	0.525	0.7	0.7	0.90298	0.0875	0.75	0.0153809	-0.00369699	0.00909327	-0.0035218	-0.00873691	-0.0113813	-0.0124791	0.00268292	0.00575723	0.0649538	0.0876456	0.0386129	0.01839	0.0322312	0.0340409	0.0390931	0.0652557	0.0174193		2.03076	6.97412	0.75682	0.523151	0.693884	0.692033	0.891711	0.0877348	0.754318	0.129908	0.613519	0.0289597	0.00965473	0.0225618	0.0238286	0.0353003	0.00570987	0.0130645
2	9	0.75	0.525	0.7	0.7	0.90298	0.1125	0.75	0.00488281	0.000922309	0.00286574	-0.0034332	-0.00818769	-0.00602619	-0.00809636	0.00313971	0.00534721	0.0379605	0.0545072	0.0185148	0.0183934	0.0335701	0.0226262	0.0363284	0.0455526	0.0181338		2.00977	9.0083	0.752149	0.523198	0.694269	0.695782	0.895669	0.112853	0.75401	0.0759211	0.490565	0.0138861	0.00965652	0.0234991	0.0158383	0.0328038	0.00512467	0.0136003
2	11	0.75	0.525	0.7	0.7	0.90298	0.1375	0.75	0.0012207	0.00177557	0.00125009	-0.00315658	-0.00739272	-0.00428676	-0.00629104	0.00273138	0.00486854	0.0234057	0.0421599	0.0125192	0.0185782	0.0346716	0.0204452	0.0364556	0.0367289	0.018858		2.00244	11.0195	0.750938	0.523343	0.694825	0.696999	0.897299	0.137876	0.753651	0.0468114	0.463759	0.00938939	0.00975355	0.0242701	0.0143116	0.0329187	0.00505023	0.0141435
2	13	0.75	0.525	0.7	0.7	0.90298	0.1625	0.75	0.000976563	0.00015024	0.000926542	-0.00204099	-0.00526079	-0.00289444	-0.00380765	0.000893134	0.00395446	0.0155945	0.0364162	0.00998116	0.0198458	0.0376777	0.0208462	0.0388567	0.0325542	0.0205239		2.00195	13.002	0.750695	0.523928	0.696317	0.697974	0.899541	0.162645	0.752966	0.0311889	0.47341	0.00748587	0.010419	0.0263744	0.0145923	0.0350868	0.00529006	0.015393
2	15	0.75	0.525	0.7	0.7	0.90298	0.1875	0.75	0.000488281	-0.000227865	0.000615934	-0.00134172	-0.00363467	-0.00190732	-0.00218879	0.000259583	0.0030468	0.0110377	0.0314309	0.00852495	0.0200013	0.0382952	0.02062	0.0392013	0.0283863	0.021		2.00098	14.9966	0.750462	0.524296	0.697456	0.698665	0.901003	0.187549	0.752285	0.0220755	0.471464	0.00639371	0.0105007	0.0268067	0.014434	0.0353979	0.00532244	0.01575
2	3	0.25	0.1875	0.375	0.75	0.346574	0.0125	0.5	-0.0769043	0.313558	-0.0554729	-0.00931411	-0.0142489	0.059404	0.108989	0.214364	0.00769171	0.142372	0.511461	0.0953316	0.0210614	0.0604188	0.107441	0.243188	0.370422	0.045257		1.84619	3.94067	0.236132	0.185754	0.369657	0.794553	0.384346	0.0151796	0.503846	0.284744	1.53438	0.0238329	0.00394902	0.0226571	0.0805811	0.0842826	0.00463028	0.0226285
2	5	0.25	0.1875	0.375	0.75	0.346574	0.0208333	0.5	0.0527344	-0.0195312	0.0511104	-0.0025346	-0.00907532	-0.0408786	-0.0314448	0.0048161	0.00949341	0.153975	0.276513	0.114931	0.021659	0.0630611	0.0953982	0.102455	0.197504	0.0468406		2.10547	4.90234	0.262778	0.187025	0.371597	0.719341	0.335676	0.0209337	0.504747	0.30795	1.38256	0.0287326	0.00406105	0.0236479	0.0715486	0.0355082	0.00411467	0.0234203
2	7	0.25	0.1875	0.375	0.75	0.346574	0.0291667	0.5	0.0446777	-0.026716	0.0276465	-0.000660516	-0.00503972	-0.0235183	-0.0202726	-0.0100777	0.00764757	0.127009	0.17697	0.0722574	0.0224565	0.067113	0.0611625	0.069867	0.133729	0.0494835		2.08936	6.81299	0.256912	0.187376	0.37311	0.732361	0.339548	0.0288727	0.503824	0.254018	1.23879	0.0180643	0.0042106	0.0251674	0.0458718	0.0242141	0.00390043	0.0247417
2	9	0.25	0.1875	0.375	0.75	0.346574	0.0375	0.5	0.0280762	-0.0170356	0.0130448	-0.000205664	-0.00355719	-0.0115207	-0.00953224	-0.00832984	0.00694364	0.106573	0.125628	0.0440443	0.0229094	0.070276	0.0421871	0.059273	0.099809	0.0520826		2.05615	8.84668	0.253261	0.187461	0.373666	0.741359	0.34327	0.0371876	0.503472	0.213145	1.13065	0.0110111	0.00429551	0.0263535	0.0316403	0.0205425	0.00374284	0.0260413
2	11	0.25	0.1875	0.375	0.75	0.346574	0.0458333	0.5	0.0144043	-0.00923295	0.00597195	-0.000199446	-0.00296109	-0.00545898	-0.00383414	-0.00511274	0.00677214	0.0847217	0.0931536	0.0289202	0.0231315	0.0739096	0.0326525	0.0542715	0.0779091	0.0552594		2.02881	10.8984	0.251493	0.187463	0.37389	0.745906	0.345245	0.045599	0.503386	0.169443	1.02469	0.00723006	0.00433716	0.0277161	0.0244894	0.0188091	0.00357084	0.0276297
2	13	0.25	0.1875	0.375	0.75	0.346574	0.0541667	0.5	0.0100098	-0.00666692	0.00356503	3.31e-05	-0.00188881	-0.00311405	-0.00113953	-0.00411392	0.00626997	0.0721794	0.0752329	0.0220068	0.0235878	0.0771282	0.0297971	0.054513	0.0650494	0.0574506		2.02002	12.9133	0.250891	0.187506	0.374292	0.747664	0.346179	0.0539438	0.503135	0.144359	0.978028	0.0055017	0.00442271	0.0289231	0.0223478	0.0188928	0.00352351	0.0287253
2	15	0.25	0.1875	0.375	0.75	0.346574	0.0625	0.5	0.00732422	-0.00878906	0.00259066	0.00116706	0.000788789	-0.00113566	0.00220631	-0.00671152	0.00512593	0.0640058	0.0576439	0.0172359	0.0233444	0.0799207	0.0285777	0.0546346	0.0518438	0.0606868		2.01465	14.8682	0.250648	0.187719	0.375296	0.749148	0.347338	0.0620805	0.502563	0.128012	0.864658	0.00430898	0.00437707	0.0299703	0.0214333	0.0189349	0.00324024	0.0303434
2	3	0.25	0.1875	0.75	0.75	0.346574	0.0125	0.25	-0.0756836	0.306641	-0.0550116	-0.0144462	-0.00876343	0.0534902	0.0922132	0.208551	-0.00507018	0.141954	0.490655	0.0966044	0.0291945	0.0398617	0.108796	0.29962	0.350184	0.0243969		1.84863	3.91992	0.236247	0.184791	0.743427	0.790118	0.378532	0.0151069	0.248732	0.283908	1.47197	0.0241511	0.00547398	0.0298963	0.0815973	0.10384	0.0043773	0.00609923
2	5	0.25	0.1875	0.75	0.75	0.346574	0.0208333	0.25	0.0524902	-0.0195312	0.0496854	-0.00257022	-0.00516537	-0.0405013	-0.0330002	0.00400246	0.00329218	0.151058	0.275788	0.113403	0.0303744	0.0415129	0.0900324	0.0980444	0.19834	0.0235454		2.10498	4.90234	0.262421	0.187018	0.746126	0.719624	0.335137	0.0209167	0.250823	0.302116	1.37894	0.0283508	0.0056952	0.0311347	0.0675243	0.0339796	0.00413209	0.00588634
2	7	0.25	0.1875	0.75	0.75	0.346574	0.0291667	0.25	0.0407715	-0.0247628	0.0254115	-0.000265207	-0.00339951	-0.0215821	-0.017973	-0.00964631	0.00391277	0.124453	0.175956	0.0694711	0.030709	0.0433943	0.0582687	0.0747169	0.13486	0.0241283		2.08154	6.82666	0.256353	0.18745	0.74745	0.733813	0.340345	0.0288853	0.250978	0.248906	1.23169	0.0173678	0.00575793	0.0325457	0.0437016	0.0258949	0.00393343	0.00603207
2	9	0.25	0.1875	0.75	0.75	0.346574	0.0375	0.25	0.027832	-0.0161675	0.0126407	-0.000240336	-0.00366382	-0.0113561	-0.0086901	-0.00771448	0.00429058	0.105775	0.126722	0.0434568	0.0310363	0.0450783	0.0433721	0.0710209	0.102125	0.0250132		2.05566	8.85449	0.25316	0.187455	0.747252	0.741483	0.343562	0.0372107	0.251073	0.211549	1.14049	0.0108642	0.0058193	0.0338087	0.0325291	0.024614	0.00382971	0.0062533
2	11	0.25	0.1875	0.75	0.75	0.346574	0.0458333	0.25	0.0134277	-0.0078125	0.00562862	-0.000555893	-0.00353888	-0.00558025	-0.00331334	-0.00404842	0.00398531	0.085598	0.0960121	0.0289896	0.0315676	0.0477666	0.0362104	0.0690884	0.0809652	0.0261012		2.02686	10.9141	0.251407	0.187396	0.747346	0.745815	0.345425	0.0456478	0.250996	0.171196	1.05613	0.00724739	0.00591892	0.035825	0.0271578	0.0239442	0.00371091	0.00652529
2	13	0.25	0.1875	0.75	0.75	0.346574	0.0541667	0.25	0.0100098	-0.00777494	0.00351095	0.000839915	-0.000984454	-0.00233633	0.00182229	-0.00525523	0.00292488	0.0713288	0.077579	0.0217262	0.0321564	0.0499596	0.0348431	0.0712705	0.068053	0.0270245		2.02002	12.8989	0.250878	0.187657	0.749262	0.748248	0.347205	0.053882	0.250731	0.142658	1.00853	0.00543156	0.00602933	0.0374697	0.0261324	0.0247005	0.0036862	0.00675613
2	15	0.25	0.1875	0.75	0.75	0.346574	0.0625	0.25	0.00708008	-0.00953776	0.0025025	0.002435	0.000897248	0.000178291	0.00624666	-0.0075488	0.00271438	0.0645081	0.0599313	0.0171828	0.0309623	0.0502617	0.0339378	0.0703608	0.0544292	0.0279824		2.01416	14.8569	0.250626	0.187957	0.750673	0.750134	0.348739	0.0620282	0.250679	0.129016	0.898969	0.0042957	0.00580544	0.0376963	0.0254533	0.0243852	0.00340182	0.0069956
2	3	0.25	0.1875	0.25	0.75	0.346574	0.0125	0.75	-0.0742188	0.303874	-0.0544486	-0.00682832	-0.0162515	0.0606053	0.116262	0.207745	0.0153113	0.138823	0.506603	0.0928444	0.018022	0.0816093	0.106785	0.252661	0.369448	0.0700027		1.85156	3.91162	0.236388	0.18622	0.245937	0.795454	0.386867	0.0150968	0.761484	0.277646	1.51981	0.0232111	0.00337912	0.0204023	0.0800887	0.0875657	0.0046181	0.052502
2	5	0.25	0.1875	0.25	0.75	0.346574	0.0208333	0.75	0.0541992	-0.026123	0.0517389	-0.0015561	-0.00804517	-0.0405577	-0.0297807	-0.000504632	0.0126603	0.151061	0.270387	0.113469	0.0186341	0.0851997	0.0958217	0.104393	0.193396	0.0722685		2.1084	4.86938	0.262935	0.187208	0.247989	0.719582	0.336252	0.0208228	0.759495	0.302121	1.35193	0.0283673	0.0034939	0.0212999	0.0718663	0.0361799	0.00402908	0.0542014
2	7	0.25	0.1875	0.25	0.75	0.346574	0.0291667	0.75	0.043457	-0.0257394	0.0267895	-0.000789978	-0.00651061	-0.0229299	-0.0198166	-0.00947814	0.0125879	0.125258	0.174608	0.0700083	0.0196115	0.0903648	0.0607308	0.0687079	0.131977	0.0762351		2.08691	6.81982	0.256697	0.187352	0.248372	0.732803	0.339706	0.0288902	0.759441	0.250516	1.22225	0.0175021	0.00367715	0.0225912	0.0455481	0.0238123	0.00384932	0.0571763
2	9	0.25	0.1875	0.25	0.75	0.346574	0.0375	0.75	0.0273438	-0.0157335	0.0127431	-0.000360785	-0.00417698	-0.0113364	-0.00960759	-0.00731399	0.011495	0.107048	0.125858	0.0439131	0.0202139	0.0953464	0.041945	0.0565711	0.0998777	0.0813367		2.05469	8.8584	0.253186	0.187432	0.248956	0.741498	0.343244	0.0372257	0.758621	0.214097	1.13272	0.0109783	0.00379011	0.0238366	0.0314588	0.0196061	0.00374541	0.0610026
2	11	0.25	0.1875	0.25	0.75	0.346574	0.0458333	0.75	0.0134277	-0.0077903	0.00567038	-0.000566322	-0.00484205	-0.00549632	-0.00440447	-0.00390059	0.012736	0.0826967	0.0918988	0.0285185	0.0204087	0.0998274	0.0320648	0.0510973	0.0768345	0.0855484		2.02686	10.9143	0.251418	0.187394	0.248789	0.745878	0.345047	0.0456546	0.759552	0.165393	1.01089	0.00712962	0.00382664	0.0249568	0.0240486	0.017709	0.00352158	0.0641613
2	13	0.25	0.1875	0.25	0.75	0.346574	0.0541667	0.75	0.0090332	-0.00584059	0.00342389	-0.000407907	-0.00418068	-0.00339497	-0.00217152	-0.00339574	0.0132332	0.071459	0.0739465	0.0217319	0.0209043	0.105568	0.0285817	0.0501066	0.063834	0.0905531		2.01807	12.9241	0.250856	0.187424	0.248955	0.747454	0.345821	0.0539827	0.759925	0.142918	0.961304	0.00543297	0.00391956	0.0263919	0.0214363	0.0173656	0.00345768	0.0679148
2	15	0.25	0.1875	0.25	0.75	0.346574	0.0625	0.75	0.00756836	-0.00799154	0.00258041	0.000580911	-0.000228845	-0.00169812	0.000660521	-0.00590995	0.0108125	0.0644527	0.0563742	0.0171777	0.0208085	0.10891	0.0270472	0.0499633	0.0506182	0.0932905		2.01514	14.8801	0.250645	0.187609	0.249943	0.748726	0.346803	0.0621306	0.758109	0.128905	0.845613	0.00429442	0.0039016	0.0272275	0.0202854	0.017316	0.00316364	0.0699679
2	3	0.5	0.375	0.75	0.75	0.693147	0.025	0.5	-0.0505371	0.189209	-0.0402953	-0.00881701	-0.00503158	0.0387938	0.0696425	0.127652	-0.00360943	0.106306	0.297743	0.0719686	0.0169989	0.021831	0.0823576	0.208252	0.211175	0.0143008		1.89893	3.56763	0.479852	0.371694	0.746226	0.779095	0.74142	0.0281913	0.498195	0.212612	0.893228	0.0359843	0.0063746	0.0163732	0.0617682	0.144349	0.00527938	0.00715039
2	5	0.5	0.375	0.75	0.75	0.693147	0.0416667	0.5	0.0463867	-0.0311523	0.0407067	-0.00073377	-0.00323632	-0.0330787	-0.028289	-0.00818445	0.00276927	0.12272	0.204768	0.0959693	0.020645	0.0263546	0.0752629	0.0738234	0.14339	0.0157914		2.09277	4.84424	0.520353	0.374725	0.747573	0.725191	0.673539	0.0413256	0.501385	0.24544	1.02384	0.0479846	0.00774186	0.0197659	0.0564472	0.0511705	0.0059746	0.00789572
2	7	0.5	0.375	0.75	0.75	0.693147	0.0583333	0.5	0.0256348	-0.015346	0.0147197	-0.000614113	-0.00298624	-0.0133579	-0.0126155	-0.00550264	0.00273576	0.0884689	0.121651	0.0486651	0.020703	0.0292724	0.0411624	0.0510634	0.0932026	0.0168503		2.05127	6.89258	0.50736	0.37477	0.74776	0.739982	0.684403	0.0580123	0.501368	0.176938	0.85156	0.0243326	0.00776363	0.0219543	0.0308718	0.0353945	0.00543682	0.00842514
2	9	0.5	0.375	0.75	0.75	0.693147	0.075	0.5	0.00927734	-0.00556098	0.0047396	-0.0008142	-0.00278026	-0.00506647	-0.00477854	-0.00209126	0.0023696	0.0566554	0.0776993	0.0248077	0.020558	0.030513	0.0272931	0.0466236	0.0655887	0.0169462		2.01855	8.94995	0.50237	0.374695	0.747915	0.7462	0.689835	0.0748432	0.501185	0.113311	0.699293	0.0124038	0.00770926	0.0228847	0.0204698	0.032317	0.00491915	0.00847309
2	11	0.5	0.375	0.75	0.75	0.693147	0.0916667	0.5	0.00561523	-0.00435014	0.00262385	-0.000353518	-0.00199307	-0.00275799	-0.00179492	-0.00233093	0.00215555	0.0431342	0.0615423	0.0170552	0.0217493	0.0339642	0.0246418	0.0480896	0.0540428	0.0185837		2.01123	10.9521	0.501312	0.374867	0.748505	0.747932	0.691903	0.091453	0.501078	0.0862684	0.676965	0.00852762	0.00815598	0.0254731	0.0184813	0.0333332	0.00495392	0.00929186
2	13	0.5	0.375	0.75	0.75	0.693147	0.108333	0.5	0.00244141	-0.00178411	0.00135742	-0.000909473	-0.0028467	-0.00214148	-0.00161294	-0.000764437	0.00253604	0.0311545	0.0510506	0.0130006	0.0225041	0.0361104	0.0241283	0.0495409	0.0459434	0.0196261		2.00488	12.9768	0.500679	0.374659	0.747865	0.748394	0.692029	0.108251	0.501268	0.062309	0.663657	0.00650032	0.00843902	0.0270828	0.0180962	0.0343392	0.00497721	0.00981303
2	15	0.5	0.375	0.75	0.75	0.693147	0.125	0.5	0.00219727	-0.00362956	0.0010962	0.000435954	-0.000830661	-0.000562309	0.00171601	-0.00275323	0.0019333	0.0301778	0.0438504	0.0111009	0.0232755	0.0380582	0.0247298	0.052108	0.0403287	0.0206671		2.00439	14.9456	0.500548	0.375163	0.749377	0.749578	0.694337	0.124656	0.500967	0.0603556	0.657757	0.00555045	0.00872832	0.0285436	0.0185474	0.0361185	0.00504108	0.0103335
2	3	0.5	0.375	1.5	0.75	0.693147	0.025	0.25	-0.0473633	0.179036	-0.0381044	-0.0144055	-0.00315667	0.030301	0.0410293	0.120897	-0.0113106	0.105757	0.274507	0.0726617	0.0234898	0.0120648	0.079233	0.163256	0.191317	0.0192526		1.90527	3.53711	0.480948	0.369598	1.49526	0.772726	0.721587	0.0280224	0.247172	0.211513	0.823522	0.0363309	0.00880866	0.0180972	0.0594248	0.113161	0.00478291	0.00481315
2	5	0.5	0.375	1.5	0.75	0.693147	0.0416667	0.25	0.0456543	-0.0316895	0.039171	-6.79e-06	-0.00227186	-0.0317279	-0.0271376	-0.00918605	0.00222821	0.120741	0.19655	0.0940263	0.0289655	0.0150585	0.0701362	0.0747461	0.137267	0.0231		2.09131	4.84155	0.519586	0.374997	1.49659	0.726204	0.674337	0.0412839	0.250557	0.241481	0.982751	0.0470131	0.0108621	0.0225878	0.0526022	0.05181	0.00571945	0.00577499
2	7	0.5	0.375	1.5	0.75	0.693147	0.0583333	0.25	0.0258789	-0.0171945	0.0148523	0.000447715	-0.00197695	-0.0127378	-0.0106673	-0.00729406	0.00236853	0.0887423	0.122766	0.0488105	0.0301378	0.0176018	0.0398102	0.0610594	0.0947075	0.0217		2.05176	6.87964	0.507426	0.375168	1.49703	0.740447	0.685753	0.0579078	0.250592	0.177485	0.859362	0.0244053	0.0113017	0.0264027	0.0298577	0.0423232	0.0055246	0.00542499
2	9	0.5	0.375	1.5	0.75	0.693147	0.075	0.25	0.0090332	-0.00724284	0.00470897	0.000147388	-0.00168205	-0.00420044	-0.00182211	-0.00377167	0.00179418	0.0561539	0.0782666	0.0243922	0.0294597	0.019817	0.0310611	0.0637697	0.0667187	0.0197887		2.01807	8.93481	0.502354	0.375055	1.49748	0.74685	0.691884	0.0747171	0.250449	0.112308	0.704399	0.0121961	0.0110474	0.0297255	0.0232958	0.0442018	0.00500391	0.00494719
2	11	0.5	0.375	1.5	0.75	0.693147	0.0916667	0.25	0.00537109	-0.00426136	0.00246082	-3.55e-05	-0.0015641	-0.00235104	0.000234557	-0.00237325	0.001495	0.0424524	0.0611868	0.0166948	0.030305	0.021439	0.0302851	0.066671	0.0540881	0.0194833		2.01074	10.9531	0.50123	0.374987	1.49765	0.748237	0.69331	0.0914491	0.250374	0.0849048	0.673055	0.00834741	0.0113644	0.0321585	0.0227138	0.0462128	0.00495807	0.00487082
2	13	0.5	0.375	1.5	0.75	0.693147	0.108333	0.25	0.00219727	-0.00279823	0.00131423	-6.28e-05	-0.00159366	-0.00131328	0.00170715	-0.0018309	0.00151074	0.0321367	0.0519313	0.0129988	0.0317762	0.023868	0.031047	0.0707845	0.0467692	0.0196526		2.00439	12.9636	0.500657	0.374976	1.49761	0.749015	0.69433	0.108135	0.250378	0.0642735	0.675107	0.00649941	0.0119161	0.0358021	0.0232852	0.0490641	0.00506666	0.00491315
2	15	0.5	0.375	1.5	0.75	0.693147	0.125	0.25	0.00268555	-0.00374349	0.00109992	0.00101955	-0.000878445	-2.28e-05	0.00455845	-0.00286925	0.00191201	0.0320996	0.0438254	0.0111826	0.0321334	0.0254419	0.0319105	0.0736911	0.0401926	0.019892		2.00537	14.9438	0.50055	0.375382	1.49868	0.749983	0.696307	0.124641	0.250478	0.0641992	0.657381	0.00559132	0.01205	0.0381629	0.0239329	0.0510788	0.00502407	0.004973
2	3	0.5	0.375	0.5	0.75	0.693147	0.025	0.75	-0.0498047	0.194661	-0.0404428	-0.00752291	-0.00916174	0.0408281	0.0752857	0.133305	0.00277909	0.106937	0.301706	0.0734868	0.0175606	0.0422134	0.0876633	0.203473	0.219373	0.0277038		1.90039	3.58398	0.479779	0.372179	0.495419	0.780621	0.745331	0.0283326	0.752084	0.213874	0.905119	0.0367434	0.00658521	0.0211067	0.0657475	0.141037	0.00548431	0.0207778
2	5	0.5	0.375	0.5	0.75	0.693147	0.0416667	0.75	0.0498047	-0.0355957	0.0424052	-0.000911667	-0.00485937	-0.0348188	-0.0300496	-0.0105292	0.00516785	0.118317	0.201956	0.0949326	0.0194896	0.0443209	0.0761541	0.0756429	0.144232	0.02843		2.09961	4.82202	0.521203	0.374658	0.49757	0.723886	0.672318	0.041228	0.753876	0.236635	1.00978	0.0474663	0.0073086	0.0221604	0.0571156	0.0524317	0.00600968	0.0213225
2	7	0.5	0.375	0.5	0.75	0.693147	0.0583333	0.75	0.0239258	-0.0140555	0.0141602	-0.000886206	-0.00414407	-0.0129719	-0.0121179	-0.00473473	0.00453585	0.0872139	0.122272	0.0488447	0.0193817	0.0452056	0.0429479	0.0532897	0.0948079	0.029209		2.04785	6.90161	0.50708	0.374668	0.497928	0.740271	0.684748	0.0580571	0.753402	0.174428	0.855902	0.0244224	0.00726813	0.0226028	0.0322109	0.0369376	0.00553046	0.0219067
2	9	0.5	0.375	0.5	0.75	0.693147	0.075	0.75	0.0107422	-0.00762261	0.0053205	-0.000350391	-0.0024484	-0.00511071	-0.00429138	-0.00371361	0.0034785	0.0595543	0.0814858	0.0259519	0.0198168	0.0471522	0.028253	0.0463918	0.0688082	0.0302769		2.02148	8.9314	0.50266	0.374869	0.498776	0.746167	0.690173	0.0747215	0.752609	0.119109	0.733372	0.0129759	0.00743129	0.0235761	0.0211898	0.0321563	0.00516062	0.0227076
2	11	0.5	0.375	0.5	0.75	0.693147	0.0916667	0.75	0.00634766	-0.00461648	0.00279053	-0.000323341	-0.00215477	-0.00285074	-0.00199893	-0.00248186	0.00327499	0.0464432	0.0632691	0.0177691	0.0197908	0.0479721	0.0242786	0.0448805	0.0554885	0.0310885		2.0127	10.9492	0.501395	0.374879	0.498923	0.747862	0.691762	0.0914392	0.752456	0.0928864	0.69596	0.00888454	0.00742154	0.023986	0.018209	0.0311088	0.00508645	0.0233163
2	13	0.5	0.375	0.5	0.75	0.693147	0.108333	0.75	0.00317383	-0.00230995	0.0014432	-0.000452707	-0.00211843	-0.00174214	-0.000962961	-0.00121076	0.00317388	0.0339057	0.0514524	0.0132764	0.0197011	0.0487073	0.0226943	0.0444575	0.0463509	0.0319504		2.00635	12.97	0.500722	0.37483	0.498941	0.748693	0.69248	0.108202	0.75238	0.0678114	0.668881	0.00663823	0.0073879	0.0243536	0.0170207	0.0308156	0.00502134	0.0239628
2	15	0.5	0.375	0.5	0.75	0.693147	0.125	0.75	0.00219727	-0.00335287	0.00112082	5.24e-05	-0.0014519	-0.000954596	0.000423822	-0.00245355	0.0031305	0.0301778	0.0429445	0.0112057	0.0198137	0.0502048	0.022181	0.0445234	0.0393055	0.0334327		2.00439	14.9497	0.50056	0.37502	0.499274	0.749284	0.693441	0.124693	0.752348	0.0603556	0.644167	0.00560283	0.00743014	0.0251024	0.0166357	0.0308613	0.00491318	0.0250745
2	3	0.75	0.5625	1.125	0.75	1.03972	0.0375	0.5	-0.043457	0.121908	-0.0404806	-0.000867477	0.00979516	0.0462659	0.0918981	0.0687005	-0.0103184	0.0960202	0.234904	0.0640746	0.0275984	0.0327613	0.0804702	0.202951	0.178789	0.0134132		1.91309	3.36572	0.71964	0.562012	1.13602	0.784699	1.13527	0.0400763	0.494841	0.19204	0.704711	0.0480559	0.0155241	0.0368565	0.0603527	0.211012	0.0067046	0.00670661
2	5	0.75	0.5625	1.125	0.75	1.03972	0.0625	0.5	0.0498047	-0.0710449	0.0425122	0.0110993	0.0112118	-0.024608	-0.00896359	-0.0452943	4.05e-05	0.108636	0.186046	0.0905616	0.0304745	0.0315255	0.0687063	0.0739897	0.13552	0.0150483		2.09961	4.64478	0.781884	0.568743	1.13761	0.731544	1.0304	0.0596691	0.50002	0.217271	0.930232	0.0679212	0.0171419	0.0354662	0.0515297	0.0769287	0.00847001	0.00752413
2	7	0.75	0.5625	1.125	0.75	1.03972	0.0875	0.5	0.0195312	-0.031529	0.0113531	0.00921912	0.0106285	-0.0010519	0.0113045	-0.0236758	-0.00118495	0.0688875	0.10727	0.0402159	0.028999	0.0320477	0.0378522	0.0599734	0.0871884	0.0147942		2.03906	6.7793	0.758515	0.567686	1.13696	0.749211	1.05147	0.0854284	0.499408	0.137775	0.750892	0.0301619	0.016312	0.0360537	0.0283892	0.0623556	0.00762899	0.00739711
2	9	0.75	0.5625	1.125	0.75	1.03972	0.1125	0.5	0.00488281	-0.0165744	0.00309761	0.00753688	0.00904517	0.00463987	0.0157341	-0.0141952	-0.00123769	0.0379605	0.0686501	0.0182311	0.0286202	0.0333728	0.0303515	0.0598547	0.0615945	0.0143064		2.00977	8.85083	0.752323	0.566739	1.13518	0.75348	1.05608	0.110903	0.499381	0.0759211	0.617851	0.0136733	0.0160989	0.0375444	0.0227636	0.0622322	0.00692938	0.0071532
2	11	0.75	0.5625	1.125	0.75	1.03972	0.1375	0.5	0.000732422	-0.0108754	0.00131725	0.00647085	0.00779519	0.00522812	0.0152797	-0.00987674	-0.00102266	0.0234261	0.0545884	0.0120235	0.0288179	0.0343313	0.0291262	0.0602171	0.050187	0.0147891		2.00146	10.8804	0.750988	0.56614	1.13377	0.753921	1.05561	0.136142	0.499489	0.0468521	0.600472	0.00901762	0.01621	0.0386227	0.0218447	0.062609	0.00690071	0.00739457
2	13	0.75	0.5625	1.125	0.75	1.03972	0.1625	0.5	0.00146484	-0.00897686	0.000987601	0.00641272	0.00787852	0.00548057	0.0155096	-0.00819146	-0.00115245	0.0190805	0.0458107	0.00993194	0.0285811	0.0342696	0.0289601	0.0601243	0.0425778	0.015185		2.00293	12.8833	0.750741	0.566107	1.13386	0.75411	1.05585	0.161169	0.499424	0.038161	0.59554	0.00744896	0.0160769	0.0385533	0.0217201	0.0625125	0.0069189	0.00759249
2	15	0.75	0.5625	1.125	0.75	1.03972	0.1875	0.5	0.000488281	-0.00771484	0.000659306	0.00627786	0.00746186	0.00565811	0.0155536	-0.00717864	-0.000849596	0.0110377	0.0380194	0.00826941	0.0283155	0.0345747	0.0286122	0.0599454	0.0357983	0.0154758		2.00098	14.8843	0.750494	0.566031	1.13339	0.754244	1.05589	0.186154	0.499575	0.0220755	0.570291	0.00620206	0.0159275	0.0388966	0.0214592	0.0623264	0.00671218	0.00773788
2	3	0.75	0.5625	2.25	0.75	1.03972	0.0375	0.25	-0.0473633	0.136556	-0.0431052	-0.00783091	0.00677463	0.0425777	0.0941522	0.0792988	-0.0147739	0.101636	0.245681	0.0687102	0.0480273	0.036534	0.0954358	0.29695	0.187822	0.0230151		1.90527	3.40967	0.717671	0.558095	2.26524	0.781933	1.13761	0.0404737	0.246307	0.203273	0.737043	0.0515326	0.0270153	0.0822015	0.0715769	0.308745	0.00704333	0.00575378
2	5	0.75	0.5625	2.25	0.75	1.03972	0.0625	0.25	0.045166	-0.0714844	0.038936	0.0195288	0.0107831	-0.0143735	0.0129718	-0.0488753	0.00816813	0.107568	0.195212	0.0884457	0.0556142	0.0337724	0.0691624	0.104569	0.147498	0.0314862		2.09033	4.64258	0.779202	0.573485	2.27426	0.73922	1.05321	0.0594453	0.252042	0.215136	0.97606	0.0663343	0.031283	0.075988	0.0518718	0.108723	0.00921863	0.00787155
2	7	0.75	0.5625	2.25	0.75	1.03972	0.0875	0.25	0.0180664	-0.0366908	0.0106337	0.0177775	0.0112007	0.0077214	0.0347129	-0.0294818	0.00613292	0.0665909	0.113737	0.0389389	0.0519585	0.0334441	0.0506222	0.102343	0.0958813	0.0288528		2.03613	6.74316	0.757975	0.5725	2.2752	0.755791	1.07581	0.0849203	0.251533	0.133182	0.796156	0.0292042	0.0292266	0.0752491	0.0379666	0.106408	0.00838961	0.0072132
2	9	0.75	0.5625	2.25	0.75	1.03972	0.1125	0.25	0.00463867	-0.0214572	0.00299902	0.0153708	0.00986451	0.0124038	0.0386032	-0.0192423	0.00506074	0.0371792	0.0779608	0.0182296	0.051921	0.0344661	0.0500452	0.108087	0.0712305	0.0268959		2.00928	8.80688	0.752249	0.571146	2.2722	0.759303	1.07986	0.110335	0.251265	0.0743584	0.701647	0.0136722	0.0292056	0.0775487	0.0375339	0.11238	0.00801343	0.00672397
2	11	0.75	0.5625	2.25	0.75	1.03972	0.1375	0.25	0.000732422	-0.0151589	0.0012918	0.0140315	0.00911291	0.0127172	0.0375451	-0.0142078	0.00453125	0.0234261	0.060463	0.0120085	0.0510109	0.0350054	0.0494267	0.107884	0.0562759	0.0261827		2.00146	10.8333	0.750969	0.570393	2.2705	0.759538	1.07876	0.135546	0.251133	0.0468521	0.665093	0.00900641	0.0286936	0.0787622	0.03707	0.112169	0.00773793	0.00654568
2	13	0.75	0.5625	2.25	0.75	1.03972	0.1625	0.25	0.0012207	-0.0124887	0.000943099	0.0137095	0.00894589	0.0127385	0.0375992	-0.0117633	0.00435791	0.0174266	0.0520349	0.00979669	0.0517401	0.035122	0.0504852	0.110043	0.048932	0.026739		2.00244	12.8376	0.750707	0.570212	2.27013	0.759554	1.07881	0.160588	0.251089	0.0348532	0.676453	0.00734751	0.0291038	0.0790245	0.0378639	0.114414	0.00795145	0.00668475
2	15	0.75	0.5625	2.25	0.75	1.03972	0.1875	0.25	0.000488281	-0.0120605	0.00068281	0.0152716	0.009781	0.0145757	0.0413695	-0.0115119	0.0051198	0.0110377	0.0436842	0.00824649	0.0505997	0.0345272	0.0498081	0.109401	0.0415999	0.0268098		2.00098	14.8191	0.750512	0.57109	2.27201	0.760932	1.08273	0.185342	0.25128	0.0220755	0.655263	0.00618487	0.0284623	0.0776863	0.0373561	0.113747	0.00779999	0.00670244
2	3	0.75	0.5625	0.75	0.75	1.03972	0.0375	0.75	-0.0288086	0.132324	-0.0263636	-0.00699663	-0.00491369	0.0235322	0.0380657	0.0937354	-0.00200696	0.081341	0.218658	0.0566753	0.011985	0.014383	0.0640085	0.133796	0.153711	0.0103977		1.94238	3.39697	0.730227	0.558564	0.746315	0.767649	1.0793	0.0410151	0.748495	0.162682	0.655975	0.0425065	0.00674156	0.0107873	0.0480063	0.13911	0.00576416	0.00779828
2	5	0.75	0.5625	0.75	0.75	1.03972	0.0625	0.75	0.0388184	-0.026709	0.0326492	-0.0011026	-0.00399402	-0.0274834	-0.0251777	-0.00691621	0.00304486	0.103736	0.166249	0.0840186	0.0154848	0.0189873	0.065271	0.0607562	0.114402	0.0127355		2.07764	4.86646	0.774487	0.56188	0.747004	0.729387	1.01354	0.0620677	0.752284	0.207472	0.831244	0.0630139	0.00871018	0.0142404	0.0489533	0.0631695	0.00715014	0.00955164
2	7	0.75	0.5625	0.75	0.75	1.03972	0.0875	0.75	0.015625	-0.00847517	0.0091437	-0.00109644	-0.00319938	-0.00914048	-0.00978266	-0.00207644	0.00228808	0.0644235	0.0931457	0.0368958	0.0153465	0.020768	0.0308646	0.0376555	0.0725413	0.0127287		2.03125	6.94067	0.756858	0.561883	0.7476	0.743145	1.02955	0.0873183	0.751716	0.128847	0.65202	0.0276719	0.00863243	0.015576	0.0231485	0.0391512	0.00634736	0.00954653
2	9	0.75	0.5625	0.75	0.75	1.03972	0.1125	0.75	0.00463867	-0.00254991	0.00286559	-0.0011782	-0.00305229	-0.00379512	-0.00450586	-0.000341021	0.00212271	0.0371792	0.0596208	0.0178607	0.0158531	0.0235901	0.0203006	0.0353627	0.0512989	0.0134815		2.00928	8.97705	0.752149	0.561837	0.747711	0.747154	1.03504	0.112462	0.751592	0.0743584	0.536587	0.0133955	0.00891734	0.0176926	0.0152254	0.0367674	0.00577113	0.0101111
2	11	0.75	0.5625	0.75	0.75	1.03972	0.1375	0.75	0.0012207	-0.00113192	0.00131131	-0.000991023	-0.00251518	-0.00219574	-0.00258451	-0.000116221	0.00180523	0.0206339	0.0466293	0.0118543	0.0161077	0.0248495	0.0180494	0.0355465	0.0415633	0.0141129		2.00244	10.9875	0.750983	0.561943	0.748114	0.748353	1.03703	0.137484	0.751354	0.0412677	0.512923	0.00889069	0.00906058	0.0186371	0.0135371	0.0369584	0.00571495	0.0105847
2	13	0.75	0.5625	0.75	0.75	1.03972	0.1625	0.75	0.000976563	-0.000619742	0.000851153	-0.000904961	-0.00220621	-0.00168819	-0.00185314	3.53e-05	0.00163893	0.0155945	0.040385	0.00977631	0.0170356	0.0269893	0.0180984	0.0374699	0.0365501	0.0153211		2.00195	12.9919	0.750638	0.561991	0.748345	0.748734	1.03779	0.162506	0.751229	0.0311889	0.525006	0.00733223	0.00958253	0.020242	0.0135738	0.0389582	0.0059394	0.0114908
2	15	0.75	0.5625	0.75	0.75	1.03972	0.1875	0.75	0.000488281	-0.00100912	0.00060202	-0.000606495	-0.00190458	-0.00115987	-0.000873214	-0.000533987	0.00168503	0.0110377	0.0346119	0.00825704	0.0177101	0.0287141	0.0184571	0.0391393	0.0318895	0.0161729		2.00098	14.9849	0.750452	0.562159	0.748572	0.74913	1.03881	0.1874	0.751264	0.0220755	0.519178	0.00619278	0.00996193	0.0215356	0.0138428	0.040694	0.00597929	0.0121297
2	3	0.25	0.2	0.4	0.8	0.402359	0.0125	0.5	-0.0700684	0.325195	-0.0464128	-0.00929752	-0.0105458	0.0484959	0.0704096	0.240472	0.0035706	0.14118	0.535194	0.0924548	0.0216416	0.057319	0.102069	0.36651	0.413645	0.0415728		1.85986	3.97559	0.238397	0.19814	0.395782	0.838797	0.430689	0.0155059	0.501785	0.28236	1.60558	0.0231137	0.00432833	0.0229276	0.0816555	0.147469	0.00517056	0.0207864
2	5	0.25	0.2	0.4	0.8	0.402359	0.0208333	0.5	0.052002	-0.0157227	0.0470486	-0.0020612	-0.00608441	-0.0383693	-0.0319293	0.00722304	0.00648185	0.147135	0.299669	0.105089	0.0221831	0.0590237	0.0878043	0.131633	0.231634	0.0426739		2.104	4.92139	0.261762	0.199588	0.397566	0.769305	0.389512	0.0209838	0.503241	0.294271	1.49835	0.0262723	0.00443662	0.0236095	0.0702435	0.0529639	0.0048257	0.021337
2	7	0.25	0.2	0.4	0.8	0.402359	0.0291667	0.5	0.043457	-0.0247977	0.0255237	-0.000683096	-0.00463845	-0.0220822	-0.0216509	-0.00947654	0.00665446	0.123294	0.19602	0.0664698	0.022992	0.0620728	0.0580207	0.0871789	0.159219	0.0446165		2.08691	6.82642	0.256381	0.199863	0.398145	0.782334	0.393648	0.0288903	0.503327	0.246587	1.37214	0.0166175	0.0045984	0.0248291	0.0464165	0.0350773	0.0046439	0.0223083
2	9	0.25	0.2	0.4	0.8	0.402359	0.0375	0.5	0.027832	-0.0165744	0.0124545	-0.00027004	-0.0036273	-0.0111091	-0.010074	-0.00852699	0.00628704	0.104614	0.144584	0.0425564	0.02368	0.0647654	0.0417362	0.0741936	0.122355	0.0465191		2.05566	8.85083	0.253114	0.199946	0.398549	0.791113	0.398306	0.0371802	0.503144	0.209228	1.30125	0.0106391	0.004736	0.0259062	0.0333889	0.0298525	0.0045883	0.0232596
2	11	0.25	0.2	0.4	0.8	0.402359	0.0458333	0.5	0.0131836	-0.00861151	0.00537307	-0.000289112	-0.00310925	-0.00500518	-0.00314128	-0.00507263	0.00601071	0.0816219	0.109345	0.0276314	0.0240784	0.0676142	0.0329252	0.0675297	0.0965805	0.0484825		2.02637	10.9053	0.251343	0.199942	0.398756	0.795996	0.401096	0.0456008	0.503005	0.163244	1.20279	0.00690784	0.00481568	0.0270457	0.0263402	0.0271712	0.00442661	0.0242412
2	13	0.25	0.2	0.4	0.8	0.402359	0.0541667	0.5	0.00927734	-0.00689228	0.00330429	-0.000187826	-0.00302633	-0.00309496	-0.000731997	-0.00460091	0.00631038	0.0726982	0.0887827	0.0212759	0.0241688	0.069946	0.0301263	0.0660139	0.0802271	0.0508715		2.01855	12.9104	0.250826	0.199962	0.398789	0.797524	0.402065	0.0539175	0.503155	0.145396	1.15418	0.00531897	0.00483377	0.0279784	0.024101	0.0265613	0.00434563	0.0254358
2	15	0.25	0.2	0.4	0.8	0.402359	0.0625	0.5	0.00708008	-0.012028	0.00244218	0.00190735	0.00196715	-0.000246406	0.00548195	-0.0100692	0.00370203	0.0645081	0.0664378	0.0168082	0.0235781	0.072631	0.029114	0.0661357	0.0620831	0.0533029		2.01416	14.8196	0.250611	0.200381	0.400787	0.799803	0.404565	0.0618707	0.501851	0.129016	0.996566	0.00420205	0.00471563	0.0290524	0.0232912	0.0266103	0.00388019	0.0266514
2	3	0.25	0.2	0.8	0.8	0.402359	0.0125	0.25	-0.0693359	0.320719	-0.0467904	-0.0152019	-0.00690429	0.0425466	0.0475185	0.235591	-0.00774576	0.140024	0.515964	0.0933408	0.0320569	0.040608	0.102585	0.356162	0.395375	0.0245055		1.86133	3.96216	0.238302	0.19696	0.794477	0.834037	0.421479	0.0154449	0.248064	0.280047	1.54789	0.0233352	0.00641138	0.0324864	0.0820679	0.143305	0.00494218	0.00612638
2	5	0.25	0.2	0.8	0.8	0.402359	0.0208333	0.25	0.0510254	-0.0209473	0.0456259	-0.00151911	-0.00290052	-0.0371178	-0.0302833	0.00138205	0.00202612	0.14623	0.291134	0.104678	0.0327777	0.0416998	0.0852175	0.136196	0.227154	0.0243647		2.10205	4.89526	0.261406	0.199696	0.79768	0.770306	0.390175	0.0208621	0.250507	0.29246	1.45567	0.0261696	0.00655555	0.0333599	0.068174	0.0547996	0.00473238	0.00609117
2	7	0.25	0.2	0.8	0.8	0.402359	0.0291667	0.25	0.0441895	-0.0322963	0.0262056	0.00171731	-0.000499532	-0.02069	-0.0184393	-0.0169792	0.00283579	0.125246	0.200174	0.0677529	0.0341257	0.0425551	0.0573441	0.100783	0.164421	0.0237461		2.08838	6.77393	0.256551	0.200343	0.7996	0.783448	0.39494	0.0286714	0.250709	0.250491	1.40122	0.0169382	0.00682514	0.0340441	0.0458753	0.040551	0.0047956	0.00593651
2	9	0.25	0.2	0.8	0.8	0.402359	0.0375	0.25	0.0273438	-0.0201009	0.0122973	0.00156729	-0.000763613	-0.00934478	-0.00398298	-0.012412	0.0030346	0.105902	0.14863	0.0431056	0.0345524	0.0443134	0.0438866	0.0936483	0.1267	0.0246804		2.05469	8.81909	0.253074	0.200313	0.799389	0.792524	0.400757	0.0370346	0.250759	0.211804	1.33767	0.0107764	0.00691048	0.0354507	0.0351093	0.0376803	0.00475126	0.00617011
2	11	0.25	0.2	0.8	0.8	0.402359	0.0458333	0.25	0.0119629	-0.0106756	0.00496461	0.000683678	-0.00199969	-0.00373924	0.00261723	-0.00745788	0.00349436	0.0806828	0.113394	0.0272971	0.0354017	0.0469134	0.0395024	0.0943262	0.101834	0.0251648		2.02393	10.8826	0.251241	0.200137	0.7984	0.797009	0.403413	0.0454915	0.250874	0.161366	1.24734	0.00682426	0.00708035	0.0375307	0.0316019	0.037953	0.00466739	0.0062912
2	13	0.25	0.2	0.8	0.8	0.402359	0.0541667	0.25	0.0090332	-0.009221	0.00307892	0.00122998	-0.00109679	-0.00152557	0.00641795	-0.00710836	0.00320685	0.0723081	0.0928667	0.0210043	0.0355714	0.0481678	0.0382505	0.0962213	0.0852531	0.0259588		2.01807	12.8801	0.25077	0.200246	0.799123	0.79878	0.404942	0.0537816	0.250802	0.144616	1.20727	0.00525107	0.00711427	0.0385342	0.0306004	0.0387155	0.00461788	0.00648971
2	15	0.25	0.2	0.8	0.8	0.402359	0.0625	0.25	0.00708008	-0.0138997	0.00236186	0.00387246	0.0013876	0.00177015	0.0136648	-0.0120242	0.00347853	0.0663735	0.0708674	0.016924	0.0337614	0.0488156	0.0370568	0.0938998	0.0668918	0.0270143		2.01416	14.7915	0.25059	0.200774	0.80111	0.801416	0.407858	0.0617485	0.25087	0.132747	1.06301	0.004231	0.00675229	0.0390525	0.0296454	0.0377815	0.00418074	0.00675358
2	3	0.25	0.2	0.266667	0.8	0.402359	0.0125	0.75	-0.0708008	0.348633	-0.0462082	-0.00816823	-0.0179156	0.0492457	0.0907099	0.260167	0.014625	0.140162	0.603029	0.0912287	0.0185692	0.0749453	0.100486	0.361957	0.464177	0.0626214		1.8584	4.0459	0.238448	0.198366	0.261889	0.839397	0.438857	0.0157521	0.760969	0.280324	1.80909	0.0228072	0.00371384	0.0199854	0.0803887	0.145637	0.00580221	0.0469661
2	5	0.25	0.2	0.266667	0.8	0.402359	0.0208333	0.75	0.0522461	-0.0127441	0.0475091	-0.00233431	-0.0101858	-0.0386822	-0.0321603	0.0103795	0.0129404	0.148495	0.302756	0.106098	0.0189269	0.0781388	0.090041	0.127263	0.233075	0.0644593		2.10449	4.93628	0.261877	0.199533	0.26395	0.769054	0.389419	0.0210496	0.759705	0.296989	1.51378	0.0265245	0.00378538	0.020837	0.0720328	0.0512054	0.00485573	0.0483445
2	7	0.25	0.2	0.266667	0.8	0.402359	0.0291667	0.75	0.0444336	-0.024728	0.026216	-0.00084749	-0.00627499	-0.0227504	-0.0228298	-0.00902606	0.0110738	0.122448	0.196486	0.0672707	0.0198211	0.0829373	0.0585881	0.0844013	0.159015	0.0683223		2.08887	6.8269	0.256554	0.199831	0.264993	0.7818	0.393174	0.0289034	0.758305	0.244895	1.3754	0.0168177	0.00396422	0.0221166	0.0468704	0.0339597	0.00463792	0.0512417
2	9	0.25	0.2	0.266667	0.8	0.402359	0.0375	0.75	0.0280762	-0.0170085	0.0126967	-0.000373524	-0.00461373	-0.0114203	-0.0110978	-0.00878326	0.0106632	0.10484	0.144434	0.0424683	0.0208028	0.0885151	0.0409007	0.0690138	0.121645	0.0732198		2.05615	8.84692	0.253174	0.199925	0.265436	0.790864	0.397894	0.0371706	0.757997	0.209681	1.29991	0.0106171	0.00416055	0.023604	0.0327205	0.0277684	0.00456168	0.0549148
2	11	0.25	0.2	0.266667	0.8	0.402359	0.0458333	0.75	0.0131836	-0.00803445	0.00537808	-0.000558366	-0.00481958	-0.00527562	-0.00435822	-0.0044377	0.0115083	0.0801124	0.108263	0.0270724	0.0211425	0.0936059	0.0313868	0.0615789	0.0956302	0.0781134		2.02637	10.9116	0.251345	0.199888	0.265381	0.79578	0.400606	0.0456299	0.758631	0.160225	1.19089	0.0067681	0.0042285	0.0249616	0.0251094	0.0247769	0.00438305	0.0585851
2	13	0.25	0.2	0.266667	0.8	0.402359	0.0541667	0.75	0.0090332	-0.00615986	0.00327173	-0.000566047	-0.00516979	-0.00342572	-0.00214299	-0.00385002	0.0121652	0.0723081	0.087131	0.0209183	0.0210633	0.0950843	0.0284599	0.0598866	0.0787687	0.080165		2.01807	12.9199	0.250818	0.199887	0.265288	0.797259	0.401497	0.0539581	0.759124	0.144616	1.1327	0.00522957	0.00421265	0.0253558	0.0227679	0.0240959	0.00426664	0.0601238
2	15	0.25	0.2	0.266667	0.8	0.402359	0.0625	0.75	0.00830078	-0.0117676	0.00267029	0.00117707	0.00115442	-0.00118279	0.00282541	-0.00958991	0.0079501	0.0666911	0.0663128	0.0170304	0.0208032	0.0983115	0.0275106	0.060249	0.0619132	0.0820295		2.0166	14.8235	0.250668	0.200235	0.266975	0.799054	0.403496	0.0619006	0.755963	0.133382	0.994692	0.0042576	0.00416064	0.0262164	0.0220085	0.0242417	0.00386958	0.0615222
2	3	0.5	0.4	0.8	0.8	0.804719	0.025	0.5	-0.050293	0.186279	-0.0388512	-0.00600537	0.00229319	0.0402105	0.0663378	0.128507	-0.00785165	0.109531	0.330681	0.0723819	0.0238314	0.0331495	0.0844896	0.335146	0.256882	0.01781		1.89941	3.55884	0.480574	0.397598	0.801835	0.832168	0.858102	0.0282127	0.496074	0.219061	0.992042	0.036191	0.00953257	0.0265196	0.0675917	0.269698	0.00642205	0.00890502
2	5	0.5	0.4	0.8	0.8	0.804719	0.0416667	0.5	0.0498047	-0.0499512	0.0409338	0.00368507	0.00404648	-0.0298393	-0.0245858	-0.0265087	9.71e-06	0.118317	0.221847	0.0908005	0.0251986	0.0321749	0.0718031	0.0929189	0.171163	0.0178322		2.09961	4.75024	0.520467	0.401474	0.803237	0.776129	0.784934	0.0405621	0.500005	0.236635	1.10924	0.0454002	0.0100794	0.0257399	0.0574425	0.0747736	0.00713179	0.00891608
2	7	0.5	0.4	0.8	0.8	0.804719	0.0583333	0.5	0.0266113	-0.0283901	0.014665	0.00363935	0.00388845	-0.00922564	-0.00398263	-0.0186946	0.000155578	0.0867847	0.137158	0.0472118	0.0245293	0.0325592	0.0421927	0.068879	0.114329	0.018016		2.05322	6.80127	0.507333	0.401456	0.803111	0.792619	0.801514	0.0572428	0.500078	0.173569	0.960109	0.0236059	0.00981171	0.0260473	0.0337542	0.0554282	0.00666918	0.00900798
2	9	0.5	0.4	0.8	0.8	0.804719	0.075	0.5	0.0090332	-0.0134549	0.00444157	0.0025997	0.0027747	-0.00139879	0.00451472	-0.0102586	0.000310201	0.0561539	0.0932251	0.0236964	0.0249674	0.0348889	0.0306976	0.0649229	0.0840195	0.0187438		2.01807	8.87891	0.502221	0.40104	0.80222	0.798881	0.808352	0.0742306	0.500155	0.112308	0.839026	0.0118482	0.00998697	0.0279111	0.0245581	0.0522447	0.00630146	0.00937188
2	11	0.5	0.4	0.8	0.8	0.804719	0.0916667	0.5	0.00488281	-0.00856712	0.00216816	0.00219057	0.00239089	0.000217312	0.00606159	-0.00697003	0.000324841	0.0410505	0.0744232	0.0161029	0.0253207	0.0360795	0.0277932	0.0638043	0.0686886	0.0191359		2.00977	10.9058	0.501084	0.400876	0.801913	0.800174	0.809597	0.0910277	0.500162	0.082101	0.818655	0.00805147	0.0101283	0.0288636	0.0222345	0.0513445	0.00629646	0.00956796
2	13	0.5	0.4	0.8	0.8	0.804719	0.108333	0.5	0.00292969	-0.00567157	0.00129278	0.00140894	0.000983722	0.000242992	0.00531811	-0.00470484	0.000990473	0.0330159	0.0624622	0.0126637	0.0256606	0.0370721	0.027421	0.064637	0.0586017	0.0197562		2.00586	12.9263	0.500646	0.400564	0.800787	0.800194	0.808999	0.107824	0.500495	0.0660318	0.812009	0.00633184	0.0102643	0.0296577	0.0219368	0.0520146	0.00634852	0.00987811
2	15	0.5	0.4	0.8	0.8	0.804719	0.125	0.5	0.00317383	-0.00768229	0.00111026	0.00277278	0.00260905	0.00176995	0.00881248	-0.00677108	0.000788905	0.032055	0.0500717	0.0108604	0.0246008	0.037445	0.0265343	0.0633381	0.0475366	0.0208134		2.00635	14.8848	0.500555	0.401109	0.802087	0.801416	0.811811	0.124154	0.500394	0.06411	0.751075	0.00543021	0.00984032	0.029956	0.0212275	0.0509693	0.00594207	0.0104067
2	3	0.5	0.4	1.6	0.8	0.804719	0.025	0.25	-0.0549316	0.172607	-0.0436911	-0.0076199	0.0069228	0.0442954	0.050803	0.110817	-0.0145418	0.113096	0.305141	0.0756272	0.0388194	0.0310756	0.0935009	0.393812	0.241001	0.0199928		1.89014	3.51782	0.478154	0.396952	1.61108	0.835436	0.845601	0.0277704	0.246365	0.226191	0.915424	0.0378136	0.0155278	0.0497209	0.0748007	0.316908	0.00602502	0.0049982
2	5	0.5	0.4	1.6	0.8	0.804719	0.0416667	0.25	0.0510254	-0.0696289	0.0410373	0.0126239	0.00858183	-0.0220181	-0.00298739	-0.0463586	0.00382421	0.118055	0.226289	0.0904327	0.0436529	0.0294429	0.0720138	0.114023	0.179307	0.0260308		2.10205	4.65186	0.520519	0.40505	1.61373	0.782386	0.802315	0.0397351	0.250956	0.23611	1.13144	0.0452164	0.0174611	0.0471086	0.057611	0.0917568	0.00747114	0.00650771
2	7	0.5	0.4	1.6	0.8	0.804719	0.0583333	0.25	0.0270996	-0.0430734	0.0146064	0.0129241	0.00883068	-0.000334091	0.0219676	-0.0336878	0.00391103	0.0859261	0.143967	0.047312	0.0423739	0.0291819	0.0483357	0.0993245	0.122984	0.0253708		2.0542	6.69849	0.507303	0.40517	1.61413	0.799733	0.822397	0.0563682	0.250978	0.171852	1.00777	0.023656	0.0169496	0.0466911	0.0386685	0.0799283	0.00717409	0.00634271
2	9	0.5	0.4	1.6	0.8	0.804719	0.075	0.25	0.00878906	-0.0245226	0.00402368	0.0110657	0.0078428	0.00733498	0.0294986	-0.0216817	0.00307761	0.0534082	0.099057	0.0230892	0.0421246	0.0304573	0.0434903	0.106129	0.0913608	0.02436		2.01758	8.7793	0.502012	0.404426	1.61255	0.805868	0.828457	0.0733739	0.250769	0.106816	0.891513	0.0115446	0.0168498	0.0487317	0.0347923	0.0854043	0.00685206	0.00609
2	11	0.5	0.4	1.6	0.8	0.804719	0.0916667	0.25	0.00439453	-0.0162464	0.00184301	0.00913472	0.0061913	0.00741383	0.0281348	-0.0149437	0.00280879	0.039593	0.0806999	0.01582	0.0434374	0.0322436	0.0436878	0.110867	0.0758697	0.0244673		2.00879	10.8213	0.500922	0.403654	1.60991	0.805931	0.82736	0.0902968	0.250702	0.0791859	0.887699	0.00791002	0.017375	0.0515898	0.0349503	0.0892165	0.00695472	0.00611684
2	13	0.5	0.4	1.6	0.8	0.804719	0.108333	0.25	0.00244141	-0.0130521	0.000996603	0.00904829	0.00627425	0.00812317	0.0339339	-0.0123594	0.00263427	0.0291296	0.067413	0.0123855	0.0433952	0.0321708	0.0435002	0.148993	0.064169	0.024226		2.00488	12.8303	0.500498	0.403619	1.61004	0.806499	0.832026	0.106994	0.250659	0.0582591	0.876369	0.00619276	0.0173581	0.0514733	0.0348001	0.119897	0.00695164	0.0060565
2	15	0.5	0.4	1.6	0.8	0.804719	0.125	0.25	0.00268555	-0.0146647	0.000948463	0.0115984	0.00791822	0.0107197	0.0361606	-0.0139176	0.00364994	0.0320996	0.0532734	0.0108393	0.0388986	0.0301175	0.0393488	0.0988601	0.0509626	0.0240267		2.00537	14.78	0.500474	0.404639	1.61267	0.808576	0.833818	0.12326	0.250912	0.0641992	0.799102	0.00541963	0.0155594	0.0481881	0.0314791	0.0795546	0.00637032	0.00600669
2	3	0.5	0.4	0.533333	0.8	0.804719	0.025	0.75	-0.0480957	0.205566	-0.0352039	-0.00757319	-0.00679276	0.0341923	0.0733025	0.150907	-0.000182314	0.105715	0.324058	0.0691991	0.0159666	0.0321236	0.0796694	0.282285	0.248481	0.0207964		1.90381	3.6167	0.482398	0.396971	0.529711	0.827354	0.863707	0.0287727	0.749863	0.211429	0.972174	0.0345996	0.00638664	0.0171326	0.0637355	0.22716	0.00621202	0.0155973
2	5	0.5	0.4	0.533333	0.8	0.804719	0.0416667	0.75	0.046875	-0.0291992	0.0386857	-0.00116516	-0.0046075	-0.0323205	-0.0327799	-0.00678333	0.00411635	0.118482	0.215901	0.0893938	0.0182266	0.0345184	0.0722549	0.0891906	0.164228	0.021457		2.09375	4.854	0.519343	0.399534	0.530876	0.774144	0.77834	0.041384	0.753087	0.236965	1.0795	0.0446969	0.00729063	0.0184098	0.0578039	0.0717734	0.00684282	0.0160927
2	7	0.5	0.4	0.533333	0.8	0.804719	0.0583333	0.75	0.0253906	-0.0140206	0.0141377	-0.0011479	-0.0047465	-0.0133727	-0.0151592	-0.00459606	0.00442569	0.0860927	0.133622	0.0465529	0.018709	0.0376305	0.0411926	0.0627148	0.10984	0.0234942		2.05078	6.90186	0.507069	0.399541	0.530802	0.789302	0.79252	0.0580652	0.753319	0.172185	0.935355	0.0232765	0.00748361	0.0200696	0.0329541	0.0504678	0.00640734	0.0176206
2	9	0.5	0.4	0.533333	0.8	0.804719	0.075	0.75	0.0090332	-0.00528971	0.00449334	-0.00107517	-0.00412529	-0.00507766	-0.00559174	-0.00198344	0.00391262	0.0572305	0.0889232	0.0235509	0.0186622	0.0384399	0.0271426	0.0535422	0.0791999	0.0238822		2.01807	8.95239	0.502247	0.39957	0.531133	0.795938	0.800219	0.0748512	0.752934	0.114461	0.800309	0.0117754	0.00746489	0.0205013	0.0217141	0.0430865	0.00594	0.0179116
2	11	0.5	0.4	0.533333	0.8	0.804719	0.0916667	0.75	0.00537109	-0.00281871	0.00242143	-0.00111892	-0.00411808	-0.00330622	-0.00358256	-0.00101424	0.00398721	0.0424524	0.0721755	0.0166246	0.0191845	0.0407198	0.0233697	0.0512729	0.0656345	0.0256566		2.01074	10.969	0.501211	0.399552	0.531137	0.797355	0.801836	0.0915737	0.75299	0.0849048	0.79393	0.00831231	0.0076738	0.0217172	0.0186958	0.0412603	0.0060165	0.0192424
2	13	0.5	0.4	0.533333	0.8	0.804719	0.108333	0.75	0.00244141	-0.00230995	0.00127996	-0.000626275	-0.00278805	-0.0017741	-0.000850928	-0.00137204	0.0033259	0.0311545	0.0613164	0.0125709	0.0202471	0.0441751	0.022622	0.0528113	0.0570028	0.0277964		2.00488	12.97	0.50064	0.399749	0.531846	0.798581	0.804034	0.108185	0.752494	0.062309	0.797113	0.00628546	0.00809884	0.0235601	0.0180976	0.0424983	0.0061753	0.0208473
2	15	0.5	0.4	0.533333	0.8	0.804719	0.125	0.75	0.00268555	-0.00483398	0.00110066	0.000497662	-0.0007636	-0.000488516	0.00224067	-0.0039416	0.0025447	0.0320996	0.0500457	0.0109166	0.0202204	0.0459354	0.0227313	0.0537197	0.0472624	0.0294729		2.00537	14.9275	0.50055	0.400199	0.532926	0.799609	0.806522	0.124507	0.751909	0.0641992	0.750686	0.00545831	0.00808817	0.0244989	0.0181851	0.0432293	0.0059078	0.0221047
2	3	0.75	0.6	1.2	0.8	1.20708	0.0375	0.5	-0.0412598	0.222331	-0.0326623	-0.0196323	-0.0129509	0.0183386	-0.0149754	0.172883	-0.00638954	0.0960361	0.292214	0.0634609	0.0336405	0.0399065	0.0829616	0.339425	0.231271	0.0182488		1.91748	3.66699	0.725503	0.588221	1.18446	0.814671	1.189	0.0439831	0.496805	0.192072	0.876642	0.0475957	0.0201843	0.0478878	0.0663693	0.409712	0.00867268	0.00912438
2	5	0.75	0.6	1.2	0.8	1.20708	0.0625	0.5	0.0319824	-0.00961914	0.0246316	-0.00412947	-0.00758217	-0.0245467	-0.0254441	0.00481445	0.00364635	0.0944767	0.205901	0.0725726	0.041137	0.0418702	0.062931	0.112008	0.173169	0.0164174		2.06396	4.9519	0.768474	0.597522	1.1909	0.780363	1.17637	0.0628009	0.501823	0.188953	1.02951	0.0544295	0.0246822	0.0502442	0.0503448	0.135202	0.0108231	0.0082087
2	7	0.75	0.6	1.2	0.8	1.20708	0.0875	0.5	0.0131836	-0.000662667	0.00704291	-0.00376329	-0.00681521	-0.0100184	-0.00924848	0.00387093	0.00325657	0.0600864	0.131359	0.0340208	0.0406744	0.0420874	0.0445726	0.103664	0.118718	0.0156031		2.02637	6.99536	0.755282	0.597742	1.19182	0.791985	1.19591	0.0878387	0.501628	0.120173	0.91951	0.0255156	0.0244046	0.0505048	0.035658	0.12513	0.0103879	0.00780154
2	9	0.75	0.6	1.2	0.8	1.20708	0.1125	0.5	0.00488281	-0.00333659	0.00239464	-0.00143315	-0.00442912	-0.00361708	0.00234855	-0.00161989	0.00318527	0.0379605	0.0966635	0.0177074	0.0412136	0.0426679	0.0423576	0.106901	0.0918497	0.0148767		2.00977	8.96997	0.751796	0.59914	1.19469	0.797106	1.20991	0.112318	0.501593	0.0759211	0.869971	0.0132805	0.0247281	0.0512015	0.0338861	0.129038	0.0103331	0.00743835
2	11	0.75	0.6	1.2	0.8	1.20708	0.1375	0.5	0.000732422	4.44e-05	0.000793136	-0.00231826	-0.00519608	-0.00301866	0.00213448	0.000562111	0.00307231	0.020657	0.0775222	0.0115509	0.0409287	0.0424968	0.0415034	0.106413	0.0748325	0.0148371		2.00146	11.0005	0.750595	0.598609	1.19376	0.797585	1.20965	0.137577	0.501536	0.0413139	0.852744	0.0086632	0.0245572	0.0509962	0.0332028	0.128448	0.0102895	0.00741855
2	13	0.75	0.6	1.2	0.8	1.20708	0.1625	0.5	0.0012207	-0.000262921	0.00059327	-0.00206437	-0.00485521	-0.00258856	0.00294432	0.000160724	0.00300092	0.0174266	0.0648922	0.00951621	0.0407161	0.0425747	0.0412635	0.106032	0.0629464	0.0152181		2.00244	12.9966	0.750445	0.598761	1.19417	0.797929	1.21063	0.162526	0.5015	0.0348532	0.843598	0.00713716	0.0244296	0.0510896	0.0330108	0.127989	0.0102288	0.00760903
2	15	0.75	0.6	1.2	0.8	1.20708	0.1875	0.5	0.000488281	-0.00232747	0.000474633	-0.000973163	-0.00442912	-0.00138746	0.00555029	-0.00194484	0.00371668	0.0110377	0.0532398	0.00799514	0.0397507	0.0426679	0.0404248	0.104634	0.0521739	0.0154323		2.00098	14.9651	0.750356	0.599416	1.19469	0.79889	1.21378	0.187135	0.501858	0.0220755	0.798598	0.00599636	0.0238504	0.0512015	0.0323399	0.126301	0.00978261	0.00771617
2	3	0.75	0.6	2.4	0.8	1.20708	0.0375	0.25	-0.0385742	0.236247	-0.0303765	-0.0385507	-0.0160517	-0.00354873	-0.0885308	0.188055	-0.0230723	0.0974595	0.28376	0.0662985	0.0505497	0.0372561	0.0906312	0.326215	0.218063	0.0296282		1.92285	3.70874	0.727218	0.57687	2.36148	0.797161	1.10021	0.0445521	0.244232	0.194919	0.85128	0.0497239	0.0303298	0.0894147	0.0725049	0.393767	0.00817736	0.00740705
2	5	0.75	0.6	2.4	0.8	1.20708	0.0625	0.25	0.0280762	-0.00522461	0.0195941	-0.00667068	-0.00913438	-0.0228112	-0.00485251	0.00622632	0.00158118	0.0904649	0.20872	0.0683603	0.0704384	0.0407039	0.081411	0.214444	0.182608	0.038183		2.05615	4.97388	0.764696	0.595998	2.37808	0.781751	1.20122	0.0628891	0.250395	0.18093	1.0436	0.0512703	0.042263	0.0976893	0.0651288	0.258851	0.011413	0.00954575
2	7	0.75	0.6	2.4	0.8	1.20708	0.0875	0.25	0.012207	-0.00142997	0.00555502	-0.00500831	-0.00810958	-0.0100087	0.0122678	0.00199685	0.00220523	0.0571748	0.140143	0.0322456	0.0709729	0.0410912	0.0710232	0.221658	0.130422	0.037977		2.02441	6.98999	0.754166	0.596995	2.38054	0.791993	1.22189	0.0876747	0.250551	0.11435	0.981001	0.0241842	0.0425837	0.0986189	0.0568185	0.267559	0.0114119	0.00949424
2	9	0.75	0.6	2.4	0.8	1.20708	0.1125	0.25	0.00366211	-0.00200738	0.00120681	-0.00288102	-0.00708478	-0.00392241	0.0268027	-0.00128188	0.00324483	0.0338564	0.105791	0.0165434	0.0723721	0.0414496	0.0727924	0.23545	0.102737	0.0381643		2.00732	8.98193	0.750905	0.598271	2.383	0.796862	1.23943	0.112356	0.250811	0.0677128	0.952121	0.0124076	0.0434233	0.099479	0.0582339	0.284207	0.0115579	0.00954108
2	11	0.75	0.6	2.4	0.8	1.20708	0.1375	0.25	0.000976563	-0.00312944	0.000104223	-0.00113588	-0.00648699	-0.00113854	0.0410332	-0.00321564	0.00420594	0.0220755	0.0924867	0.0115524	0.0767986	0.0416456	0.077353	0.273768	0.0910262	0.041102		2.00195	10.9656	0.750078	0.599318	2.38443	0.799089	1.25661	0.137058	0.251051	0.044151	1.01735	0.00866428	0.0460791	0.0999494	0.0618824	0.330459	0.0125161	0.0102755
2	13	0.75	0.6	2.4	0.8	1.20708	0.1625	0.25	0.000732422	-0.00153996	9.34e-05	-0.00253448	-0.00742638	-0.00258882	0.0292712	-0.00158913	0.00385801	0.0135118	0.0748081	0.00931069	0.0740114	0.0413333	0.0740176	0.228049	0.0733746	0.0392217		2.00146	12.98	0.75007	0.598479	2.38218	0.797929	1.24241	0.162242	0.250965	0.0270236	0.972505	0.00698302	0.0444068	0.0991999	0.0592141	0.275273	0.0119234	0.00980542
2	15	0.75	0.6	2.4	0.8	1.20708	0.1875	0.25	0.000488281	-0.00634766	-2.33e-06	0.00352016	-0.0040104	0.0035864	0.0503893	-0.00641321	0.00653381	0.0110377	0.0643086	0.00794191	0.0744959	0.0423581	0.0749498	0.257028	0.0637991	0.0396218		2.00098	14.9048	0.749998	0.602112	2.39038	0.802869	1.2679	0.186298	0.251633	0.0220755	0.964629	0.00595643	0.0446976	0.101659	0.0599599	0.310254	0.0119623	0.00990544
2	3	0.75	0.6	0.8	0.8	1.20708	0.0375	0.75	-0.0358887	0.121908	-0.0318949	-0.00150137	0.00734244	0.0354394	0.0793268	0.0794777	-0.00845065	0.0890411	0.234036	0.0582415	0.019189	0.0284032	0.0704103	0.310398	0.185645	0.0145716		1.92822	3.36572	0.726079	0.599099	0.805874	0.828352	1.30283	0.0404804	0.743662	0.178082	0.702108	0.0436811	0.0115134	0.0227225	0.0563282	0.374675	0.00696167	0.0109287
2	5	0.75	0.6	0.8	0.8	1.20708	0.0625	0.75	0.0454102	-0.0583008	0.0361228	0.00605674	0.00783909	-0.0241167	-0.0176377	-0.0365161	-0.00149348	0.104295	0.188602	0.0824973	0.0216092	0.0278433	0.0644575	0.0794167	0.144549	0.0150215		2.09082	4.7085	0.777092	0.603634	0.806271	0.780707	1.18579	0.0602177	0.74888	0.208589	0.94301	0.061873	0.0129655	0.0222746	0.051566	0.0958622	0.00903432	0.0112661
2	7	0.75	0.6	0.8	0.8	1.20708	0.0875	0.75	0.015625	-0.025007	0.0087301	0.00503558	0.00734995	-0.00274457	0.004715	-0.0190859	-0.00198059	0.063469	0.109631	0.0352924	0.0209492	0.0286752	0.0329795	0.056362	0.0936161	0.0152729		2.03125	6.82495	0.756548	0.603021	0.80588	0.797804	1.21277	0.08583	0.748515	0.126938	0.767415	0.0264693	0.0125695	0.0229402	0.0263836	0.0680334	0.00819141	0.0114546
2	9	0.75	0.6	0.8	0.8	1.20708	0.1125	0.75	0.00488281	-0.0141059	0.00263814	0.00430776	0.00652972	0.00190787	0.00977827	-0.0121269	-0.00183755	0.0379605	0.0734107	0.0174998	0.0205857	0.0298196	0.0246478	0.0525268	0.0673027	0.0160164		2.00977	8.87305	0.751979	0.602585	0.805224	0.801526	1.21888	0.111136	0.748622	0.0759211	0.660696	0.0131248	0.0123514	0.0238557	0.0197183	0.063404	0.00757155	0.0120123
2	11	0.75	0.6	0.8	0.8	1.20708	0.1375	0.75	0.000976563	-0.00885565	0.00104647	0.00348395	0.00522036	0.00253626	0.00979814	-0.00810394	-0.00131512	0.0220755	0.060821	0.0115401	0.0216335	0.0316186	0.0231978	0.0538066	0.0571099	0.0165312		2.00195	10.9026	0.750785	0.60209	0.804176	0.802029	1.21891	0.136386	0.749014	0.044151	0.669032	0.00865507	0.0129801	0.0252949	0.0185583	0.0649488	0.00785262	0.0123984
2	13	0.75	0.6	0.8	0.8	1.20708	0.1625	0.75	0.0012207	-0.00756836	0.000774221	0.00351801	0.00529562	0.00281956	0.010125	-0.00697005	-0.00134674	0.0174266	0.0500511	0.00949059	0.0210177	0.031294	0.0225179	0.0524527	0.0474876	0.0169047		2.00244	12.9016	0.750581	0.602111	0.804236	0.802256	1.2193	0.161367	0.74899	0.0348532	0.650664	0.00711794	0.0126106	0.0250352	0.0180143	0.0633145	0.00771673	0.0126785
2	15	0.75	0.6	0.8	0.8	1.20708	0.1875	0.75	0.000488281	-0.006722	0.000537139	0.00339496	0.0047162	0.00291626	0.0100188	-0.00629604	-0.000849657	0.0110377	0.0414199	0.00805981	0.0205713	0.0318286	0.0218448	0.0511766	0.0396344	0.0178675		2.00098	14.8992	0.750403	0.602037	0.803773	0.802333	1.21917	0.186319	0.749363	0.0220755	0.621299	0.00604486	0.0123428	0.0254629	0.0174758	0.0617742	0.00743145	0.0134006
2	3	0.25	0.225	0.45	0.9	0.575646	0.0125	0.5	-0.0324707	0.416423	-0.0105972	-0.0142447	-0.0150802	0.00138023	-0.0187556	0.375919	0.00239981	0.124933	0.717139	0.074973	0.0241776	0.0489022	0.0710093	0.371806	0.607513	0.0352559		1.93506	4.24927	0.247351	0.221795	0.443214	0.901242	0.56485	0.017199	0.5012	0.249866	2.15142	0.0187432	0.00543996	0.022006	0.0639084	0.214029	0.00759392	0.017628
2	5	0.25	0.225	0.45	0.9	0.575646	0.0208333	0.5	0.0537109	0.00766602	0.0390269	-0.00418624	-0.00965714	-0.0354059	-0.0578101	0.0310576	0.0070921	0.132291	0.349612	0.0879135	0.0243125	0.0503099	0.0772844	0.279143	0.311677	0.0338373		2.10742	5.03833	0.259757	0.224058	0.445654	0.868135	0.542368	0.0214804	0.503546	0.264582	1.74806	0.0219784	0.0054703	0.0226395	0.0695559	0.160688	0.00649327	0.0169187
2	7	0.25	0.225	0.45	0.9	0.575646	0.0291667	0.5	0.0456543	-0.0179269	0.0225284	-0.00162279	-0.00636344	-0.020895	-0.0385429	-0.00365601	0.00651818	0.116102	0.259102	0.0580708	0.0265785	0.05395	0.0549392	0.216282	0.238747	0.035387		2.09131	6.87451	0.255632	0.224635	0.447136	0.881195	0.553459	0.02906	0.503259	0.232204	1.81371	0.0145177	0.00598017	0.0242775	0.0494453	0.124502	0.00696346	0.0176935
2	9	0.25	0.225	0.45	0.9	0.575646	0.0375	0.5	0.0249023	-0.0147569	0.00918699	-0.000696385	-0.00498627	-0.00852401	-0.00417335	-0.00862071	0.00632142	0.097528	0.201615	0.037523	0.0278741	0.0575044	0.044368	0.223633	0.192042	0.0381851		2.0498	8.86719	0.252297	0.224843	0.447756	0.892328	0.573244	0.0371767	0.503161	0.195056	1.81454	0.00938074	0.00627167	0.025877	0.0399312	0.128733	0.00720157	0.0190926
2	11	0.25	0.225	0.45	0.9	0.575646	0.0458333	0.5	0.0144043	-0.0178001	0.00425122	0.000852879	-0.00232237	-0.00273532	0.0126255	-0.014942	0.00531903	0.0810396	0.173001	0.026009	0.0293989	0.0597184	0.0387852	0.210871	0.168807	0.0392422		2.02881	10.8042	0.251063	0.225192	0.448955	0.897538	0.582914	0.0451485	0.50266	0.162079	1.90301	0.00650225	0.00661476	0.0268733	0.0349067	0.121387	0.00773698	0.0196211
2	13	0.25	0.225	0.45	0.9	0.575646	0.0541667	0.5	0.00927734	-0.0174279	0.00222739	0.0010793	-0.00322927	-0.00068853	0.0125206	-0.0157869	0.00660652	0.0743584	0.14878	0.0202884	0.0301732	0.0615431	0.0377003	0.222521	0.147203	0.0406597		2.01855	12.7734	0.250557	0.225243	0.448547	0.89938	0.582854	0.0533115	0.503303	0.148717	1.93414	0.00507211	0.00678897	0.0276944	0.0339303	0.128094	0.00797351	0.0203299
2	15	0.25	0.225	0.45	0.9	0.575646	0.0625	0.5	0.00732422	-0.0317871	0.00129613	0.00493866	0.00242126	0.00402569	0.0336598	-0.0306173	0.00489312	0.0686083	0.112532	0.0167686	0.0277874	0.0615008	0.0356191	0.211824	0.113678	0.0420545		2.01465	14.5232	0.250324	0.226111	0.45109	0.903623	0.595022	0.0605864	0.502447	0.137217	1.68797	0.00419216	0.00625216	0.0276753	0.0320572	0.121936	0.00710486	0.0210272
2	3	0.25	0.225	0.9	0.9	0.575646	0.0125	0.25	-0.0317383	0.385173	-0.0107106	-0.0228422	-0.0109082	-0.00719712	-0.0642398	0.346401	-0.011854	0.126335	0.618536	0.0777481	0.0332994	0.029555	0.072102	0.355109	0.512837	0.0265608		1.93652	4.15552	0.247322	0.219861	0.890183	0.893523	0.538667	0.01683	0.247036	0.252669	1.85561	0.019437	0.00749235	0.0265995	0.0648918	0.204417	0.00641046	0.0066402
2	5	0.25	0.225	0.9	0.9	0.575646	0.0208333	0.25	0.0537109	0.00878906	0.0382973	-0.00623672	-0.00750853	-0.037141	-0.0751497	0.031661	0.00152182	0.132751	0.335149	0.0870735	0.0354973	0.0335713	0.0770923	0.307635	0.296005	0.0252048		2.10742	5.04395	0.259574	0.223597	0.893242	0.866573	0.532387	0.0214929	0.25038	0.265503	1.67575	0.0217684	0.00798688	0.0302141	0.0693831	0.177089	0.00616676	0.0063012
2	7	0.25	0.225	0.9	0.9	0.575646	0.0291667	0.25	0.0424805	-0.011091	0.0209272	-0.00328589	-0.00675716	-0.0212421	-0.0527082	0.00185054	0.00373529	0.118078	0.249809	0.0577066	0.0386963	0.0358131	0.0579213	0.304891	0.228741	0.0265234		2.08496	6.92236	0.255232	0.224261	0.893919	0.880882	0.545305	0.0292206	0.250934	0.236157	1.74866	0.0144267	0.00870667	0.0322318	0.0521292	0.175509	0.00667163	0.00663084
2	9	0.25	0.225	0.9	0.9	0.575646	0.0375	0.25	0.0239258	-0.0116102	0.00860957	-0.00183608	-0.00645079	-0.00931523	0.00735806	-0.00605126	0.00487444	0.0965156	0.198705	0.0363808	0.041365	0.0372701	0.0501545	0.317905	0.189495	0.0278393		2.04785	8.89551	0.252152	0.224587	0.894194	0.891616	0.579882	0.0372731	0.251219	0.193031	1.78835	0.00909521	0.00930713	0.033543	0.0451391	0.183001	0.00710605	0.00695982
2	11	0.25	0.225	0.9	0.9	0.575646	0.0458333	0.25	0.0129395	-0.0122292	0.0036561	-0.000251893	-0.00521797	-0.00335772	-0.00129106	-0.00996616	0.0052642	0.0812864	0.167837	0.0252269	0.0442836	0.0407671	0.0489774	0.351837	0.163712	0.0286383		2.02588	10.8655	0.250914	0.224943	0.895304	0.896978	0.574903	0.0453766	0.251316	0.162573	1.84621	0.00630672	0.0099638	0.0366904	0.0440797	0.202534	0.00750347	0.00715958
2	13	0.25	0.225	0.9	0.9	0.575646	0.0541667	0.25	0.00756836	-0.012207	0.00164169	0.000857311	-0.00407259	-0.000385278	-0.00763562	-0.0112157	0.00529039	0.0724761	0.141671	0.0197417	0.0444696	0.0419524	0.0487873	0.34595	0.140014	0.0295438		2.01514	12.8413	0.25041	0.225193	0.896335	0.899653	0.571251	0.0535591	0.251323	0.144952	1.84172	0.00493543	0.0100057	0.0377572	0.0439086	0.199145	0.00758411	0.00738595
2	15	0.25	0.225	0.9	0.9	0.575646	0.0625	0.25	0.00610352	-0.0270996	0.000939575	0.00671078	-0.000723803	0.00616414	0.0268137	-0.026293	0.00796095	0.0673824	0.104434	0.016603	0.0392273	0.0412515	0.0453899	0.348618	0.105398	0.0293331		2.01221	14.5935	0.250235	0.22651	0.899349	0.905548	0.591081	0.0608567	0.25199	0.134765	1.56651	0.00415075	0.00882614	0.0371264	0.0408509	0.20068	0.00658736	0.00733327
2	3	0.25	0.225	0.3	0.9	0.575646	0.0125	0.75	-0.0283203	0.450114	-0.00809521	-0.0114668	-0.0195825	0.00181992	-0.00840216	0.409571	0.0116897	0.124231	0.826453	0.076163	0.0206575	0.0652307	0.0709527	0.361876	0.70828	0.053138		1.94336	4.35034	0.247976	0.22242	0.294125	0.901638	0.57081	0.0176196	0.758767	0.248462	2.47936	0.0190408	0.00464793	0.0195692	0.0638574	0.208312	0.0088535	0.0398535
2	5	0.25	0.225	0.3	0.9	0.575646	0.0208333	0.75	0.0537109	0.012793	0.0394224	-0.00329879	-0.0102646	-0.0348312	-0.0436286	0.035519	0.0108593	0.13321	0.377993	0.0878926	0.0208955	0.0698292	0.0772805	0.26392	0.33517	0.055482		2.10742	5.06396	0.259856	0.224258	0.296921	0.868652	0.550532	0.0215733	0.758144	0.266421	1.88996	0.0219732	0.00470148	0.0209487	0.0695524	0.151925	0.00698271	0.0416115
2	7	0.25	0.225	0.3	0.9	0.575646	0.0291667	0.75	0.0449219	-0.0157296	0.0228902	-0.00185628	-0.00926235	-0.0213652	-0.0334229	-0.00129933	0.0115401	0.116125	0.260479	0.0582991	0.0216354	0.0721271	0.0543381	0.195232	0.239292	0.0572209		2.08984	6.88989	0.255723	0.224582	0.297221	0.880771	0.556407	0.0291288	0.758655	0.232249	1.82335	0.0145748	0.00486796	0.0216381	0.0489043	0.112385	0.00697934	0.0429157
2	9	0.25	0.225	0.3	0.9	0.575646	0.0375	0.75	0.0253906	-0.013265	0.00955574	-0.00095031	-0.00661418	-0.00914866	-0.00383322	-0.0068214	0.010036	0.0955036	0.202425	0.0371602	0.0228642	0.075263	0.0413757	0.180173	0.192686	0.0587287		2.05078	8.88062	0.252389	0.224786	0.298016	0.891766	0.57344	0.0372442	0.757527	0.191007	1.82183	0.00929004	0.00514444	0.0225789	0.0372381	0.103716	0.00722574	0.0440465
2	11	0.25	0.225	0.3	0.9	0.575646	0.0458333	0.75	0.0141602	-0.0151811	0.00454483	-2.85e-05	-0.00438709	-0.00386944	0.00540607	-0.0119848	0.00929633	0.0814581	0.167754	0.0259914	0.0237885	0.0802887	0.0357061	0.176445	0.163358	0.0625953		2.02832	10.833	0.251136	0.224994	0.298684	0.896518	0.578758	0.045284	0.756972	0.162916	1.84529	0.00649785	0.00535241	0.0240866	0.0321355	0.10157	0.00748723	0.0469465
2	13	0.25	0.225	0.3	0.9	0.575646	0.0541667	0.75	0.00952148	-0.0152118	0.00240254	0.000512019	-0.00323961	-0.00141255	0.0128988	-0.0133868	0.00901292	0.0747369	0.143247	0.0205116	0.0245447	0.0831517	0.0337417	0.179492	0.141474	0.0646086		2.01904	12.8022	0.250601	0.225115	0.299028	0.898729	0.583071	0.0534415	0.75676	0.149474	1.86222	0.0051279	0.00552255	0.0249455	0.0303675	0.103324	0.00766318	0.0484564
2	15	0.25	0.225	0.3	0.9	0.575646	0.0625	0.75	0.00805664	-0.0308431	0.00151032	0.0037659	0.00478876	0.00263256	0.0347367	-0.0294524	0.00426541	0.0698494	0.108278	0.0167551	0.02303	0.0833509	0.0318436	0.179912	0.109199	0.0652625		2.01611	14.5374	0.250378	0.225847	0.301437	0.902369	0.595642	0.0606592	0.753199	0.139699	1.62418	0.00418877	0.00518176	0.0250053	0.0286593	0.103566	0.00682492	0.0489469
2	3	0.5	0.45	0.9	0.9	1.15129	0.025	0.5	-0.017334	0.231771	-0.00518504	-0.0160371	-0.0110684	-0.00822679	-0.0281179	0.215081	-0.00495791	0.0870234	0.361867	0.0552093	0.0187278	0.0150103	0.0515583	0.257492	0.30406	0.0165115		1.96533	3.69531	0.497407	0.442783	0.890038	0.892596	1.11892	0.030377	0.497521	0.174047	1.0856	0.0276047	0.00842751	0.0135093	0.0464025	0.296449	0.00760151	0.00825576
2	5	0.5	0.45	0.9	0.9	1.15129	0.0416667	0.5	0.041748	0.0027832	0.0301761	-0.00581761	-0.00869006	-0.0308794	-0.0620445	0.0222928	0.00298353	0.107814	0.244359	0.0731442	0.0245928	0.0212776	0.0622499	0.249449	0.21376	0.0183631		2.0835	5.01392	0.515088	0.447382	0.892179	0.872208	1.07986	0.0425955	0.501492	0.215627	1.2218	0.0365721	0.0110668	0.0191499	0.0560249	0.287189	0.00890666	0.00918155
2	7	0.5	0.45	0.9	0.9	1.15129	0.0583333	0.5	0.020752	0.00265067	0.0104083	-0.00466086	-0.00788028	-0.0137933	-0.0383399	0.0102046	0.00333088	0.0765244	0.166502	0.0374268	0.0265604	0.0236553	0.0403542	0.202801	0.156555	0.0180174		2.0415	7.01855	0.505204	0.447903	0.892908	0.887586	1.10715	0.0589286	0.501665	0.153049	1.16551	0.0187134	0.0119522	0.0212898	0.0363188	0.233483	0.00913237	0.00900868
2	9	0.5	0.45	0.9	0.9	1.15129	0.075	0.5	0.00854492	0.00252279	0.00336513	-0.00382799	-0.00715077	-0.00673847	-0.00196929	0.00529389	0.00344775	0.0540158	0.129549	0.0207363	0.028303	0.0259343	0.0353836	0.220124	0.126465	0.0183667		2.01709	9.02271	0.501683	0.448277	0.893564	0.893935	1.14903	0.075397	0.501724	0.108032	1.16594	0.0103682	0.0127364	0.0233409	0.0318453	0.253427	0.00948485	0.00918336
2	11	0.5	0.45	0.9	0.9	1.15129	0.0916667	0.5	0.00439453	0	0.00145377	-0.00261532	-0.00580115	-0.00381901	-0.00102317	0.00120257	0.00333033	0.0380202	0.112306	0.0146182	0.0309541	0.029082	0.035224	0.242128	0.111273	0.0191022		2.00879	11	0.500727	0.448823	0.894779	0.896563	1.15011	0.0917769	0.501665	0.0760403	1.23536	0.00730912	0.0139294	0.0261738	0.0317016	0.27876	0.0102	0.00955108
2	13	0.5	0.45	0.9	0.9	1.15129	0.108333	0.5	0.00244141	0.00338041	0.000816163	-0.00361495	-0.00649423	-0.00424557	-0.00385712	0.00410187	0.00305963	0.0330556	0.0903411	0.0117847	0.0292576	0.0283987	0.0330063	0.229636	0.089855	0.0193654		2.00488	13.0439	0.500408	0.448373	0.894155	0.896179	1.14685	0.108778	0.50153	0.0661112	1.17443	0.00589233	0.0131659	0.0255589	0.0297056	0.264378	0.0097343	0.0096827
2	15	0.5	0.45	0.9	0.9	1.15129	0.125	0.5	0.0012207	-0.00870768	0.000359464	0.000804052	-0.00366352	0.000609402	0.0217461	-0.00833108	0.00470316	0.0281419	0.0727332	0.00995256	0.0287789	0.0301139	0.0326409	0.228421	0.073615	0.0190576		2.00244	14.8694	0.50018	0.450362	0.896703	0.900548	1.17633	0.123959	0.502352	0.0562838	1.091	0.00497628	0.0129505	0.0271025	0.0293768	0.262979	0.00920188	0.00952878
2	3	0.5	0.45	1.8	0.9	1.15129	0.025	0.25	-0.0183105	0.23348	-0.00471815	-0.0284463	-0.0105642	-0.0210964	-0.0806442	0.216	-0.0180998	0.0922758	0.346293	0.0598316	0.0295505	0.00538624	0.0531058	0.218245	0.28056	0.0287264		1.96338	3.70044	0.497641	0.437199	1.78098	0.881013	1.05845	0.0304	0.245475	0.184552	1.03888	0.0299158	0.0132977	0.00969523	0.0477952	0.251264	0.00701401	0.00718161
2	5	0.5	0.45	1.8	0.9	1.15129	0.0416667	0.25	0.0424805	0.012207	0.0308137	-0.0116521	-0.0099501	-0.0378794	-0.0773655	0.0320509	-0.00175061	0.107811	0.236268	0.0725783	0.0364005	0.00915361	0.0572541	0.219621	0.202816	0.0348009		2.08496	5.06104	0.515407	0.444757	1.78209	0.865909	1.06222	0.0430021	0.249562	0.215621	1.18134	0.0362892	0.0163802	0.0164765	0.0515287	0.252848	0.00845065	0.00870022
2	7	0.5	0.45	1.8	0.9	1.15129	0.0583333	0.25	0.0217285	0.00955636	0.0108184	-0.00985973	-0.0094164	-0.0196765	-0.0490602	0.0173699	-0.000523813	0.07939	0.161243	0.0368205	0.0393125	0.0120262	0.0426064	0.210807	0.14957	0.0355085		2.04346	7.06689	0.505409	0.445563	1.78305	0.882291	1.09481	0.0593466	0.249869	0.15878	1.1287	0.0184102	0.0176906	0.0216471	0.0383457	0.242701	0.00872493	0.00887714
2	9	0.5	0.45	1.8	0.9	1.15129	0.075	0.25	0.00830078	0.0117459	0.00360511	-0.0101382	-0.0094091	-0.013378	-0.0423655	0.0147576	-0.0007885	0.0523327	0.116397	0.0200826	0.0380986	0.0126142	0.0411801	0.221722	0.11286	0.0348265		2.0166	9.10571	0.501803	0.445438	1.78306	0.88796	1.10252	0.0761068	0.249803	0.104665	1.04757	0.0100413	0.0171444	0.0227055	0.0370621	0.255266	0.00846449	0.00870664
2	11	0.5	0.45	1.8	0.9	1.15129	0.0916667	0.25	0.00366211	0.0111195	0.00157176	-0.00987844	-0.00876576	-0.011238	-0.0328682	0.0124522	-0.00118218	0.037288	0.0980316	0.0143293	0.040718	0.0164437	0.0430458	0.272374	0.0963484	0.0360394		2.00732	11.1223	0.500786	0.445555	1.78422	0.889886	1.11345	0.0928081	0.249704	0.0745761	1.07835	0.00716464	0.0183231	0.0295986	0.0387413	0.313582	0.00883194	0.00900985
2	13	0.5	0.45	1.8	0.9	1.15129	0.108333	0.25	0.00244141	0.0107422	0.000940192	-0.0104258	-0.00894122	-0.0112333	-0.025342	0.0115472	-0.00154617	0.0311545	0.0826633	0.0113825	0.0404247	0.0159761	0.0418706	0.227405	0.0816431	0.0362059		2.00488	13.1396	0.50047	0.445308	1.78391	0.88989	1.12212	0.109584	0.249613	0.062309	1.07462	0.00569125	0.0181911	0.028757	0.0376836	0.261809	0.00884467	0.00905148
2	15	0.5	0.45	1.8	0.9	1.15129	0.125	0.25	0.00170898	-0.00141602	0.000567005	-0.0036193	-0.00713535	-0.00404513	-0.00342312	-0.000865496	0.00352672	0.0258547	0.0654006	0.00967304	0.0386088	0.0184132	0.0409478	0.298167	0.065882	0.0337057		2.00342	14.9788	0.500284	0.448371	1.78716	0.896359	1.14735	0.124892	0.250882	0.0517094	0.981009	0.00483652	0.017374	0.0331438	0.036853	0.343278	0.00823525	0.00842642
2	3	0.5	0.45	0.6	0.9	1.15129	0.025	0.75	-0.0144043	0.233398	-0.00682293	-0.0111549	-0.0106047	-0.00148561	0.0118759	0.216019	0.000419768	0.0825322	0.396564	0.0543929	0.0219889	0.0421266	0.0570524	0.286336	0.343545	0.0256687		1.97119	3.7002	0.496589	0.44498	0.593637	0.898663	1.16497	0.0304005	0.750315	0.165064	1.18969	0.0271965	0.00989499	0.025276	0.0513472	0.329657	0.00858862	0.0192515
2	5	0.5	0.45	0.6	0.9	1.15129	0.0416667	0.75	0.043457	-0.0252441	0.0281809	-0.000901376	-0.00363885	-0.0239616	-0.0176888	-0.00633944	0.00366276	0.102775	0.255888	0.0724533	0.025631	0.0435471	0.0669596	0.248371	0.235217	0.0242019		2.08691	4.87378	0.51409	0.449594	0.597817	0.878435	1.13093	0.0414025	0.752747	0.20555	1.27944	0.0362266	0.0115339	0.0261283	0.0602636	0.285947	0.00980072	0.0181514
2	7	0.5	0.45	0.6	0.9	1.15129	0.0583333	0.75	0.0212402	-0.0123814	0.00989126	-0.000756523	-0.00372388	-0.00914131	-0.00266963	-0.00558203	0.00386024	0.0779719	0.187838	0.0400738	0.0266063	0.043535	0.0446238	0.194481	0.17889	0.0238489		2.04248	6.91333	0.504946	0.44966	0.597766	0.891773	1.14822	0.0580077	0.752895	0.155944	1.31487	0.0200369	0.0119728	0.026121	0.0401615	0.223905	0.0104353	0.0178866
2	9	0.5	0.45	0.6	0.9	1.15129	0.075	0.75	0.00854492	-0.00938585	0.00260735	-6.35e-05	-0.00270345	-0.00213395	0.0182565	-0.00719555	0.00350524	0.0540158	0.143912	0.0215341	0.0272776	0.0436698	0.0368152	0.164153	0.142768	0.0233727		2.01709	8.91553	0.501304	0.449971	0.598378	0.898079	1.17231	0.0744603	0.752629	0.108032	1.29521	0.0107671	0.0122749	0.0262019	0.0331336	0.188988	0.0107076	0.0175295
2	11	0.5	0.45	0.6	0.9	1.15129	0.0916667	0.75	0.00268555	-0.00572621	0.000808313	-0.000461092	-0.00375808	-0.000975262	0.0156007	-0.00501088	0.00421023	0.0373711	0.124687	0.0147982	0.0282534	0.0446508	0.0342269	0.168441	0.124669	0.024328		2.00537	10.937	0.500404	0.449793	0.597745	0.899122	1.16925	0.0912073	0.753158	0.0747421	1.37156	0.0073991	0.012714	0.0267905	0.0308042	0.193925	0.011428	0.018246
2	13	0.5	0.45	0.6	0.9	1.15129	0.108333	0.75	0.00146484	-0.00488281	0.00032232	-4.26e-06	-0.00234851	-0.00011648	0.0170323	-0.00457795	0.00327529	0.0331132	0.0983339	0.0119027	0.0267198	0.0440517	0.0315639	0.144199	0.0986796	0.0248408		2.00293	12.9365	0.500161	0.449998	0.598591	0.899895	1.1709	0.107837	0.752456	0.0662265	1.27834	0.00595133	0.0120239	0.026431	0.0284075	0.166015	0.0106903	0.0186306
2	15	0.5	0.45	0.6	0.9	1.15129	0.125	0.75	0.000976563	-0.014209	0.000218039	0.00253249	-0.000237413	0.00248162	0.0284703	-0.0139498	0.00376273	0.024686	0.0758429	0.00991273	0.0249467	0.0438961	0.029335	0.132342	0.0770151	0.0258809		2.00195	14.7869	0.500109	0.45114	0.599858	0.902233	1.18407	0.123256	0.752822	0.049372	1.13764	0.00495637	0.011226	0.0263377	0.0264015	0.152364	0.00962688	0.0194107
2	3	0.75	0.675	1.35	0.9	1.72694	0.0375	0.5	-0.00488281	0.0852865	-0.0130729	0.000307341	0.0118232	0.0147865	0.0684835	0.0693775	-0.0113827	0.0452919	0.205307	0.0341746	0.0225445	0.0192377	0.0420029	0.212422	0.187868	0.0120754		1.99023	3.25586	0.740195	0.675207	1.36596	0.913308	1.84521	0.0401017	0.494309	0.0905837	0.615922	0.025631	0.0152175	0.0259709	0.0378026	0.366841	0.00704505	0.00603768
2	5	0.75	0.675	1.35	0.9	1.72694	0.0625	0.5	0.0349121	-0.0803711	0.0197632	0.0148743	0.0119885	-0.00152721	0.0553351	-0.0689975	0.00278336	0.0914531	0.203882	0.0652833	0.0306764	0.0189105	0.0593868	0.236711	0.1846	0.021058		2.06982	4.59814	0.764822	0.68504	1.36618	0.898626	1.8225	0.0581877	0.501392	0.182906	1.01941	0.0489624	0.0207066	0.0255292	0.0534481	0.408786	0.0115375	0.010529
2	7	0.75	0.675	1.35	0.9	1.72694	0.0875	0.5	0.00952148	-0.0479562	0.00176298	0.0142896	0.0114927	0.0131419	0.0861308	-0.0472341	0.00270388	0.0503374	0.137448	0.0266713	0.0315016	0.0198717	0.039739	0.204786	0.134363	0.0216319		2.01904	6.66431	0.751322	0.684645	1.36552	0.911828	1.87568	0.083367	0.501352	0.100675	0.962134	0.0200035	0.0212635	0.0268268	0.0357651	0.353652	0.0117568	0.010816
2	9	0.75	0.675	1.35	0.9	1.72694	0.1125	0.5	0.0012207	-0.0382216	-0.00131462	0.0147889	0.0111622	0.0163825	0.102308	-0.0394578	0.00352446	0.0258824	0.105968	0.0137149	0.0323407	0.0204808	0.0371295	0.2194	0.106734	0.0222051		2.00244	8.65601	0.749014	0.684982	1.36507	0.914744	1.90362	0.108061	0.501762	0.0517647	0.953709	0.0102862	0.02183	0.0276491	0.0334166	0.37889	0.0120076	0.0111025
2	11	0.75	0.675	1.35	0.9	1.72694	0.1375	0.5	0.0012207	-0.028964	-0.00110955	0.0136374	0.0102533	0.0149324	0.0984388	-0.0300441	0.0032836	0.0206339	0.0933129	0.0109462	0.0343902	0.0220437	0.0374922	0.222791	0.0936263	0.0235549		2.00244	10.6814	0.749168	0.684205	1.36384	0.913439	1.89694	0.133369	0.501642	0.0412677	1.02644	0.00820963	0.0232134	0.029759	0.033743	0.384746	0.0128736	0.0117774
2	13	0.75	0.675	1.35	0.9	1.72694	0.1625	0.5	0.000488281	-0.0232685	-0.00103132	0.0130856	0.0100054	0.0142558	0.0909773	-0.0242671	0.00299912	0.0156174	0.0774142	0.00892188	0.0339441	0.0224447	0.0363612	0.17708	0.0779051	0.0231551		2.00098	12.6975	0.749227	0.683833	1.36351	0.91283	1.88405	0.158557	0.5015	0.0312347	1.00638	0.00669141	0.0229123	0.0303004	0.0327251	0.305807	0.0126596	0.0115776
2	15	0.75	0.675	1.35	0.9	1.72694	0.1875	0.5	0.000244141	-0.0243001	-0.000977672	0.0153901	0.0114101	0.0164886	0.0973496	-0.0252231	0.00396441	0.00780868	0.0617801	0.00762337	0.030195	0.0200262	0.0326178	0.192928	0.0626233	0.0233656		2.00049	14.6355	0.749267	0.685388	1.3654	0.91484	1.89506	0.182771	0.501982	0.0156174	0.926702	0.00571753	0.0203816	0.0270354	0.029356	0.333174	0.0117419	0.0116828
2	3	0.75	0.675	2.7	0.9	1.72694	0.0375	0.25	-0.0109863	0.111491	-0.0143218	-0.00833464	0.00926487	0.0081561	0.0414648	0.0917353	-0.0177425	0.0649061	0.233724	0.0456274	0.0442791	0.0265672	0.0630038	0.303598	0.20453	0.0272428		1.97803	3.33447	0.739259	0.669374	2.72502	0.90734	1.79855	0.0409401	0.245564	0.129812	0.701173	0.0342205	0.0298884	0.0717315	0.0567034	0.524295	0.00766986	0.00681071
2	5	0.75	0.675	2.7	0.9	1.72694	0.0625	0.25	0.027832	-0.0712402	0.0127867	0.0235497	0.0108381	0.013239	0.0710873	-0.0643673	0.0120944	0.0838921	0.198703	0.0590798	0.0585849	0.0244824	0.0733653	0.522584	0.185624	0.043654		2.05566	4.6438	0.75959	0.690896	2.72926	0.911915	1.8497	0.058477	0.253024	0.167784	0.993516	0.0443099	0.0395448	0.0661024	0.0660288	0.902471	0.0116015	0.0109135
2	7	0.75	0.675	2.7	0.9	1.72694	0.0875	0.25	0.00732422	-0.0477121	-0.000737355	0.0249203	0.0111693	0.0262169	0.159204	-0.0490709	0.0130628	0.0475993	0.143077	0.0238157	0.0616963	0.0240073	0.0656563	0.550088	0.141858	0.0468055		2.01465	6.66602	0.749447	0.691821	2.73016	0.923595	2.00188	0.0832063	0.253266	0.0951986	1.00154	0.0178617	0.041645	0.0648196	0.0590907	0.949968	0.0124125	0.0117014
2	9	0.75	0.675	2.7	0.9	1.72694	0.1125	0.25	0.000976563	-0.0364041	-0.00249246	0.0243651	0.00984449	0.0272655	0.162437	-0.0386946	0.0137285	0.024686	0.111203	0.0135367	0.0645035	0.0258299	0.0683835	0.574682	0.112749	0.0473683		2.00195	8.67236	0.748131	0.691446	2.72658	0.924539	2.00746	0.108147	0.253432	0.049372	1.00083	0.0101525	0.0435399	0.0697406	0.0615451	0.99244	0.0126842	0.0118421
2	11	0.75	0.675	2.7	0.9	1.72694	0.1375	0.25	0.0012207	-0.0277211	-0.00191854	0.0225648	0.00909926	0.0247551	0.198388	-0.0295442	0.0126822	0.0206339	0.0941943	0.0109539	0.0661635	0.0267719	0.0687316	0.578026	0.0950357	0.0488336		2.00244	10.6951	0.748561	0.690231	2.72457	0.92228	2.06954	0.133438	0.253171	0.0412677	1.03614	0.00821542	0.0446604	0.072284	0.0618584	0.998216	0.0130674	0.0122084
2	13	0.75	0.675	2.7	0.9	1.72694	0.1625	0.25	0.000244141	-0.0234563	-0.00172946	0.022988	0.00984449	0.0249248	0.169518	-0.025102	0.0123787	0.0135294	0.0791847	0.0088341	0.0650792	0.0258299	0.0670685	0.539812	0.0800659	0.0484217		2.00049	12.6951	0.748703	0.690517	2.72658	0.922432	2.01969	0.158421	0.253095	0.0270589	1.0294	0.00662558	0.0439285	0.0697406	0.0603617	0.932222	0.0130107	0.0121054
2	15	0.75	0.675	2.7	0.9	1.72694	0.1875	0.25	0	-0.0242188	-0.0014252	0.0268636	0.0115834	0.0284943	0.194827	-0.0255516	0.0148055	0.0110485	0.0592647	0.00780707	0.0555976	0.0233932	0.0579853	0.529965	0.0606526	0.043645		2	14.6367	0.748931	0.693133	2.73128	0.925645	2.06339	0.182709	0.253701	0.0220971	0.88897	0.0058553	0.0375284	0.0631617	0.0521868	0.915218	0.0113724	0.0109113
2	3	0.75	0.675	0.9	0.9	1.72694	0.0375	0.75	-0.0112305	0.182536	-0.00251497	-0.0142062	-0.0119802	-0.0102512	-0.0410271	0.173533	-0.00222602	0.0653331	0.274191	0.0406415	0.0135113	0.00875949	0.0382051	0.184437	0.231909	0.0128844		1.97754	3.54761	0.748114	0.665411	0.889218	0.890774	1.65609	0.0440075	0.74833	0.130666	0.822574	0.0304811	0.00912015	0.00788354	0.0343846	0.318512	0.00869657	0.0096633
2	5	0.75	0.675	0.9	0.9	1.72694	0.0625	0.75	0.0305176	0.0146973	0.0225634	-0.00722569	-0.0105795	-0.0262752	-0.0582655	0.0301928	0.00342664	0.087605	0.193261	0.0612956	0.018295	0.0140838	0.0510526	0.182203	0.168972	0.0147536		2.06104	5.07349	0.766923	0.670123	0.890478	0.876352	1.62632	0.0643871	0.75257	0.17521	0.966306	0.0459717	0.0123491	0.0126755	0.0459474	0.314654	0.0105607	0.0110652
2	7	0.75	0.675	0.9	0.9	1.72694	0.0875	0.75	0.00976562	0.015067	0.00570747	-0.00641229	-0.00944143	-0.0115072	-0.0338266	0.0197811	0.00309775	0.0484359	0.126858	0.0250117	0.0202101	0.0171548	0.0300743	0.165737	0.121966	0.0141476		2.01953	7.10547	0.754281	0.670672	0.891503	0.889643	1.66852	0.0892308	0.752323	0.0968718	0.888008	0.0187588	0.0136418	0.0154393	0.0270668	0.286218	0.010672	0.0106107
2	9	0.75	0.675	0.9	0.9	1.72694	0.1125	0.75	0.00195312	0.0129395	0.00193887	-0.00614326	-0.00925905	-0.00786842	-0.0145043	0.014704	0.00318502	0.0269927	0.0993034	0.0135669	0.0211247	0.017978	0.025821	0.161811	0.0980557	0.01447		2.00391	9.11646	0.751454	0.670853	0.891667	0.892918	1.70189	0.114154	0.752389	0.0539854	0.893731	0.0101752	0.0142592	0.0161802	0.0232389	0.279437	0.0110313	0.0108525
2	11	0.75	0.675	0.9	0.9	1.72694	0.1375	0.75	0.00170898	0.00963246	0.00125821	-0.00561651	-0.00861708	-0.00671848	-0.0188489	0.0108047	0.00309205	0.0233751	0.0856878	0.0109662	0.0228871	0.0207632	0.026574	0.17432	0.0850176	0.015118		2.00342	11.106	0.750944	0.671209	0.892245	0.893953	1.69439	0.138986	0.752319	0.0467502	0.942566	0.00822462	0.0154488	0.0186868	0.0239166	0.301039	0.0116899	0.0113385
2	13	0.75	0.675	0.9	0.9	1.72694	0.1625	0.75	0.000732422	0.00888296	0.00077308	-0.00561209	-0.00836902	-0.00628505	-0.0138831	0.00960512	0.00285951	0.0135118	0.0719211	0.00868511	0.0223627	0.0205836	0.0248893	0.169206	0.0715115	0.0155368		2.00146	13.1155	0.75058	0.671212	0.892468	0.894343	1.70296	0.164061	0.752145	0.0270236	0.934974	0.00651384	0.0150949	0.0185252	0.0224004	0.292209	0.0116206	0.0116526
2	15	0.75	0.675	0.9	0.9	1.72694	0.1875	0.75	0.000244141	0.00185547	0.00052546	-0.00352415	-0.00732576	-0.00395619	-0.00112986	0.0023829	0.00394319	0.00780868	0.0571478	0.00759535	0.0219243	0.0222108	0.0246936	0.147243	0.0576055	0.0148993		2.00049	15.0278	0.750394	0.672621	0.893407	0.896439	1.72499	0.187947	0.752957	0.0156174	0.857217	0.00569651	0.0147989	0.0199897	0.0222242	0.25428	0.010801	0.0111745
2	3	0.25	0.2375	0.475	0.95	0.748933	0.0125	0.5	-0.012207	0.451742	0.00872362	-0.0158497	-0.0138844	-0.0204127	-0.156893	0.441931	-0.000536403	0.110915	0.811337	0.0692909	0.0261326	0.0476311	0.0627241	0.392911	0.725965	0.0356923		1.97559	4.35522	0.252181	0.233736	0.468405	0.930608	0.631431	0.0180241	0.499732	0.22183	2.43401	0.0173227	0.0062065	0.0226248	0.0595879	0.294264	0.00907457	0.0178461
2	5	0.25	0.2375	0.475	0.95	0.748933	0.0208333	0.5	0.0578613	0.0443359	0.0394623	-0.00618627	-0.00976472	-0.0393641	-0.184467	0.0708452	0.00513188	0.127931	0.420254	0.0766494	0.026338	0.0496762	0.0669036	0.350688	0.389712	0.0346764		2.11572	5.22168	0.259866	0.236031	0.470362	0.912604	0.61078	0.0223093	0.502566	0.255863	2.10127	0.0191624	0.00625528	0.0235962	0.0635584	0.262642	0.00811899	0.0173382
2	7	0.25	0.2375	0.475	0.95	0.748933	0.0291667	0.5	0.048584	0.00533622	0.0225532	-0.00383176	-0.00819361	-0.0237677	-0.137261	0.0207294	0.00594393	0.114374	0.305062	0.0509474	0.0278499	0.0508752	0.0490819	0.342481	0.290681	0.0349345		2.09717	7.03735	0.255638	0.23659	0.471108	0.927421	0.646134	0.0297713	0.502972	0.228749	2.13543	0.0127368	0.00661436	0.0241657	0.0466278	0.256496	0.00847818	0.0174673
2	9	0.25	0.2375	0.475	0.95	0.748933	0.0375	0.5	0.0290527	0.00100369	0.00957512	-0.00293939	-0.00760321	-0.0114159	-0.124841	0.00811237	0.0064209	0.0921646	0.244366	0.0330712	0.0297541	0.0541371	0.0421556	0.382508	0.240642	0.0364938		2.05811	9.00903	0.252394	0.236802	0.471388	0.939155	0.655436	0.0378042	0.50321	0.184329	2.19929	0.0082678	0.00706659	0.0257151	0.0400478	0.286473	0.00902406	0.0182469
2	11	0.25	0.2375	0.475	0.95	0.748933	0.0458333	0.5	0.0200195	-0.0109197	0.00508767	-0.0014725	-0.00746399	-0.0059451	-0.0765023	-0.00705844	0.00776187	0.0853794	0.202958	0.0243874	0.0296637	0.0537049	0.0380071	0.39287	0.202219	0.0371882		2.04004	10.8799	0.251272	0.23715	0.471455	0.944352	0.691638	0.0455098	0.503881	0.170759	2.23254	0.00609685	0.00704514	0.0255098	0.0361067	0.294233	0.00926837	0.0185941
2	13	0.25	0.2375	0.475	0.95	0.748933	0.0541667	0.5	0.0126953	-0.0118314	0.00254324	-0.000606742	-0.00590666	-0.00273413	-0.0599328	-0.00979076	0.00717211	0.0721798	0.165663	0.0191361	0.0286644	0.0545289	0.035528	0.387332	0.166729	0.0383734		2.02539	12.8462	0.250636	0.237356	0.472194	0.947403	0.704047	0.0536363	0.503586	0.14436	2.15362	0.00478402	0.00680779	0.0259012	0.0337516	0.290086	0.00903114	0.0191867
2	15	0.25	0.2375	0.475	0.95	0.748933	0.0625	0.5	0.00927734	-0.0335449	0.00109023	0.0041212	-0.000499644	0.0033657	-0.0528498	-0.0326932	0.00654642	0.0683716	0.121716	0.0165249	0.024611	0.0531312	0.0316227	0.403748	0.123303	0.0400674		2.01855	14.4968	0.250273	0.238479	0.474763	0.953197	0.709352	0.0604567	0.503273	0.136743	1.82573	0.00413122	0.00584511	0.0252373	0.0300416	0.30238	0.00770643	0.0200337
2	3	0.25	0.2375	0.95	0.95	0.748933	0.0125	0.25	-0.0117188	0.380615	0.00528203	-0.0221066	-0.00616607	-0.023197	-0.211919	0.36954	-0.015671	0.111516	0.646911	0.0708293	0.0400872	0.0396858	0.0695279	0.456789	0.571354	0.0286151		1.97656	4.14185	0.251321	0.23225	0.944142	0.927963	0.59022	0.0171193	0.246082	0.223033	1.94073	0.0177073	0.00952072	0.0377015	0.0660515	0.342104	0.00714192	0.00715378
2	5	0.25	0.2375	0.95	0.95	0.748933	0.0208333	0.25	0.0576172	0.0195312	0.0363756	-0.00532509	-0.00259222	-0.0360079	-0.230355	0.0436335	-0.00246276	0.129228	0.369239	0.0753415	0.0407427	0.0382588	0.0703178	0.436006	0.342306	0.0274439		2.11523	5.09766	0.259094	0.236235	0.947537	0.915793	0.576412	0.0217424	0.249384	0.258455	1.84619	0.0188354	0.00967639	0.0363459	0.0668019	0.326539	0.00713137	0.00686097
2	7	0.25	0.2375	0.95	0.95	0.748933	0.0291667	0.25	0.0515137	-0.0140904	0.0213766	-0.00152322	-0.00267515	-0.0207305	-0.161815	-4.6e-05	0.00135646	0.115224	0.289406	0.0496002	0.044639	0.0383012	0.0549793	0.419961	0.276602	0.0302722		2.10303	6.90137	0.255344	0.237138	0.947459	0.930306	0.627745	0.0291653	0.250339	0.230448	2.02584	0.0124001	0.0106018	0.0363861	0.0522303	0.314523	0.00806757	0.00756804
2	9	0.25	0.2375	0.95	0.95	0.748933	0.0375	0.25	0.029541	-0.00640191	0.00866049	-0.0017225	-0.0034285	-0.0095406	-0.166338	-0.000661876	0.00190051	0.0959069	0.239161	0.0318361	0.0471927	0.0385154	0.0519099	0.485635	0.234097	0.0332281		2.05908	8.94238	0.252165	0.237091	0.946743	0.940936	0.624357	0.0374752	0.250475	0.191814	2.15245	0.00795902	0.0112083	0.0365896	0.0493144	0.363708	0.00877864	0.00830704
2	11	0.25	0.2375	0.95	0.95	0.748933	0.0458333	0.25	0.015625	0.00221946	0.00372974	-0.00333108	-0.00490695	-0.00650776	-0.144666	0.00494151	0.00182558	0.0796722	0.180867	0.0233936	0.0452084	0.0395621	0.0501688	0.501655	0.179871	0.0307951		2.03125	11.0244	0.250932	0.236709	0.945338	0.943818	0.640588	0.0460598	0.250456	0.159344	1.98954	0.00584839	0.010737	0.037584	0.0476603	0.375706	0.00824407	0.00769877
2	13	0.25	0.2375	0.95	0.95	0.748933	0.0541667	0.25	0.0090332	0.00364333	0.00163626	-0.00311392	-0.00373013	-0.00429042	-0.117475	0.00516662	0.00103253	0.0705997	0.130575	0.0180246	0.0401133	0.0394831	0.04655	0.487107	0.131678	0.0293708		2.01807	13.0474	0.250409	0.23676	0.946456	0.945924	0.660952	0.0544465	0.250258	0.141199	1.69748	0.00450615	0.00952692	0.037509	0.0442225	0.364811	0.00713255	0.00734269
2	15	0.25	0.2375	0.95	0.95	0.748933	0.0625	0.25	0.0065918	-0.0184082	0.000590664	0.00459414	0.000650418	0.00437066	-0.0594023	-0.0178049	0.00460304	0.0645598	0.0857112	0.0153201	0.0320265	0.0390205	0.0389372	0.530381	0.087612	0.0282588		2.01318	14.7239	0.250148	0.238591	0.950618	0.954152	0.704445	0.0613872	0.251151	0.12912	1.28567	0.00383003	0.0076063	0.0370695	0.0369904	0.39722	0.00547575	0.00706469
2	3	0.25	0.2375	0.316667	0.95	0.748933	0.0125	0.75	-0.0119629	0.481283	0.0102639	-0.0130029	-0.0207416	-0.0190659	-0.178549	0.473369	0.0107359	0.111216	0.876333	0.0687881	0.0213439	0.0600917	0.0618036	0.400568	0.79471	0.0485201		1.97607	4.44385	0.252566	0.234412	0.310098	0.931887	0.615212	0.0184171	0.758052	0.222433	2.629	0.017197	0.00506919	0.019029	0.0587134	0.299999	0.00993387	0.0363901
2	5	0.25	0.2375	0.316667	0.95	0.748933	0.0208333	0.75	0.0598145	0.0519531	0.0411834	-0.00580593	-0.0153699	-0.0402283	-0.175957	0.0799136	0.0127101	0.13035	0.437395	0.0783921	0.0211318	0.0623104	0.0685272	0.368283	0.407115	0.0491597		2.11963	5.25977	0.260296	0.236121	0.3118	0.911783	0.617153	0.0224982	0.759533	0.2607	2.18698	0.019598	0.0050188	0.0197316	0.0651009	0.27582	0.00848156	0.0368698
2	7	0.25	0.2375	0.316667	0.95	0.748933	0.0291667	0.75	0.050293	0.00739397	0.0228835	-0.00364627	-0.0120788	-0.0237265	-0.125684	0.0236254	0.0119104	0.111737	0.312492	0.0514384	0.0226916	0.0668193	0.0494829	0.342016	0.299749	0.0517449		2.10059	7.05176	0.255721	0.236634	0.312842	0.92746	0.654804	0.0298557	0.758933	0.223475	2.18745	0.0128596	0.00538925	0.0211595	0.0470087	0.256147	0.00874269	0.0388087
2	9	0.25	0.2375	0.316667	0.95	0.748933	0.0375	0.75	0.0288086	0.0012207	0.00948582	-0.00264057	-0.0102318	-0.0109709	-0.0850927	0.00853889	0.0115241	0.0919098	0.247283	0.0331274	0.024276	0.0716753	0.040054	0.370902	0.244077	0.0551154		2.05762	9.01099	0.252371	0.236873	0.313427	0.939578	0.685204	0.0378202	0.758643	0.18382	2.22555	0.00828185	0.00576555	0.0226972	0.0380513	0.277781	0.00915288	0.0413365
2	11	0.25	0.2375	0.316667	0.95	0.748933	0.0458333	0.75	0.0183105	-0.0128507	0.00461796	-0.0010559	-0.00816326	-0.00505137	-0.0612624	-0.00916683	0.0112405	0.0810043	0.206054	0.0240063	0.0248423	0.0735952	0.0351627	0.363956	0.20613	0.0569019		2.03662	10.8586	0.251154	0.237249	0.314082	0.945201	0.703052	0.0454132	0.75843	0.162009	2.26659	0.00600158	0.00590004	0.0233052	0.0334045	0.272579	0.00944761	0.0426765
2	13	0.25	0.2375	0.316667	0.95	0.748933	0.0541667	0.75	0.0141602	-0.0168269	0.00277653	-3.03e-05	-0.00551757	-0.00236442	-0.0549002	-0.0145714	0.00960382	0.0752254	0.173658	0.0197135	0.0238221	0.0731933	0.0323409	0.358819	0.174922	0.0575361		2.02832	12.7812	0.250694	0.237493	0.314919	0.947754	0.707817	0.0533774	0.757203	0.150451	2.25756	0.00492837	0.00565774	0.0231779	0.0307239	0.268731	0.00947496	0.0431521
2	15	0.25	0.2375	0.316667	0.95	0.748933	0.0625	0.75	0.0114746	-0.0451335	0.00126672	0.00448666	0.00243735	0.00356104	-0.0324687	-0.0442678	0.00610046	0.0728043	0.14691	0.0170595	0.0225237	0.0724828	0.0300147	0.383087	0.148385	0.0581381		2.02295	14.323	0.250317	0.238566	0.317438	0.953383	0.724616	0.0597333	0.754575	0.145609	2.20365	0.00426487	0.00534938	0.0229529	0.028514	0.286906	0.00927404	0.0436036
2	3	0.5	0.475	0.95	0.95	1.49787	0.025	0.5	-0.00390625	0.181234	-0.00281982	-0.00719907	0.00509904	-0.00229222	-0.124082	0.174413	-0.0119804	0.064305	0.3676	0.0462903	0.0287247	0.0325369	0.0534899	0.476629	0.343154	0.0170287		1.99219	3.5437	0.49859	0.47158	0.954844	0.947822	1.31201	0.0293603	0.49401	0.12861	1.1028	0.0231451	0.0136443	0.0309101	0.0508154	0.713926	0.00857884	0.00851436
2	5	0.5	0.475	0.95	0.95	1.49787	0.0416667	0.5	0.0437012	-0.0443848	0.0234086	0.00493865	0.00642605	-0.0146665	-0.16516	-0.0287041	-0.00132989	0.0999603	0.261541	0.0642825	0.032123	0.0313763	0.0627835	0.500332	0.249569	0.0183004		2.0874	4.77808	0.511704	0.477346	0.956105	0.936067	1.25048	0.0404707	0.499335	0.199921	1.3077	0.0321413	0.0152584	0.0298075	0.0596443	0.74943	0.0103987	0.00915018
2	7	0.5	0.475	0.95	0.95	1.49787	0.0583333	0.5	0.0229492	-0.0290179	0.00689124	0.00525636	0.00592842	-0.000540487	-0.0844527	-0.0245279	-0.000539042	0.0762954	0.205424	0.0347389	0.0346457	0.031823	0.0466634	0.484972	0.20219	0.0207866		2.0459	6.79688	0.503446	0.477497	0.955632	0.949487	1.37137	0.0569025	0.49973	0.152591	1.43797	0.0173694	0.0164567	0.0302318	0.0443302	0.726423	0.0117944	0.0103933
2	9	0.5	0.475	0.95	0.95	1.49787	0.075	0.5	0.00927734	-0.0206434	0.000787154	0.00508182	0.0050161	0.00474555	-0.0656737	-0.020202	0.000203085	0.0533256	0.16236	0.0195371	0.0357464	0.0326063	0.0423264	0.499718	0.163124	0.0217656		2.01855	8.81421	0.500394	0.477414	0.954765	0.954508	1.3995	0.0734849	0.500102	0.106651	1.46124	0.00976853	0.0169795	0.030976	0.0402101	0.74851	0.0122343	0.0108828
2	11	0.5	0.475	0.95	0.95	1.49787	0.0916667	0.5	0.00195312	-0.0127841	-0.00106407	0.00450653	0.0050161	0.00590491	-0.0286388	-0.0136435	-0.000374235	0.0311889	0.128412	0.0138051	0.0352358	0.0326063	0.0412179	0.515026	0.130968	0.0207325		2.00391	10.8594	0.499468	0.477141	0.954765	0.95561	1.45497	0.090416	0.499813	0.0623778	1.41253	0.00690254	0.016737	0.030976	0.039157	0.771441	0.0120054	0.0103663
2	13	0.5	0.475	0.95	0.95	1.49787	0.108333	0.5	0.000976563	-0.00888296	-0.000980242	0.0037702	0.0043526	0.00501725	0.00801162	-0.00964273	-0.000389601	0.0270457	0.104108	0.0113286	0.0342207	0.0331486	0.0394888	0.478904	0.106793	0.0208574		2.00195	12.8845	0.49951	0.476791	0.954135	0.954766	1.50987	0.107289	0.499805	0.0540913	1.3534	0.00566432	0.0162548	0.0314912	0.0375144	0.717333	0.0115692	0.0104287
2	15	0.5	0.475	0.95	0.95	1.49787	0.125	0.5	0.00146484	-0.0186035	-0.000974155	0.00760677	0.00668239	0.00879574	0.00499038	-0.0194288	0.00126209	0.0246618	0.0723699	0.00997424	0.0279171	0.0313974	0.0329997	0.470684	0.0747811	0.0212607		2.00293	14.7209	0.499513	0.478613	0.956348	0.958356	1.50534	0.122571	0.500631	0.0493237	1.08555	0.00498712	0.0132606	0.0298276	0.0313497	0.705021	0.00934764	0.0106303
2	3	0.5	0.475	1.9	0.95	1.49787	0.025	0.25	-0.00854492	0.192383	-0.00569636	-0.0150668	0.00616561	-0.00710772	-0.195812	0.179683	-0.0214256	0.074035	0.379784	0.0507387	0.049878	0.0334829	0.067436	0.526542	0.342928	0.0292526		1.98291	3.57715	0.497152	0.467843	1.91171	0.943248	1.20457	0.0294921	0.244644	0.14807	1.13935	0.0253693	0.023692	0.0636175	0.0640642	0.78869	0.00857321	0.00731314
2	5	0.5	0.475	1.9	0.95	1.49787	0.0416667	0.25	0.0407715	-0.029248	0.020917	0.00748082	0.00857595	-0.0104987	-0.286436	-0.0164865	-0.00149585	0.102984	0.250442	0.0612167	0.0537861	0.0314433	0.068289	0.560889	0.233402	0.0337975		2.08154	4.85376	0.510459	0.478553	1.91629	0.940026	1.06882	0.0409797	0.249626	0.205968	1.25221	0.0306083	0.0255484	0.0597423	0.0648746	0.840136	0.00972508	0.00844937
2	7	0.5	0.475	1.9	0.95	1.49787	0.0583333	0.25	0.0244141	-0.0253906	0.00676337	0.00941991	0.00782791	0.00334586	-0.235108	-0.0216928	0.00112301	0.078993	0.195438	0.0334596	0.0588555	0.0321095	0.0605512	0.626098	0.190517	0.0394186		2.04883	6.82227	0.503382	0.479474	1.91487	0.953179	1.14571	0.0570679	0.250281	0.157986	1.36807	0.0167298	0.0279564	0.0610081	0.0575236	0.93781	0.0111135	0.00985465
2	9	0.5	0.475	1.9	0.95	1.49787	0.075	0.25	0.00561523	-0.00149197	-1.97e-05	0.00419501	0.00699676	0.00471024	-0.195561	-0.00158885	-0.00322502	0.045877	0.125835	0.017992	0.0540451	0.0328139	0.0595891	0.661276	0.12699	0.03196		2.01123	8.98657	0.49999	0.476993	1.91329	0.954475	1.20494	0.0748808	0.249194	0.091754	1.13252	0.00899602	0.0256714	0.0623464	0.0566096	0.990504	0.00952424	0.00799001
2	11	0.5	0.475	1.9	0.95	1.49787	0.0916667	0.25	0.00244141	0.00208629	-0.000682628	0.00270905	0.00624873	0.00371659	-0.168996	0.00141535	-0.00400083	0.0348532	0.107874	0.0134008	0.0559574	0.0334175	0.0597712	0.667581	0.109082	0.0334982		2.00488	11.0229	0.499659	0.476287	1.91187	0.953531	1.24473	0.0917964	0.249	0.0697063	1.18661	0.0067004	0.0265798	0.0634933	0.0567826	0.999947	0.0099992	0.00837456
2	13	0.5	0.475	1.9	0.95	1.49787	0.108333	0.25	0	0.00287335	-0.000787237	0.00184413	0.00550069	0.00286932	-0.115134	0.0021255	-0.00406885	0.0247053	0.088666	0.0107011	0.0548835	0.0339939	0.0578868	0.658064	0.0899679	0.0325687		2	13.0374	0.499606	0.475876	1.91045	0.952726	1.32541	0.108564	0.248983	0.0494106	1.15266	0.00535054	0.0260697	0.0645885	0.0549924	0.985692	0.00974653	0.00814217
2	15	0.5	0.475	1.9	0.95	1.49787	0.125	0.25	0.000976563	-0.00908203	-0.000798981	0.0101988	0.0099889	0.0111895	-0.0632626	-0.00985978	0.000189233	0.024686	0.0548087	0.00957136	0.0400926	0.0300941	0.0432434	0.634439	0.0559963	0.0254464		2.00195	14.8638	0.499601	0.479844	1.91898	0.96063	1.40311	0.123768	0.250047	0.049372	0.822131	0.00478568	0.019044	0.0571787	0.0410812	0.950305	0.00699954	0.0063616
2	3	0.5	0.475	0.633333	0.95	1.49787	0.025	0.75	-0.00292969	0.218994	0.00598852	-0.0110655	-0.00916192	-0.0149517	-0.0877218	0.220979	-0.00171709	0.0680448	0.389471	0.0477856	0.0167879	0.0213362	0.0453284	0.319392	0.357588	0.0154119		1.99414	3.65698	0.502994	0.469744	0.627531	0.935796	1.36647	0.0305245	0.748712	0.13609	1.16841	0.0238928	0.00797425	0.0135129	0.0430619	0.478406	0.00893971	0.0115589
2	5	0.5	0.475	0.633333	0.95	1.49787	0.0416667	0.75	0.0444336	0.00620117	0.029652	-0.0044814	-0.00775592	-0.029796	-0.113644	0.0274218	0.00355495	0.103542	0.267973	0.0653787	0.0195638	0.0240896	0.056306	0.304312	0.248462	0.0177226		2.08887	5.03101	0.514826	0.472871	0.628421	0.921694	1.32764	0.0428092	0.752666	0.207084	1.33987	0.0326893	0.0092928	0.0152567	0.0534907	0.455819	0.0103526	0.0132919
2	7	0.5	0.475	0.633333	0.95	1.49787	0.0583333	0.75	0.0202637	0.00753348	0.00978845	-0.0039428	-0.00753628	-0.0126604	-0.0665828	0.0152593	0.00390734	0.0725648	0.19517	0.0332095	0.0213932	0.0261316	0.0356604	0.297734	0.190256	0.0186338		2.04053	7.05273	0.504894	0.473127	0.62856	0.937973	1.39813	0.0592235	0.752931	0.14513	1.36619	0.0166048	0.0101618	0.01655	0.0338774	0.445966	0.0110982	0.0139753
2	9	0.5	0.475	0.633333	0.95	1.49787	0.075	0.75	0.00732422	0.00596788	0.00309785	-0.00314117	-0.00619621	-0.00583357	-0.0669024	0.00883465	0.00345523	0.0488647	0.150318	0.0187682	0.0220609	0.0289739	0.0301598	0.310269	0.150685	0.0202858		2.01465	9.05371	0.501549	0.473508	0.629409	0.944458	1.39766	0.0756626	0.752591	0.0977295	1.35287	0.00938411	0.0104789	0.0183501	0.0286518	0.464741	0.0113014	0.0152144
2	11	0.5	0.475	0.633333	0.95	1.49787	0.0916667	0.75	0.00390625	0.00437234	0.00151222	-0.00286041	-0.0060425	-0.00412949	-0.0658682	0.00582974	0.00364839	0.0380734	0.128665	0.013952	0.0233233	0.0312649	0.0286336	0.306149	0.129673	0.0214273		2.00781	11.0481	0.500756	0.473641	0.629506	0.946077	1.3992	0.0922011	0.752736	0.0761468	1.41532	0.00697599	0.0110786	0.0198011	0.0272019	0.45857	0.0118867	0.0160705
2	13	0.5	0.475	0.633333	0.95	1.49787	0.108333	0.75	0.00195312	0.00555889	0.000690866	-0.0028765	-0.00541275	-0.00338009	-0.0375983	0.00637587	0.00308753	0.0269927	0.101529	0.0108442	0.0221737	0.0325249	0.0272516	0.295555	0.103308	0.0225917		2.00391	13.0723	0.500345	0.473634	0.629905	0.946789	1.44155	0.109024	0.752316	0.0539854	1.31988	0.0054221	0.0105325	0.0205991	0.025889	0.442702	0.0111917	0.0169438
2	15	0.5	0.475	0.633333	0.95	1.49787	0.125	0.75	0.0012207	-0.00973307	0.000151069	0.000526739	-0.00339884	0.00053366	-0.0144707	-0.00946171	0.00451361	0.0258824	0.0751062	0.00967343	0.0198669	0.0322501	0.0248461	0.327012	0.0772063	0.0225842		2.00244	14.854	0.500076	0.47525	0.631181	0.950507	1.47619	0.123817	0.753385	0.0517647	1.12659	0.00483672	0.00943678	0.020425	0.0236038	0.48982	0.00965079	0.0169381
2	3	0.75	0.7125	1.425	0.95	2.2468	0.0375	0.5	-0.00463867	0.300212	0.0121201	-0.0348698	-0.0211653	-0.0441908	-0.291285	0.309795	-0.0138507	0.0718782	0.34073	0.0505329	0.0355828	0.0337103	0.0575677	0.353153	0.309653	0.022205		1.99072	3.90063	0.75909	0.687655	1.39484	0.908019	1.59234	0.0491173	0.493075	0.143756	1.02219	0.0378997	0.0253528	0.0480372	0.0546893	0.793463	0.011612	0.0111025
2	5	0.75	0.7125	1.425	0.95	2.2468	0.0625	0.5	0.03125	0.0907715	0.0236153	-0.0235481	-0.0179207	-0.0442615	-0.303266	0.110658	-0.00571891	0.0855816	0.231272	0.050337	0.0422896	0.0361454	0.0555645	0.339534	0.218094	0.0234048		2.0625	5.45386	0.767711	0.695722	1.39946	0.907952	1.56542	0.0694161	0.497141	0.171163	1.15636	0.0377528	0.0301313	0.0515072	0.0527862	0.762864	0.0136309	0.0117024
2	7	0.75	0.7125	1.425	0.95	2.2468	0.0875	0.5	0.0151367	0.0660924	0.00973525	-0.0222142	-0.0172376	-0.031233	-0.275911	0.074761	-0.00517859	0.0616377	0.181389	0.0245477	0.047134	0.0366008	0.0490478	0.400641	0.179126	0.0259634		2.03027	7.46265	0.757301	0.696672	1.40044	0.920329	1.62688	0.0940416	0.497411	0.123275	1.26972	0.0184108	0.033583	0.0521562	0.0465954	0.90016	0.0156736	0.0129817
2	9	0.75	0.7125	1.425	0.95	2.2468	0.1125	0.5	0.00341797	0.0630697	0.00423147	-0.0245198	-0.0174938	-0.0282786	-0.263595	0.0676563	-0.00714997	0.0310625	0.118279	0.0138178	0.0423846	0.0364322	0.0480023	0.427071	0.120299	0.0228789		2.00684	9.56763	0.753174	0.69503	1.40007	0.923135	1.65455	0.120111	0.496425	0.062125	1.06451	0.0103633	0.030199	0.0519159	0.0456022	0.959542	0.0135337	0.0114394
2	11	0.75	0.7125	1.425	0.95	2.2468	0.1375	0.5	0.00170898	0.0515581	0.00286249	-0.0238616	-0.0166399	-0.0263962	-0.260695	0.0546672	-0.0073567	0.0205992	0.0991604	0.0105675	0.0432964	0.0369844	0.0475684	0.432439	0.10097	0.0231382		2.00342	11.5671	0.752147	0.695499	1.40129	0.924924	1.66107	0.145017	0.496322	0.0411983	1.09076	0.00792559	0.0308487	0.0527027	0.04519	0.971604	0.0138833	0.0115691
2	13	0.75	0.7125	1.425	0.95	2.2468	0.1625	0.5	0.000976563	0.0426495	0.00209193	-0.0232143	-0.0162984	-0.0250481	-0.222027	0.0449305	-0.00700138	0.0155945	0.082212	0.00887339	0.0426084	0.0371974	0.0462901	0.426881	0.0841194	0.0232942		2.00195	13.5544	0.751569	0.69596	1.40177	0.926204	1.74795	0.169801	0.496499	0.0311889	1.06876	0.00665505	0.0303585	0.0530064	0.0439756	0.959115	0.0136694	0.0116471
2	15	0.75	0.7125	1.425	0.95	2.2468	0.1875	0.5	0.000732422	0.0179036	0.00147541	-0.01387	-0.0128829	-0.0151395	-0.156443	0.0194858	-0.00075015	0.0135118	0.05117	0.00797764	0.0365319	0.0391009	0.0404335	0.457857	0.0534483	0.0179767		2.00146	15.2686	0.751107	0.702618	1.40664	0.935617	1.8953	0.191154	0.499625	0.0270236	0.76755	0.00598323	0.026029	0.0557188	0.0384118	1.02871	0.0100216	0.00898835
2	3	0.75	0.7125	2.85	0.95	2.2468	0.0375	0.25	-0.00439453	0.298584	0.0133441	-0.0621776	-0.0237806	-0.0723463	-0.360677	0.307943	-0.0394849	0.0764203	0.306816	0.0550611	0.0504013	0.0292666	0.0642825	0.263367	0.267413	0.0392782		1.99121	3.89575	0.760008	0.668198	2.78223	0.881271	1.43643	0.0490479	0.240129	0.152841	0.920449	0.0412958	0.035911	0.0834099	0.0610684	0.591733	0.010028	0.00981955
2	5	0.75	0.7125	2.85	0.95	2.2468	0.0625	0.25	0.0324707	0.105615	0.0252413	-0.0462592	-0.0219837	-0.0684851	-0.318558	0.12618	-0.0252249	0.0896654	0.216157	0.0531666	0.0617956	0.0311524	0.0614335	0.327346	0.195753	0.0467149		2.06494	5.52808	0.768931	0.67954	2.78735	0.884939	1.53106	0.0703863	0.243694	0.179331	1.08078	0.039875	0.0440294	0.0887843	0.0583618	0.735481	0.0122345	0.0116787
2	7	0.75	0.7125	2.85	0.95	2.2468	0.0875	0.25	0.0090332	0.091762	0.00845063	-0.0498837	-0.0224115	-0.057379	-0.275751	0.100205	-0.02836	0.0492021	0.127979	0.0225712	0.0557783	0.0307234	0.0595129	0.384023	0.125362	0.0426304		2.01807	7.64233	0.756338	0.676958	2.78613	0.89549	1.62724	0.0962679	0.24291	0.0984041	0.895855	0.0169284	0.0397421	0.0875618	0.0565373	0.862823	0.0109692	0.0106576
2	9	0.75	0.7125	2.85	0.95	2.2468	0.1125	0.25	0.00366211	0.0721842	0.00461898	-0.048882	-0.021727	-0.0529598	-0.267256	0.0770531	-0.0280341	0.0320029	0.099785	0.013751	0.0574185	0.0314041	0.0606824	0.404497	0.100342	0.0439981		2.00732	9.64966	0.753464	0.677672	2.78808	0.899688	1.64633	0.121168	0.242991	0.0640058	0.898065	0.0103132	0.0409107	0.0895018	0.0576483	0.908823	0.0112885	0.0109995
2	11	0.75	0.7125	2.85	0.95	2.2468	0.1375	0.25	0.00195312	0.0602362	0.00317252	-0.0488175	-0.0212991	-0.051653	-0.266538	0.0635414	-0.0284334	0.0220106	0.0851291	0.0104235	0.0594187	0.0318147	0.061283	0.397508	0.0852861	0.0455468		2.00391	11.6626	0.752379	0.677718	2.7893	0.90093	1.64794	0.146237	0.242892	0.0440212	0.93642	0.00781763	0.0423358	0.090672	0.0582189	0.89312	0.0117268	0.0113867
2	13	0.75	0.7125	2.85	0.95	2.2468	0.1625	0.25	0.0012207	0.0497108	0.00227224	-0.0470526	-0.0202723	-0.0490641	-0.223835	0.052087	-0.0276368	0.0174266	0.072177	0.00873031	0.0599638	0.0327563	0.0616634	0.435262	0.0727667	0.0459312		2.00244	13.6462	0.751704	0.678975	2.79222	0.903389	1.74389	0.170964	0.243091	0.0348532	0.938301	0.00654773	0.0427242	0.0933555	0.0585802	0.977945	0.0118246	0.0114828
2	15	0.75	0.7125	2.85	0.95	2.2468	0.1875	0.25	0.000732422	0.0243652	0.00154184	-0.0291656	-0.0152238	-0.030503	-0.161823	0.0259749	-0.0142134	0.0135118	0.0446902	0.00765795	0.04952	0.036623	0.0519203	0.479427	0.0461285	0.0331617		2.00146	15.3655	0.751156	0.691719	2.80661	0.921022	1.88322	0.19237	0.246447	0.0270236	0.670352	0.00574346	0.035283	0.104376	0.0493243	1.07718	0.0086491	0.00829042
2	3	0.75	0.7125	0.95	0.95	2.2468	0.0375	0.75	-0.00219727	0.114339	-0.0073097	-0.00134627	0.0104071	0.00713884	-0.0405644	0.105661	-0.0114572	0.0390007	0.272869	0.0318368	0.0233013	0.0272176	0.0420914	0.473781	0.262268	0.0126319		1.99561	3.34302	0.744518	0.711541	0.959887	0.956782	2.15566	0.0414623	0.741407	0.0780013	0.818608	0.0238776	0.0166022	0.0258568	0.0399868	1.06449	0.00983504	0.00947394
2	5	0.75	0.7125	0.95	0.95	2.2468	0.0625	0.75	0.0300293	-0.0593262	0.0133155	0.00890865	0.0109876	-0.0017633	-0.0798311	-0.0511383	-0.00196578	0.082763	0.219304	0.0552197	0.0274362	0.0265069	0.0550675	0.522163	0.211422	0.0149598		2.06006	4.70337	0.759987	0.718847	0.960438	0.948325	2.06743	0.0593039	0.748526	0.165526	1.09652	0.0414148	0.0195483	0.0251816	0.0523141	1.17319	0.0132139	0.0112199
2	7	0.75	0.7125	0.95	0.95	2.2468	0.0875	0.75	0.00927734	-0.0389579	-0.0001118	0.0092273	0.0109047	0.00994782	-0.017101	-0.0393747	-0.00157791	0.0472575	0.160336	0.0232294	0.0285135	0.0266104	0.038563	0.495828	0.162165	0.0160577		2.01855	6.72729	0.749916	0.719074	0.960359	0.95945	2.20838	0.0840547	0.748817	0.0945149	1.12235	0.017422	0.0203159	0.0252799	0.0366348	1.11403	0.0141894	0.0120432
2	9	0.75	0.7125	0.95	0.95	2.2468	0.1125	0.75	0.00219727	-0.0300022	-0.00226663	0.00888244	0.00957768	0.0115001	0.0185089	-0.0318721	-0.000590213	0.0258178	0.12793	0.0135842	0.0298262	0.0281812	0.0367308	0.494369	0.131391	0.0167215		2.00439	8.72998	0.7483	0.718829	0.959099	0.960925	2.28838	0.108914	0.749557	0.0516356	1.15137	0.0101882	0.0212512	0.0267721	0.0348943	1.11075	0.0147814	0.0125411
2	11	0.75	0.7125	0.95	0.95	2.2468	0.1375	0.75	0.000976563	-0.0225275	-0.0020895	0.00837004	0.00932887	0.0107265	0.0385112	-0.0242862	-0.000850117	0.0191117	0.108674	0.0108632	0.0304043	0.0284592	0.0359524	0.465829	0.111665	0.0173815		2.00195	10.7522	0.748433	0.718464	0.958862	0.96019	2.33333	0.134161	0.749362	0.0382234	1.19541	0.00814743	0.0216631	0.0270362	0.0341548	1.04662	0.0153539	0.0130361
2	13	0.75	0.7125	0.95	0.95	2.2468	0.1625	0.75	0.000244141	-0.0166016	-0.00175753	0.00750181	0.00866537	0.00947635	0.0652256	-0.0180924	-0.00102521	0.0135294	0.0903381	0.00912687	0.0302283	0.0291772	0.0350355	0.428632	0.0933395	0.0174822		2.00049	12.7842	0.748682	0.717845	0.958232	0.959003	2.39335	0.15956	0.749231	0.0270589	1.17439	0.00684516	0.0215377	0.0277183	0.0332837	0.963049	0.0151677	0.0131117
2	15	0.75	0.7125	0.95	0.95	2.2468	0.1875	0.75	0.000244141	-0.0219076	-0.00165254	0.010453	0.0110706	0.0122655	0.0799958	-0.0233979	-0.000389418	0.00780868	0.0642522	0.0078452	0.0245368	0.0264028	0.0286247	0.405271	0.0665273	0.0180683		2.00049	14.6714	0.748761	0.719948	0.960517	0.961652	2.42653	0.183113	0.749708	0.0156174	0.963783	0.0058839	0.0174825	0.0250826	0.0271935	0.910563	0.0124739	0.0135513
2	3	0.25	0.2475	0.495	0.99	1.15129	0.0125	0.5	-0.00170898	0.515137	0.0288183	-0.0194276	-0.0173247	-0.0433806	-0.458039	0.535015	-0.00109211	0.118212	0.873706	0.0689463	0.0268784	0.0418732	0.0580316	0.341929	0.808675	0.0323465		1.99658	4.54541	0.257205	0.242692	0.486424	0.947053	0.623955	0.0191877	0.499454	0.236424	2.62112	0.0172366	0.00665241	0.0207272	0.0574513	0.39366	0.0101084	0.0161732
2	5	0.25	0.2475	0.495	0.99	1.15129	0.0208333	0.5	0.078125	0.086084	0.0516901	-0.0100854	-0.0142855	-0.0555292	-0.447118	0.1264	0.00542154	0.131194	0.455789	0.0678024	0.0267432	0.0446378	0.0553128	0.296683	0.433229	0.0317716		2.15625	5.43042	0.262923	0.245004	0.487929	0.935026	0.636528	0.0234667	0.502711	0.262388	2.27894	0.0169506	0.00661893	0.0220957	0.0547597	0.341569	0.00902561	0.0158858
2	7	0.25	0.2475	0.495	0.99	1.15129	0.0291667	0.5	0.0673828	0.0372489	0.0305835	-0.00815313	-0.0140113	-0.0363235	-0.412493	0.0612285	0.00719807	0.115775	0.351812	0.0433312	0.0291772	0.0469151	0.0402231	0.331329	0.343273	0.0334273		2.13477	7.26074	0.257646	0.245482	0.488064	0.95404	0.676393	0.0309525	0.503599	0.23155	2.46269	0.0108328	0.00722135	0.023223	0.0398209	0.381457	0.0100121	0.0167137
2	9	0.25	0.2475	0.495	0.99	1.15129	0.0375	0.5	0.0373535	0.0371908	0.0151629	-0.00873733	-0.0153902	-0.0229823	-0.433464	0.0501264	0.00807359	0.0963632	0.263728	0.0276501	0.0274548	0.0459913	0.033351	0.383811	0.261844	0.03491		2.07471	9.33472	0.253791	0.245338	0.487382	0.967248	0.652248	0.0393797	0.504037	0.192726	2.37355	0.00691253	0.00679506	0.0227657	0.0330175	0.441879	0.00981917	0.017455
2	11	0.25	0.2475	0.495	0.99	1.15129	0.0458333	0.5	0.0246582	0.0402166	0.00953286	-0.00963133	-0.0158306	-0.0186187	-0.440674	0.0490543	0.0078055	0.0837936	0.194309	0.0206521	0.0248606	0.0472356	0.0301095	0.40382	0.19467	0.0365266		2.04932	11.4424	0.252383	0.245116	0.487164	0.971567	0.643948	0.0480817	0.503903	0.167587	2.1374	0.00516304	0.006153	0.0233816	0.0298084	0.464914	0.00892236	0.0182633
2	13	0.25	0.2475	0.495	0.99	1.15129	0.0541667	0.5	0.0166016	0.03125	0.00639025	-0.00892918	-0.0149794	-0.0149559	-0.431344	0.0375434	0.00781111	0.0705224	0.135324	0.015945	0.0210965	0.0475757	0.0266369	0.420451	0.136586	0.038151		2.0332	13.4062	0.251598	0.24529	0.487585	0.975194	0.65469	0.0562003	0.503906	0.141045	1.75922	0.00398625	0.00522138	0.0235499	0.0263705	0.484063	0.00739838	0.0190755
2	15	0.25	0.2475	0.495	0.99	1.15129	0.0625	0.5	0.0129395	-0.00159505	0.00414981	-0.00347605	-0.00962855	-0.00742198	-0.403827	0.00229038	0.00787387	0.0654839	0.0888546	0.013499	0.0159879	0.0458607	0.0202862	0.469478	0.0888353	0.0380034		2.02588	14.9761	0.251037	0.24664	0.490234	0.982652	0.68637	0.0626431	0.503937	0.130968	1.33282	0.00337474	0.003957	0.022701	0.0200833	0.540506	0.00555221	0.0190017
2	3	0.25	0.2475	0.99	0.99	1.15129	0.0125	0.25	-0.00317383	0.477458	0.0284169	-0.0333987	-0.0169462	-0.0563777	-0.47126	0.495462	-0.0165526	0.124225	0.706023	0.0743048	0.0366364	0.0260509	0.0614238	0.290684	0.633152	0.033162		1.99365	4.43237	0.257104	0.239234	0.973223	0.934186	0.608734	0.0186933	0.245862	0.24845	2.11807	0.0185762	0.0090675	0.0257904	0.0608096	0.334662	0.00791441	0.00829051
2	5	0.25	0.2475	0.99	0.99	1.15129	0.0208333	0.25	0.0737305	0.0947754	0.0498001	-0.0182942	-0.0142405	-0.0619735	-0.461438	0.133452	-0.00396431	0.132337	0.40919	0.0689002	0.0399476	0.0302874	0.0563191	0.292825	0.381256	0.0320351		2.14746	5.47388	0.26245	0.242972	0.975902	0.928646	0.620042	0.0236136	0.249009	0.264674	2.04595	0.017225	0.00988703	0.0299846	0.0557559	0.337127	0.00794282	0.00800877
2	7	0.25	0.2475	0.99	0.99	1.15129	0.0291667	0.25	0.0583496	0.0589076	0.028655	-0.0171705	-0.0154126	-0.0435455	-0.452176	0.0816298	-0.00160152	0.117244	0.311956	0.0439528	0.0421337	0.0301472	0.0440732	0.320848	0.299998	0.0357432		2.1167	7.41235	0.257164	0.24325	0.974742	0.94689	0.630706	0.0315475	0.2496	0.234488	2.18369	0.0109882	0.0104281	0.0298457	0.0436325	0.36939	0.00874995	0.00893579
2	9	0.25	0.2475	0.99	0.99	1.15129	0.0375	0.25	0.0310059	0.0676541	0.0141732	-0.0198845	-0.0156513	-0.0330962	-0.452442	0.0802749	-0.00396752	0.0948017	0.225681	0.0280774	0.0387373	0.0305106	0.0408931	0.375778	0.221516	0.0359105		2.06201	9.60889	0.253543	0.242579	0.974505	0.957235	0.630399	0.0405103	0.249008	0.189603	2.03113	0.00701936	0.00958748	0.0302055	0.0404842	0.432631	0.00830685	0.00897763
2	11	0.25	0.2475	0.99	0.99	1.15129	0.0458333	0.25	0.0212402	0.056574	0.00892164	-0.0195864	-0.015333	-0.0278804	-0.442824	0.0652378	-0.00390714	0.0802859	0.158417	0.0209307	0.033572	0.0300246	0.0376263	0.396328	0.158001	0.0330123		2.04248	11.6223	0.25223	0.242652	0.97482	0.962398	0.641473	0.0488234	0.249023	0.160572	1.74259	0.00523268	0.00830908	0.0297244	0.03725	0.45629	0.00724172	0.00825307
2	13	0.25	0.2475	0.99	0.99	1.15129	0.0541667	0.25	0.0148926	0.0477201	0.00631926	-0.0187604	-0.0139656	-0.0246243	-0.453025	0.054172	-0.00433206	0.0704713	0.112288	0.0163208	0.0288181	0.0310665	0.0337592	0.384998	0.113106	0.030839		2.02979	13.6204	0.25158	0.242857	0.976174	0.965622	0.629728	0.057101	0.248917	0.140943	1.45974	0.00408021	0.00713247	0.0307558	0.0334216	0.443246	0.00612655	0.00770974
2	15	0.25	0.2475	0.99	0.99	1.15129	0.0625	0.25	0.0126953	0.0112142	0.00435029	-0.00933208	-0.0112671	-0.0134278	-0.418027	0.0154929	0.00262581	0.0650643	0.0643422	0.0138382	0.0197894	0.0317944	0.0241224	0.426237	0.064607	0.0269526		2.02539	15.1682	0.251088	0.24519	0.978846	0.976706	0.670021	0.0634683	0.250656	0.130129	0.965133	0.00345956	0.00489787	0.0314765	0.0238812	0.490724	0.00403794	0.00673816
2	3	0.25	0.2475	0.33	0.99	1.15129	0.0125	0.75	-0.00268555	0.542969	0.0282964	-0.015042	-0.0218054	-0.0387417	-0.489431	0.564059	0.00933101	0.113988	0.946835	0.0665488	0.021989	0.0560996	0.0565111	0.357448	0.889432	0.0450519		1.99463	4.62891	0.257074	0.243777	0.322804	0.951646	0.587814	0.0195507	0.756998	0.227976	2.8405	0.0166372	0.00544227	0.0185129	0.055946	0.411527	0.0111179	0.0337889
2	5	0.25	0.2475	0.33	0.99	1.15129	0.0208333	0.75	0.0778809	0.0899902	0.051177	-0.00767488	-0.0161665	-0.0527054	-0.444188	0.129949	0.011231	0.13064	0.49146	0.0669525	0.0220391	0.0588304	0.0553287	0.308322	0.47043	0.0458327		2.15576	5.44995	0.262794	0.2456	0.324665	0.937822	0.639902	0.0235406	0.758423	0.261281	2.4573	0.0167381	0.00545468	0.019414	0.0547754	0.354968	0.00980063	0.0343745
2	7	0.25	0.2475	0.33	0.99	1.15129	0.0291667	0.75	0.0673828	0.0324009	0.0303443	-0.00587286	-0.015118	-0.0337727	-0.415081	0.0563656	0.0121297	0.115247	0.368385	0.0431209	0.0236619	0.0609687	0.0396742	0.34861	0.361696	0.0468678		2.13477	7.22681	0.257586	0.246046	0.325011	0.956565	0.673413	0.0308107	0.759097	0.230494	2.5787	0.0107802	0.00585632	0.0201197	0.0392775	0.401352	0.0105495	0.0351508
2	9	0.25	0.2475	0.33	0.99	1.15129	0.0375	0.75	0.043457	0.0272895	0.0163211	-0.00609621	-0.0168552	-0.0214324	-0.431219	0.0412444	0.0139234	0.100371	0.284804	0.028007	0.0233481	0.0624861	0.0319481	0.396602	0.284307	0.0494516		2.08691	9.24561	0.25408	0.245991	0.324438	0.968782	0.654833	0.0390467	0.760443	0.200742	2.56323	0.00700175	0.00577866	0.0206204	0.0316286	0.456605	0.0106615	0.0370887
2	11	0.25	0.2475	0.33	0.99	1.15129	0.0458333	0.75	0.0275879	0.026456	0.00986736	-0.00632913	-0.01768	-0.0156707	-0.407551	0.0352889	0.0146847	0.0850559	0.214884	0.0206601	0.0212846	0.0624677	0.0274598	0.423361	0.215511	0.0513678		2.05518	11.291	0.252467	0.245934	0.324166	0.974486	0.682082	0.0474507	0.761014	0.170112	2.36372	0.00516504	0.00526793	0.0206144	0.0271852	0.487412	0.00987759	0.0385259
2	13	0.25	0.2475	0.33	0.99	1.15129	0.0541667	0.75	0.0195312	0.0183293	0.00651994	-0.00555678	-0.0155994	-0.0117423	-0.422546	0.0245293	0.0134897	0.0731836	0.159584	0.0161127	0.0184735	0.0625863	0.0241846	0.438424	0.161117	0.0534715		2.03906	13.2383	0.25163	0.246125	0.324852	0.978375	0.664819	0.0554953	0.760117	0.146367	2.07459	0.00402817	0.00457218	0.0206535	0.0239427	0.504754	0.00872718	0.0401036
2	15	0.25	0.2475	0.33	0.99	1.15129	0.0625	0.75	0.0148926	-0.0124837	0.00432045	-0.00174956	-0.00973913	-0.00587318	-0.435214	-0.00862919	0.0112351	0.0659988	0.114112	0.0136202	0.0145925	0.0602582	0.0190726	0.458957	0.114197	0.0533156		2.02979	14.8127	0.25108	0.247067	0.326786	0.984186	0.650234	0.0619607	0.758426	0.131998	1.71168	0.00340504	0.00361164	0.0198852	0.0188819	0.528393	0.00713734	0.0399867
2	3	0.5	0.495	0.99	0.99	2.30259	0.025	0.5	-0.000244141	0.305827	0.022999	-0.0254605	-0.0188487	-0.0452281	-0.412546	0.328568	-0.00666688	0.0800539	0.407054	0.0530284	0.0214709	0.0144646	0.0461064	0.259989	0.379055	0.0205055		1.99951	3.91748	0.511499	0.482397	0.97134	0.945224	1.35266	0.0332142	0.496667	0.160108	1.22116	0.0265142	0.0106281	0.0143199	0.0456453	0.598646	0.00947636	0.0102527
2	5	0.5	0.495	0.99	0.99	2.30259	0.0416667	0.5	0.0510254	0.0764648	0.0374265	-0.017069	-0.0171124	-0.0503295	-0.406553	0.107647	9.61e-05	0.106073	0.280525	0.057656	0.0269417	0.0187955	0.0463115	0.266763	0.263825	0.0223567		2.10205	5.38232	0.518713	0.486551	0.973059	0.940174	1.36646	0.046152	0.500048	0.212145	1.40262	0.028828	0.0133361	0.0186076	0.0458484	0.614244	0.0109927	0.0111784
2	7	0.5	0.495	0.99	0.99	2.30259	0.0583333	0.5	0.0266113	0.0658133	0.0169179	-0.0176652	-0.0176333	-0.0334578	-0.37786	0.0810339	-4.36e-06	0.079441	0.211323	0.0302383	0.0286819	0.0176264	0.0322082	0.308346	0.206639	0.0242369		2.05322	7.46069	0.508459	0.486256	0.972543	0.956877	1.43253	0.0630603	0.499998	0.158882	1.47926	0.0151192	0.0141975	0.0174501	0.0318862	0.709993	0.012054	0.0121185
2	9	0.5	0.495	0.99	0.99	2.30259	0.075	0.5	0.0090332	0.0652941	0.00816228	-0.0193836	-0.0178865	-0.0270364	-0.382461	0.0738433	-0.00137684	0.0479455	0.140885	0.0167572	0.0237742	0.0174171	0.0292225	0.333437	0.141982	0.0241254		2.01807	9.58765	0.504081	0.485405	0.972292	0.963234	1.42194	0.0805382	0.499312	0.095891	1.26797	0.00837861	0.0117682	0.0172429	0.0289303	0.767766	0.0106486	0.0120627
2	11	0.5	0.495	0.99	0.99	2.30259	0.0916667	0.5	0.00537109	0.0538219	0.00560572	-0.0189486	-0.0173584	-0.0242154	-0.34862	0.0597596	-0.00142009	0.0378945	0.112611	0.0128746	0.0231904	0.0189829	0.0277242	0.342484	0.114365	0.0244382		2.01074	11.592	0.502803	0.48562	0.972815	0.966027	1.49986	0.0971446	0.49929	0.0757891	1.23872	0.00643732	0.0114792	0.0187931	0.027447	0.788599	0.0104834	0.0122191
2	13	0.5	0.495	0.99	0.99	2.30259	0.108333	0.5	0.00415039	0.0454289	0.00441178	-0.0187652	-0.0172788	-0.0229204	-0.352247	0.0501144	-0.0013013	0.0338	0.0914224	0.0106161	0.0222283	0.018796	0.026137	0.347894	0.0934126	0.0241566		2.0083	13.5906	0.502206	0.485711	0.972894	0.967309	1.49151	0.113762	0.499349	0.0676001	1.18849	0.00530806	0.011003	0.018608	0.0258756	0.801056	0.0101197	0.0120783
2	15	0.5	0.495	0.99	0.99	2.30259	0.125	0.5	0.00292969	0.016097	0.0028894	-0.0115768	-0.0156293	-0.0143196	-0.3115	0.019053	0.00444087	0.0269043	0.0537085	0.00905374	0.0159306	0.022025	0.0194345	0.378317	0.0551158	0.0206085		2.00586	15.2415	0.501445	0.489269	0.974527	0.975824	1.58533	0.127382	0.50222	0.0538085	0.805628	0.00452687	0.00788565	0.0218047	0.0192401	0.871107	0.00688948	0.0103043
2	3	0.5	0.495	1.98	0.99	2.30259	0.025	0.25	0	0.299398	0.0229201	-0.0437677	-0.0184202	-0.0627368	-0.428802	0.320704	-0.0258037	0.0848655	0.365931	0.0592297	0.0337352	0.0062099	0.0532342	0.23534	0.331935	0.0343524		2	3.89819	0.51146	0.473335	1.94353	0.927891	1.31523	0.0330176	0.243549	0.169731	1.09779	0.0296148	0.0166989	0.0122956	0.0527019	0.541891	0.00829838	0.0085881
2	5	0.5	0.495	1.98	0.99	2.30259	0.0416667	0.25	0.0493164	0.086377	0.0373	-0.0310467	-0.0179852	-0.063969	-0.457578	0.117433	-0.0132963	0.10486	0.256626	0.0597074	0.040752	0.00876055	0.0486569	0.261807	0.236261	0.0406199		2.09863	5.43188	0.51865	0.479632	1.94439	0.926671	1.24897	0.0465597	0.246676	0.20972	1.28313	0.0298537	0.0201722	0.0173459	0.0481704	0.602834	0.00984419	0.010155
2	7	0.5	0.495	1.98	0.99	2.30259	0.0583333	0.25	0.0217285	0.0790667	0.0149398	-0.0331684	-0.018152	-0.046869	-0.425768	0.0933778	-0.0152695	0.0729809	0.170522	0.0290032	0.0398521	0.00870477	0.0427325	0.320366	0.166687	0.0403696		2.04346	7.55347	0.50747	0.478582	1.94406	0.9436	1.32222	0.0637804	0.246183	0.145962	1.19366	0.0145016	0.0197268	0.0172354	0.0423052	0.737671	0.0097234	0.0100924
2	9	0.5	0.495	1.98	0.99	2.30259	0.075	0.25	0.0090332	0.0690647	0.0079626	-0.034271	-0.0178982	-0.0416079	-0.401233	0.0773268	-0.0166319	0.0492021	0.123141	0.0172929	0.0379951	0.00918361	0.0414352	0.345035	0.123214	0.0386741		2.01807	9.62158	0.503981	0.478036	1.94456	0.948808	1.37871	0.0807995	0.245842	0.0984041	1.10827	0.00864646	0.0188076	0.0181836	0.0410209	0.794473	0.00924107	0.00966853
2	11	0.5	0.495	1.98	0.99	2.30259	0.0916667	0.25	0.00561523	0.0587269	0.00551709	-0.0344159	-0.0174632	-0.0395023	-0.403642	0.0645125	-0.0171992	0.0402047	0.101587	0.0133694	0.0385471	0.0110485	0.0413963	0.347304	0.102556	0.0391661		2.01123	11.646	0.502759	0.477964	1.94542	0.950893	1.37316	0.0975803	0.2457	0.0804094	1.11745	0.00668469	0.0190808	0.021876	0.0409823	0.799698	0.00940095	0.00979153
2	13	0.5	0.495	1.98	0.99	2.30259	0.108333	0.25	0.00390625	0.0497296	0.00417574	-0.033908	-0.017021	-0.0377667	-0.388243	0.0541149	-0.0171025	0.0329146	0.0836361	0.0107032	0.0379233	0.013178	0.0402861	0.369687	0.0848454	0.0384507		2.00781	13.6465	0.502088	0.478216	1.9463	0.952611	1.40862	0.114196	0.245724	0.0658293	1.08727	0.00535162	0.018772	0.0260924	0.0398832	0.851236	0.00919158	0.00961267
2	15	0.5	0.495	1.98	0.99	2.30259	0.125	0.25	0.00244141	0.0215658	0.00290058	-0.0214562	-0.0156363	-0.0241699	-0.365664	0.0245225	-0.00575388	0.0291296	0.0468765	0.00931119	0.024999	0.0166254	0.0276077	0.369849	0.0479453	0.0263221		2.00488	15.3235	0.50145	0.484379	1.94904	0.966072	1.46061	0.128065	0.248562	0.0582591	0.703148	0.00465559	0.0123745	0.0329183	0.0273316	0.851608	0.00599316	0.00658052
2	3	0.5	0.495	0.66	0.99	2.30259	0.025	0.75	0.00146484	0.291829	0.0213393	-0.0149348	-0.0104765	-0.0333434	-0.5188	0.313469	-0.00351577	0.0749205	0.451791	0.0504332	0.0243598	0.0429244	0.0501091	0.375773	0.428457	0.0269798		2.00293	3.87549	0.51067	0.487607	0.653086	0.95699	1.108	0.0328367	0.747363	0.149841	1.35537	0.0252166	0.0120581	0.0283301	0.049608	0.865249	0.0107114	0.0202349
2	5	0.5	0.495	0.66	0.99	2.30259	0.0416667	0.75	0.0725098	0.0213867	0.0441468	-0.00576114	-0.00625324	-0.0456447	-0.468093	0.0557518	0.00135714	0.116628	0.319579	0.0565557	0.0283334	0.0433201	0.0471443	0.321695	0.3031	0.0252692		2.14502	5.10693	0.522073	0.492148	0.655873	0.944812	1.22476	0.0439897	0.751018	0.233257	1.59789	0.0282779	0.014025	0.0285913	0.0466729	0.740729	0.0126291	0.0189519
2	7	0.5	0.495	0.66	0.99	2.30259	0.0583333	0.75	0.0454102	0.0187291	0.020878	-0.00535344	-0.00626026	-0.025102	-0.49385	0.0350049	0.00172428	0.0976453	0.272731	0.0321908	0.0316376	0.0431721	0.0342848	0.374508	0.26711	0.0272047		2.09082	7.1311	0.510439	0.49235	0.655868	0.965149	1.16545	0.0603753	0.751293	0.195291	1.90912	0.0160954	0.0156606	0.0284936	0.033942	0.862336	0.0155814	0.0204035
2	9	0.5	0.495	0.66	0.99	2.30259	0.075	0.75	0.015625	0.0511882	0.00946173	-0.00980244	-0.00895865	-0.0188137	-0.515505	0.0600507	0.000125319	0.0615157	0.17791	0.0182494	0.0270741	0.0430613	0.0304299	0.405152	0.177303	0.0286469		2.03125	9.46069	0.504731	0.490148	0.654087	0.971374	1.11559	0.0795038	0.750094	0.123031	1.60119	0.00912472	0.0134017	0.0284205	0.0301256	0.932897	0.0132977	0.0214852
2	11	0.5	0.495	0.66	0.99	2.30259	0.0916667	0.75	0.00561523	0.0514915	0.00570339	-0.0109452	-0.00928892	-0.0163673	-0.483065	0.0573522	-0.000603612	0.0386568	0.121276	0.0123072	0.0239272	0.0431845	0.0279784	0.422522	0.122359	0.0288989		2.01123	11.5664	0.502852	0.489582	0.653869	0.973796	1.19029	0.0969239	0.749547	0.0773136	1.33403	0.00615359	0.011844	0.0285018	0.0276986	0.972892	0.0112163	0.0216742
2	13	0.5	0.495	0.66	0.99	2.30259	0.108333	0.75	0.00390625	0.0405837	0.00417166	-0.0100864	-0.00828405	-0.0140447	-0.474825	0.0449734	-0.000677681	0.0329146	0.0920483	0.0100882	0.0219418	0.0431049	0.0260481	0.434952	0.0937428	0.0299251		2.00781	13.5276	0.502086	0.490007	0.654533	0.976096	1.20926	0.113205	0.749492	0.0658293	1.19663	0.00504409	0.0108612	0.0284492	0.0257876	1.00151	0.0101555	0.0224438
2	15	0.5	0.495	0.66	0.99	2.30259	0.125	0.75	0.00268555	0.0159505	0.0027703	-0.00515239	-0.00389917	-0.00779878	-0.459797	0.0187395	3.64e-05	0.0280401	0.053263	0.00861164	0.0165393	0.0431306	0.0199672	0.460491	0.0537041	0.0314842		2.00537	15.2393	0.501385	0.49245	0.657427	0.982279	1.24386	0.127342	0.750027	0.0560801	0.798945	0.00430582	0.00818693	0.0284662	0.0197675	1.06032	0.00671301	0.0236131
2	3	0.75	0.7425	1.485	0.99	3.45388	0.0375	0.5	-0.000244141	0.124756	0.00497611	-0.00664045	0.00729237	-0.0108378	-0.495201	0.12882	-0.0138717	0.0390617	0.230847	0.0292772	0.0190296	0.00738694	0.0310496	0.44857	0.217246	0.0155241		1.99951	3.37427	0.753732	0.737569	1.49583	0.979271	1.74351	0.0423308	0.493064	0.0781235	0.692541	0.0219579	0.0141294	0.0109696	0.0307391	1.54931	0.00814673	0.00776204
2	5	0.75	0.7425	1.485	0.99	3.45388	0.0625	0.5	0.0441895	-0.014502	0.025426	0.0026202	0.00696463	-0.0206343	-0.472402	0.00288012	-0.00436087	0.0966374	0.211699	0.0513868	0.0267246	0.00902929	0.0387608	0.441057	0.191564	0.0233261		2.08838	4.92749	0.769069	0.744445	1.49534	0.969572	1.82226	0.06268	0.49782	0.193275	1.0585	0.0385401	0.0198431	0.0134085	0.0383732	1.52336	0.0119727	0.011663
2	7	0.75	0.7425	1.485	0.99	3.45388	0.0875	0.5	0.0144043	0.00892857	0.00678072	0.000322151	0.00671882	-0.00620788	-0.491103	0.0139307	-0.00639292	0.059293	0.144986	0.0218557	0.0272196	0.0100801	0.0258459	0.500439	0.13952	0.0237424		2.02881	7.0625	0.755086	0.742739	1.49498	0.983854	1.75767	0.0887189	0.496804	0.118586	1.0149	0.0163918	0.0202106	0.0149689	0.0255874	1.72845	0.012208	0.0118712
2	9	0.75	0.7425	1.485	0.99	3.45388	0.1125	0.5	0.0012207	0.0215115	0.00204267	-0.00269565	0.00655495	-0.00461704	-0.479562	0.0234609	-0.00923796	0.0206339	0.0859195	0.010753	0.0228312	0.0107204	0.0249221	0.521024	0.085501	0.0179166		2.00244	9.1936	0.751532	0.740498	1.49473	0.985429	1.79753	0.115139	0.495381	0.0412677	0.773275	0.00806474	0.0169522	0.0159198	0.0246729	1.79955	0.00961886	0.0089583
2	11	0.75	0.7425	1.485	0.99	3.45388	0.1375	0.5	0.000732422	0.0219061	0.00154257	-0.00414848	0.00614527	-0.00559723	-0.444705	0.023427	-0.010287	0.0135118	0.0739103	0.00865008	0.0243227	0.0121652	0.0260153	0.519271	0.0740879	0.018522		2.00146	11.241	0.751157	0.73942	1.49413	0.984459	1.91792	0.140721	0.494856	0.0270236	0.813013	0.00648756	0.0180596	0.0180653	0.0257551	1.7935	0.0101871	0.00926098
2	13	0.75	0.7425	1.485	0.99	3.45388	0.1625	0.5	0.000488281	0.0192308	0.00124218	-0.00441411	0.00614527	-0.00557512	-0.419695	0.0204718	-0.0105194	0.0110377	0.0578798	0.00764185	0.022462	0.0121652	0.0242102	0.523854	0.0582554	0.0176466		2.00098	13.25	0.750932	0.739223	1.49413	0.984481	2.0043	0.165827	0.49474	0.0220755	0.752437	0.00573138	0.016678	0.0180653	0.0239681	1.80933	0.0094665	0.00882332
2	15	0.75	0.7425	1.485	0.99	3.45388	0.1875	0.5	0.000244141	0.0110514	0.000829501	-0.00188866	0.00663689	-0.00266434	-0.390642	0.0118523	-0.00845057	0.00780868	0.0367723	0.00684447	0.0160524	0.0104055	0.0176163	0.533602	0.0365295	0.0135488		2.00049	15.1658	0.750622	0.741098	1.49486	0.987362	2.10465	0.189722	0.495775	0.0156174	0.551585	0.00513336	0.0119189	0.0154522	0.0174402	1.843	0.00684927	0.0067744
2	3	0.75	0.7425	2.97	0.99	3.45388	0.0375	0.25	-0.00317383	0.141195	0.00373964	-0.018206	0.00648814	-0.0208136	-0.510752	0.143207	-0.0247171	0.0486857	0.224462	0.0349183	0.0383556	0.0170506	0.0481805	0.442512	0.209014	0.0297237		1.99365	3.42358	0.752805	0.728982	2.98927	0.969395	1.6898	0.0428703	0.243821	0.0973714	0.673387	0.0261887	0.028479	0.0506402	0.0476987	1.52838	0.00783804	0.00743091
2	5	0.75	0.7425	2.97	0.99	3.45388	0.0625	0.25	0.0375977	0.00917969	0.0216213	-0.00256647	0.00673447	-0.022754	-0.468216	0.0240409	-0.00947397	0.0920549	0.199936	0.0490647	0.0510296	0.0164842	0.0463574	0.452409	0.180698	0.043767		2.0752	5.0459	0.766216	0.740594	2.99	0.967473	1.83672	0.0640026	0.247632	0.18411	0.999679	0.0367985	0.0378895	0.0489581	0.0458939	1.56257	0.0112936	0.0109418
2	7	0.75	0.7425	2.97	0.99	3.45388	0.0875	0.25	0.00512695	0.0378418	0.00408216	-0.0112636	0.00665236	-0.0150408	-0.450792	0.0415665	-0.0179888	0.0387246	0.0981976	0.0177973	0.0401545	0.0166755	0.0418773	0.498147	0.0960175	0.0319444		2.01025	7.26489	0.753062	0.734137	2.98976	0.97511	1.8969	0.0911371	0.245503	0.0774492	0.687383	0.013348	0.0298147	0.0495264	0.0414585	1.72054	0.00840153	0.00798611
2	9	0.75	0.7425	2.97	0.99	3.45388	0.1125	0.25	0.00146484	0.0340983	0.0023737	-0.013595	0.00591337	-0.0157742	-0.410554	0.0364371	-0.0196891	0.0246618	0.0783368	0.0118459	0.0435661	0.0182912	0.0451549	0.514759	0.0783175	0.032716		2.00293	9.30688	0.75178	0.732406	2.98756	0.974384	2.03587	0.116599	0.245078	0.0493237	0.705031	0.00888439	0.0323478	0.0543247	0.0447034	1.77791	0.00881072	0.00817901
2	11	0.75	0.7425	2.97	0.99	3.45388	0.1375	0.25	0.000732422	0.0306951	0.00176369	-0.0149846	0.00624181	-0.0166288	-0.392843	0.0324439	-0.0213896	0.0135118	0.0673299	0.00910424	0.0446515	0.0175953	0.0454927	0.506778	0.0672091	0.0345374		2.00146	11.3376	0.751323	0.731374	2.98854	0.973538	2.09705	0.141961	0.244653	0.0270236	0.740629	0.00682818	0.0331538	0.0522579	0.0450377	1.75035	0.00924126	0.00863435
2	13	0.75	0.7425	2.97	0.99	3.45388	0.1625	0.25	0.000488281	0.0264235	0.00145481	-0.0151906	0.00657025	-0.0165327	-0.3777	0.0278899	-0.0218324	0.0110377	0.0530882	0.00801951	0.0413229	0.0168643	0.0424239	0.494163	0.053454	0.0327071		2.00098	13.3435	0.751091	0.731221	2.98951	0.973633	2.14935	0.167032	0.244542	0.0220755	0.690147	0.00601463	0.0306822	0.050087	0.0419997	1.70678	0.00868628	0.00817679
2	15	0.75	0.7425	2.97	0.99	3.45388	0.1875	0.25	0.000244141	0.0163574	0.00100764	-0.00915453	0.00796613	-0.0100871	-0.327897	0.0173539	-0.0169982	0.00780868	0.0301393	0.00719059	0.0260865	0.0132267	0.0273809	0.498203	0.0302164	0.0219734		2.00049	15.2454	0.750756	0.735703	2.99366	0.980014	2.32136	0.190754	0.24575	0.0156174	0.45209	0.00539294	0.0193692	0.0392833	0.0271071	1.72073	0.00566557	0.00549335
2	3	0.75	0.7425	0.99	0.99	3.45388	0.0375	0.75	0.00146484	0.254069	0.0215181	-0.0235063	-0.0205994	-0.0426387	-0.35736	0.277792	-0.00295319	0.058445	0.310754	0.04232	0.0157231	0.00554518	0.0379919	0.221252	0.296328	0.0160335		2.00293	3.76221	0.766139	0.725047	0.969607	0.947788	2.2196	0.0479172	0.747785	0.11689	0.932263	0.03174	0.0116744	0.00548973	0.037612	0.764178	0.0111123	0.0120251
2	5	0.75	0.7425	0.99	0.99	3.45388	0.0625	0.75	0.0336914	0.086084	0.0287307	-0.0180139	-0.0189499	-0.043804	-0.359809	0.111192	0.000972993	0.0874869	0.229202	0.0489582	0.0214355	0.0131725	0.0394748	0.25571	0.216724	0.018395		2.06738	5.43042	0.771548	0.729125	0.97124	0.946634	2.21114	0.0694495	0.75073	0.174974	1.14601	0.0367187	0.0159158	0.0130407	0.03908	0.88319	0.0135452	0.0137963
2	7	0.75	0.7425	0.99	0.99	3.45388	0.0875	0.75	0.0136719	0.0709403	0.0124036	-0.0182882	-0.0189499	-0.0299826	-0.339264	0.083038	0.000671857	0.0579061	0.167848	0.0222772	0.0232453	0.0131725	0.0267605	0.283034	0.16698	0.0192862		2.02734	7.49658	0.759303	0.728921	0.97124	0.960317	2.2821	0.0947658	0.750504	0.115812	1.17494	0.0167079	0.0172596	0.0130407	0.0264929	0.977565	0.0146107	0.0144647
2	9	0.75	0.7425	0.99	0.99	3.45388	0.1125	0.75	0.00390625	0.0632324	0.00693385	-0.0192699	-0.0192104	-0.025834	-0.324383	0.0707015	2.08e-05	0.0310049	0.115483	0.0125542	0.0192936	0.0123018	0.0242628	0.294196	0.117918	0.0199866		2.00781	9.56909	0.7552	0.728192	0.970982	0.964424	2.3335	0.120454	0.750016	0.0620098	1.03935	0.00941566	0.0143255	0.0121788	0.0240202	1.01612	0.0132658	0.0149899
2	11	0.75	0.7425	0.99	0.99	3.45388	0.1375	0.75	0.00170898	0.0531117	0.00499926	-0.0191931	-0.0189499	-0.0239405	-0.295461	0.0584899	-0.000141745	0.0205992	0.0956167	0.00963424	0.0192214	0.0131725	0.0231234	0.29886	0.0978622	0.0205957		2.00342	11.5842	0.753749	0.728249	0.97124	0.966299	2.43339	0.145542	0.749894	0.0411983	1.05178	0.00722568	0.0142719	0.0130407	0.0228922	1.03223	0.013456	0.0154468
2	13	0.75	0.7425	0.99	0.99	3.45388	0.1625	0.75	0.000732422	0.0433444	0.00387359	-0.0184356	-0.0183422	-0.0221239	-0.314695	0.0474871	4.07e-05	0.0135118	0.078971	0.00799615	0.0191022	0.0149913	0.0222431	0.31224	0.0810484	0.0206842		2.00146	13.5635	0.752905	0.728812	0.971841	0.968097	2.36696	0.170217	0.750031	0.0270236	1.02662	0.00599711	0.0141834	0.0148414	0.0220207	1.07844	0.0131704	0.0155131
2	15	0.75	0.7425	0.99	0.99	3.45388	0.1875	0.75	0.000488281	0.0193359	0.00266147	-0.013028	-0.0176477	-0.0155759	-0.276846	0.0220944	0.00488957	0.0110377	0.0482544	0.00710487	0.0140855	0.0168041	0.0170164	0.321138	0.0498888	0.0172435		2.00098	15.29	0.751996	0.732827	0.972529	0.97458	2.49768	0.191643	0.753667	0.0220755	0.723816	0.00532865	0.0104585	0.0166361	0.0168463	1.10917	0.00935415	0.0129326
