# Supplementary material for: Quantitative PET imaging and modeling of molecular blood-brain barrier permeability
Source: Nat Commun. 2025 Mar 30;16:3076. doi: 10.1038/s41467-025-58356-7 (PMC11955546; doi:10.1038/s41467-025-58356-7)
Supplement: Supplementary file 4 — Source Data [file 41467_2025_58356_MOESM4_ESM.zip › SourceData/SourceData-Figure5.xlsx]

## Sheet: 5b
Subject ID	ROI	Group	CBF [ml/min/cm3]	PS [ml/min/cm3]	K1 [ml/min/cm3]
fdg_masld_sub001	GM	Severe Inflammation	0.648546	0.110929	0.101961
fdg_masld_sub002	GM	Mild Inflammation	0.332859	0.164875	0.130024
fdg_masld_sub003	GM	Severe Inflammation	0.443355	0.151403	0.128259
fdg_masld_sub004	GM	Mild Inflammation	0.485152	0.191966	0.158538
fdg_masld_sub005	GM	Severe Inflammation	0.378738	0.130032	0.11006
fdg_masld_sub006	GM	Severe Inflammation	0.569698	0.117693	0.106332
fdg_masld_sub007	GM	Severe Inflammation	0.377281	0.146753	0.121579
fdg_masld_sub008	GM	Severe Inflammation	0.459796	0.166883	0.139952
fdg_masld_sub009	GM	Severe Inflammation	0.469896	0.116135	0.102896
fdg_masld_sub010	GM	Severe Inflammation	0.553665	0.144569	0.127235
fdg_masld_sub011	GM	Mild Inflammation	0.484327	0.15966	0.136012
fdg_masld_sub012	GM	Severe Inflammation	0.435533	0.166876	0.138626
fdg_masld_sub013	GM	Severe Inflammation	0.569796	0.153045	0.134214
fdg_masld_sub014	GM	Mild Inflammation	0.719268	0.14803	0.133791
fdg_masld_sub015	GM	Mild Inflammation	0.468091	0.167085	0.140518
fdg_masld_sub016	GM	Mild Inflammation	0.742652	0.188521	0.166496
fdg_masld_sub017	GM	Severe Inflammation	0.680445	0.0979054	0.0911879
fdg_masld_sub018	GM	Severe Inflammation	0.365262	0.157009	0.127621
fdg_masld_sub019	GM	Severe Inflammation	0.73019	0.182047	0.161127
fdg_masld_sub020	GM	Severe Inflammation	0.6066	0.157338	0.138588
fdg_masld_sub021	GM	Severe Inflammation	0.283976	0.132343	0.105785
fdg_masld_sub022	GM	Mild Inflammation	0.564711	0.161115	0.14017
fdg_masld_sub023	GM	Mild Inflammation	0.405179	0.175202	0.14224
fdg_masld_sub024	GM	Mild Inflammation	0.538559	0.173475	0.148309
fdg_masld_sub025	GM	Mild Inflammation	0.566016	0.124257	0.111564
fdg_masld_sub026	GM	Mild Inflammation	0.650176	0.163265	0.14438
fdg_masld_sub027	GM	Severe Inflammation	0.655198	0.184413	0.160733
fdg_masld_sub028	GM	Severe Inflammation	0.550793	0.147442	0.129357
fdg_masld_sub029	GM	Mild Inflammation	0.574652	0.153896	0.135012
fdg_masld_sub030	GM	Mild Inflammation	0.503686	0.170114	0.144365
fdg_masld_sub001	WM	Severe Inflammation	0.168686	0.0618249	0.0517613
fdg_masld_sub002	WM	Mild Inflammation	0.0884534	0.077943	0.0518075
fdg_masld_sub003	WM	Severe Inflammation	0.126613	0.0634771	0.0499217
fdg_masld_sub004	WM	Mild Inflammation	0.141886	0.104538	0.0739715
fdg_masld_sub005	WM	Severe Inflammation	0.147922	0.0806459	0.0621671
fdg_masld_sub006	WM	Severe Inflammation	0.149448	0.0596252	0.0491667
fdg_masld_sub007	WM	Severe Inflammation	0.120858	0.0748857	0.0558183
fdg_masld_sub008	WM	Severe Inflammation	0.15395	0.0856068	0.065666
fdg_masld_sub009	WM	Severe Inflammation	0.148298	0.0679186	0.0544913
fdg_masld_sub010	WM	Severe Inflammation	0.17163	0.0682144	0.0562892
fdg_masld_sub011	WM	Mild Inflammation	0.161567	0.0880716	0.0678939
fdg_masld_sub012	WM	Severe Inflammation	0.146115	0.0877325	0.0659603
fdg_masld_sub013	WM	Severe Inflammation	0.117789	0.0751131	0.0555363
fdg_masld_sub014	WM	Mild Inflammation	0.213862	0.0833968	0.0690589
fdg_masld_sub015	WM	Mild Inflammation	0.150819	0.0861144	0.0656104
fdg_masld_sub016	WM	Mild Inflammation	0.199402	0.109627	0.0843317
fdg_masld_sub017	WM	Severe Inflammation	0.224819	0.0581176	0.0512132
fdg_masld_sub018	WM	Severe Inflammation	0.123686	0.0699125	0.0534048
fdg_masld_sub019	WM	Severe Inflammation	0.194238	0.096811	0.0762397
fdg_masld_sub020	WM	Severe Inflammation	0.150849	0.0783791	0.0611291
fdg_masld_sub021	WM	Severe Inflammation	0.106053	0.0778657	0.0551601
fdg_masld_sub022	WM	Mild Inflammation	0.15856	0.0845332	0.0655225
fdg_masld_sub023	WM	Mild Inflammation	0.146604	0.0886482	0.0665215
fdg_masld_sub024	WM	Mild Inflammation	0.169256	0.0867518	0.0678772
fdg_masld_sub025	WM	Mild Inflammation	0.122509	0.0568621	0.0454911
fdg_masld_sub026	WM	Mild Inflammation	0.136498	0.0790382	0.0599997
fdg_masld_sub027	WM	Severe Inflammation	0.138507	0.0874147	0.0648219
fdg_masld_sub028	WM	Severe Inflammation	0.184779	0.0650426	0.0548278
fdg_masld_sub029	WM	Mild Inflammation	0.184125	0.0772957	0.063122
fdg_masld_sub030	WM	Mild Inflammation	0.154554	0.0905438	0.0685233
fdg_masld_sub001	CB	Severe Inflammation	0.388392	0.10737	0.0938067
fdg_masld_sub002	CB	Mild Inflammation	0.336187	0.184392	0.141929
fdg_masld_sub003	CB	Severe Inflammation	0.433097	0.172685	0.142412
fdg_masld_sub004	CB	Mild Inflammation	0.47731	0.204009	0.166012
fdg_masld_sub005	CB	Severe Inflammation	0.370317	0.162085	0.131269
fdg_masld_sub006	CB	Severe Inflammation	0.427843	0.128873	0.111274
fdg_masld_sub007	CB	Severe Inflammation	0.308759	0.157928	0.123627
fdg_masld_sub008	CB	Severe Inflammation	0.4013	0.173058	0.140575
fdg_masld_sub009	CB	Severe Inflammation	0.404009	0.11157	0.0974902
fdg_masld_sub010	CB	Severe Inflammation	0.551403	0.15409	0.134432
fdg_masld_sub011	CB	Mild Inflammation	0.419948	0.172861	0.141702
fdg_masld_sub012	CB	Severe Inflammation	0.453311	0.172395	0.143403
fdg_masld_sub013	CB	Severe Inflammation	0.357128	0.160635	0.129367
fdg_masld_sub014	CB	Mild Inflammation	0.62262	0.163183	0.143551
fdg_masld_sub015	CB	Mild Inflammation	0.3799	0.172713	0.138783
fdg_masld_sub016	CB	Mild Inflammation	0.625166	0.173092	0.151196
fdg_masld_sub017	CB	Severe Inflammation	0.494232	0.0949443	0.0863817
fdg_masld_sub018	CB	Severe Inflammation	0.325543	0.1775	0.136826
fdg_masld_sub019	CB	Severe Inflammation	0.680225	0.178336	0.156874
fdg_masld_sub020	CB	Severe Inflammation	0.408136	0.165524	0.136072
fdg_masld_sub021	CB	Severe Inflammation	0.223317	0.143339	0.105783
fdg_masld_sub022	CB	Mild Inflammation	0.377637	0.180179	0.143288
fdg_masld_sub023	CB	Mild Inflammation	0.328465	0.177134	0.136915
fdg_masld_sub024	CB	Mild Inflammation	0.571692	0.181053	0.155185
fdg_masld_sub025	CB	Mild Inflammation	0.50746	0.141598	0.123559
fdg_masld_sub026	CB	Mild Inflammation	0.588457	0.186113	0.159554
fdg_masld_sub027	CB	Severe Inflammation	0.392619	0.203676	0.15891
fdg_masld_sub028	CB	Severe Inflammation	0.482618	0.172608	0.145115
fdg_masld_sub029	CB	Mild Inflammation	0.486588	0.151892	0.130471
fdg_masld_sub030	CB	Mild Inflammation	0.502696	0.186947	0.156122
fdg_norm_sub001	GM	Healthy	0.374501	0.153912	0.126207
fdg_norm_sub004	GM	Healthy	0.456395	0.138882	0.119741
fdg_norm_sub007	GM	Healthy	0.817219	0.220429	0.193203
fdg_norm_sub010	GM	Healthy	0.737268	0.162616	0.145931
fdg_norm_sub012	GM	Healthy	0.654315	0.168009	0.148172
fdg_norm_sub014	GM	Healthy	0.478387	0.169632	0.142817
fdg_norm_sub015	GM	Healthy	0.585047	0.18151	0.156053
fdg_norm_sub020	GM	Healthy	0.794093	0.176847	0.158538
fdg_norm_sub021	GM	Healthy	0.478061	0.158058	0.134586
fdg_norm_sub023	GM	Healthy	0.563701	0.171653	0.147981
fdg_norm_sub028	GM	Healthy	0.596991	0.142119	0.126469
fdg_norm_sub032	GM	Healthy	0.56129	0.157402	0.137258
fdg_norm_sub033	GM	Healthy	0.544112	0.200133	0.167453
fdg_norm_sub001	WM	Healthy	0.131435	0.0750317	0.0571695
fdg_norm_sub004	WM	Healthy	0.144324	0.0723405	0.0568953
fdg_norm_sub007	WM	Healthy	0.254457	0.118406	0.094676
fdg_norm_sub010	WM	Healthy	0.147895	0.0859157	0.0651653
fdg_norm_sub012	WM	Healthy	0.164688	0.0866937	0.0674034
fdg_norm_sub014	WM	Healthy	0.138332	0.0837728	0.0628372
fdg_norm_sub015	WM	Healthy	0.179298	0.0894457	0.0704249
fdg_norm_sub020	WM	Healthy	0.255936	0.0899739	0.07586
fdg_norm_sub021	WM	Healthy	0.219218	0.0902	0.0739466
fdg_norm_sub023	WM	Healthy	0.132931	0.0895642	0.0651647
fdg_norm_sub028	WM	Healthy	0.170325	0.0719704	0.0586982
fdg_norm_sub032	WM	Healthy	0.159471	0.0842398	0.0654407
fdg_norm_sub033	WM	Healthy	0.154991	0.115084	0.0812289
fdg_norm_sub001	CB	Healthy	0.543216	0.167391	0.144058
fdg_norm_sub004	CB	Healthy	0.435106	0.158274	0.132682
fdg_norm_sub007	CB	Healthy	0.595852	0.242289	0.199078
fdg_norm_sub010	CB	Healthy	0.606127	0.179985	0.155722
fdg_norm_sub012	CB	Healthy	0.540232	0.183823	0.155813
fdg_norm_sub014	CB	Healthy	0.426281	0.170105	0.140263
fdg_norm_sub015	CB	Healthy	0.517247	0.199104	0.165261
fdg_norm_sub020	CB	Healthy	0.567465	0.182466	0.156038
fdg_norm_sub021	CB	Healthy	0.468751	0.171787	0.143826
fdg_norm_sub023	CB	Healthy	0.45591	0.177472	0.147007
fdg_norm_sub028	CB	Healthy	0.373718	0.164402	0.133008
fdg_norm_sub032	CB	Healthy	0.431882	0.182196	0.148644
fdg_norm_sub033	CB	Healthy	0.440502	0.199489	0.16043
