# Supplementary material for: Quantitative PET imaging and modeling of molecular blood-brain barrier permeability
Source: Nat Commun. 2025 Mar 30;16:3076. doi: 10.1038/s41467-025-58356-7 (PMC11955546; doi:10.1038/s41467-025-58356-7)
Supplement: Supplementary file 4 — Source Data [file 41467_2025_58356_MOESM4_ESM.zip › SourceData/SourceData-Figure4.xlsx]

## Sheet: 4b
Subject ID	ROI	Age [years]	PS [ml/min/cm3]	K1 [ml/min/cm3]	CBF [ml/min/cm3]
fdg_norm_sub001	GM	78	0.153912	0.126207	0.374501
fdg_norm_sub002	GM	53	0.151062	0.136317	0.722568
fdg_norm_sub003	GM	26	0.160465	0.143193	0.690898
fdg_norm_sub004	GM	50	0.138882	0.119741	0.456395
fdg_norm_sub005	GM	51	0.159164	0.134349	0.455881
fdg_norm_sub006	GM	62	0.143942	0.116096	0.32233
fdg_norm_sub007	GM	39	0.220429	0.193203	0.817219
fdg_norm_sub008	GM	63	0.118457	0.104035	0.44614
fdg_norm_sub009	GM	48	0.13996	0.116928	0.377188
fdg_norm_sub010	GM	41	0.162616	0.145931	0.737268
fdg_norm_sub011	GM	51	0.152461	0.13424	0.585941
fdg_norm_sub012	GM	29	0.168009	0.148172	0.654315
fdg_norm_sub013	GM	30	0.174203	0.147437	0.507207
fdg_norm_sub014	GM	51	0.169632	0.142817	0.478387
fdg_norm_sub015	GM	39	0.18151	0.156053	0.585047
fdg_norm_sub016	GM	28	0.183228	0.159477	0.644265
fdg_norm_sub017	GM	27	0.159393	0.142583	0.701568
fdg_norm_sub018	GM	73	0.138761	0.115526	0.366675
fdg_norm_sub019	GM	48	0.142668	0.121885	0.440861
fdg_norm_sub020	GM	49	0.176847	0.158538	0.794093
fdg_norm_sub021	GM	56	0.158058	0.134586	0.478061
fdg_norm_sub022	GM	67	0.13814	0.117657	0.418543
fdg_norm_sub023	GM	60	0.171653	0.147981	0.563701
fdg_norm_sub024	GM	67	0.128763	0.108438	0.363709
fdg_norm_sub025	GM	61	0.130223	0.116773	0.586187
fdg_norm_sub026	GM	47	0.148191	0.126787	0.462307
fdg_norm_sub027	GM	57	0.170521	0.144317	0.496403
fdg_norm_sub028	GM	61	0.142119	0.126469	0.596991
fdg_norm_sub029	GM	60	0.169964	0.151765	0.735919
fdg_norm_sub030	GM	58	0.136283	0.121035	0.56272
fdg_norm_sub031	GM	64	0.146407	0.125677	0.466971
fdg_norm_sub032	GM	51	0.157402	0.137258	0.56129
fdg_norm_sub033	GM	41	0.200133	0.167453	0.544112
fdg_norm_sub034	GM	49	0.149627	0.133513	0.643873
fdg_norm_sub001	WM	78	0.0750317	0.0571695	0.131435
fdg_norm_sub002	WM	53	0.0767761	0.0592161	0.141133
fdg_norm_sub003	WM	26	0.0831393	0.0707546	0.250596
fdg_norm_sub004	WM	50	0.0723405	0.0568953	0.144324
fdg_norm_sub005	WM	51	0.077429	0.0576898	0.124775
fdg_norm_sub006	WM	62	0.0784743	0.058987	0.130592
fdg_norm_sub007	WM	39	0.118406	0.094676	0.254457
fdg_norm_sub008	WM	63	0.0721315	0.0568686	0.145441
fdg_norm_sub009	WM	48	0.0744352	0.0582928	0.145786
fdg_norm_sub010	WM	41	0.0859157	0.0651653	0.147895
fdg_norm_sub011	WM	51	0.0811661	0.0649351	0.174875
fdg_norm_sub012	WM	29	0.0866937	0.0674034	0.164688
fdg_norm_sub013	WM	30	0.0885487	0.062598	0.119833
fdg_norm_sub014	WM	51	0.0837728	0.0628372	0.138332
fdg_norm_sub015	WM	39	0.0894457	0.0704249	0.179298
fdg_norm_sub016	WM	28	0.0902859	0.0696377	0.165983
fdg_norm_sub017	WM	27	0.085634	0.0694041	0.196365
fdg_norm_sub018	WM	73	0.102415	0.0707773	0.129501
fdg_norm_sub019	WM	48	0.0778481	0.057255	0.119854
fdg_norm_sub020	WM	49	0.0899739	0.07586	0.255936
fdg_norm_sub021	WM	56	0.0902	0.0739466	0.219218
fdg_norm_sub022	WM	67	0.0758048	0.0588548	0.143168
fdg_norm_sub023	WM	60	0.0895642	0.0651647	0.132931
fdg_norm_sub024	WM	67	0.0768099	0.0563769	0.117433
fdg_norm_sub025	WM	61	0.0750996	0.0576909	0.135844
fdg_norm_sub026	WM	47	0.0826289	0.0628007	0.143354
fdg_norm_sub027	WM	57	0.0970325	0.0712169	0.14833
fdg_norm_sub028	WM	61	0.0719704	0.0586982	0.170325
fdg_norm_sub029	WM	60	0.0788088	0.0698982	0.321713
fdg_norm_sub030	WM	58	0.0890231	0.0674318	0.152466
fdg_norm_sub031	WM	64	0.0818355	0.065066	0.171351
fdg_norm_sub032	WM	51	0.0842398	0.0654407	0.159471
fdg_norm_sub033	WM	41	0.115084	0.0812289	0.154991
fdg_norm_sub034	WM	49	0.0844745	0.0650796	0.154572
fdg_norm_sub001	CB	78	0.167391	0.144058	0.543216
fdg_norm_sub002	CB	53	0.147315	0.128722	0.533386
fdg_norm_sub003	CB	26	0.179574	0.15412	0.572044
fdg_norm_sub004	CB	50	0.158274	0.132682	0.435106
fdg_norm_sub005	CB	51	0.169517	0.135037	0.358048
fdg_norm_sub006	CB	62	0.15351	0.120431	0.302943
fdg_norm_sub007	CB	39	0.242289	0.199078	0.595852
fdg_norm_sub008	CB	63	0.161745	0.136476	0.462222
fdg_norm_sub009	CB	48	0.151449	0.12199	0.336987
fdg_norm_sub010	CB	41	0.179985	0.155722	0.606127
fdg_norm_sub011	CB	51	0.169183	0.136459	0.378903
fdg_norm_sub012	CB	29	0.183823	0.155813	0.540232
fdg_norm_sub013	CB	30	0.16628	0.136304	0.403923
fdg_norm_sub014	CB	51	0.170105	0.140263	0.426281
fdg_norm_sub015	CB	39	0.199104	0.165261	0.517247
fdg_norm_sub016	CB	28	0.189901	0.162361	0.589762
fdg_norm_sub017	CB	27	0.171435	0.147981	0.568001
fdg_norm_sub018	CB	73	0.179449	0.148617	0.460504
fdg_norm_sub019	CB	48	0.179503	0.145089	0.406169
fdg_norm_sub020	CB	49	0.182466	0.156038	0.567465
fdg_norm_sub021	CB	56	0.171787	0.143826	0.468751
fdg_norm_sub022	CB	67	0.166037	0.128861	0.313086
fdg_norm_sub023	CB	60	0.177472	0.147007	0.45591
fdg_norm_sub024	CB	67	0.157944	0.128127	0.363822
fdg_norm_sub025	CB	61	0.153694	0.126426	0.38023
fdg_norm_sub026	CB	47	0.150779	0.121912	0.341727
fdg_norm_sub027	CB	57	0.208655	0.165611	0.433471
fdg_norm_sub028	CB	61	0.164402	0.133008	0.373718
fdg_norm_sub029	CB	60	0.173849	0.145593	0.475138
fdg_norm_sub030	CB	58	0.155039	0.130337	0.433371
fdg_norm_sub031	CB	64	0.173914	0.137462	0.354615
fdg_norm_sub032	CB	51	0.182196	0.148644	0.431882
fdg_norm_sub033	CB	41	0.199489	0.16043	0.440502
fdg_norm_sub034	CB	49	0.167408	0.138183	0.42188
