# Supplementary material for: Quantitative PET imaging and modeling of molecular blood-brain barrier permeability
Source: Nat Commun. 2025 Mar 30;16:3076. doi: 10.1038/s41467-025-58356-7 (PMC11955546; doi:10.1038/s41467-025-58356-7)
Supplement: Supplementary file 4 — Source Data [file 41467_2025_58356_MOESM4_ESM.zip › SourceData/SourceData-Figure3.xlsx]

## Sheet: 3c
Subject ID	Tracer	ROI	PS [ml/min/cm3]	K1 [ml/min/cm3]	CBF [ml/min/cm3]	E	vb [ml/cm3]	Tc [s]	td [s]
flc_sub001	FACBC	GM	0.0186015	0.018319	0.606028	0.0302279	0.0353516	3.5	1.75
flc_sub002	FACBC	GM	0.0124488	0.012285	0.468814	0.0262044	0.0429746	5.5	2.5
flc_sub003	FACBC	GM	0.0201037	0.0196713	0.46058	0.0427098	0.0345435	4.5	2
flc_sub004	FACBC	GM	0.0194069	0.0189033	0.367446	0.0514453	0.0321515	5.25	2.5
flc_sub005	FACBC	GM	0.0150176	0.0148451	0.648943	0.0228758	0.0459668	4.25	2
fdg_norm_sub018	FDG	GM	0.138761	0.115526	0.366675	0.315065	0.0275006	4.5	2.75
fdg_norm_sub021	FDG	GM	0.158058	0.134586	0.478061	0.281524	0.0418303	5.25	2
fdg_norm_sub024	FDG	GM	0.128763	0.108438	0.363709	0.298144	0.0287936	4.75	2.25
fdg_norm_sub030	FDG	GM	0.136283	0.121035	0.56272	0.21509	0.03517	3.75	2.75
fdg_norm_sub031	FDG	GM	0.146407	0.125677	0.466971	0.269133	0.0350229	4.5	2.25
btl_sub001	Butanol	GM	1.20859	0.422206	0.453861	0.930255	0.0756435	10	2
btl_sub002	Butanol	GM	3.16693	0.343845	0.343845	0.9999	0.0573075	10	2.75
btl_sub003	Butanol	GM	5.54352	0.60188	0.60188	0.9999	0.100313	10	1.75
btl_sub004	Butanol	GM	3.53148	0.383425	0.383425	0.9999	0.0639042	10	2
btl_sub005	Butanol	GM	3.66766	0.563453	0.564302	0.998496	0.0893478	9.5	2.5
flc_sub001	FACBC	WM	0.00834308	0.00816727	0.195174	0.0418462	0.0170777	5.25	1.75
flc_sub002	FACBC	WM	0.0096068	0.00937815	0.198604	0.0472203	0.0215155	6.5	2.5
flc_sub003	FACBC	WM	0.0103846	0.0100323	0.149568	0.0670752	0.0180728	7.25	1.25
flc_sub004	FACBC	WM	0.00680859	0.00663973	0.134991	0.0491866	0.0168738	7.5	2
flc_sub005	FACBC	WM	0.0107025	0.0104441	0.218006	0.0479072	0.022709	6.25	1.75
fdg_norm_sub018	FDG	WM	0.102415	0.0707773	0.129501	0.546539	0.0188855	8.75	2
fdg_norm_sub021	FDG	WM	0.0902	0.0739466	0.219218	0.33732	0.0118743	3.25	3
fdg_norm_sub024	FDG	WM	0.0768099	0.0563769	0.117433	0.480078	0.0146791	7.5	2
fdg_norm_sub030	FDG	WM	0.0890231	0.0674318	0.152466	0.442274	0.0146113	5.75	2.5
fdg_norm_sub031	FDG	WM	0.0818355	0.065066	0.171351	0.379724	0.0164211	5.75	2.25
btl_sub001	Butanol	WM	0.464362	0.155887	0.166011	0.939018	0.0249017	9	2.25
btl_sub002	Butanol	WM	1.38044	0.14988	0.14988	0.9999	0.02498	10	3
btl_sub003	Butanol	WM	2.07048	0.2248	0.2248	0.9999	0.0374667	10	2
btl_sub004	Butanol	WM	1.42496	0.154714	0.154714	0.9999	0.0257856	10	1.75
btl_sub005	Butanol	WM	2.0183	0.219134	0.219134	0.9999	0.0301309	8.25	2.25
flc_sub001	FACBC	CB	0.0211873	0.0207285	0.482122	0.0429943	0.0261149	3.25	2.5
flc_sub002	FACBC	CB	0.0162397	0.0159807	0.503777	0.0317218	0.0377833	4.5	3.75
flc_sub003	FACBC	CB	0.0224452	0.0216559	0.311622	0.0694941	0.0324607	6.25	2
flc_sub004	FACBC	CB	0.0164315	0.0160076	0.312977	0.0511463	0.0286895	5.5	3
flc_sub005	FACBC	CB	0.0265657	0.0258783	0.504416	0.0513034	0.0441364	5.25	2
fdg_norm_sub018	FDG	CB	0.179449	0.148617	0.460504	0.322727	0.032619	4.25	4
fdg_norm_sub021	FDG	CB	0.171787	0.143826	0.468751	0.306828	0.0312501	4	3.25
fdg_norm_sub024	FDG	CB	0.157944	0.128127	0.363822	0.352169	0.0272866	4.5	3.25
fdg_norm_sub030	FDG	CB	0.155039	0.130337	0.433371	0.300753	0.02528	3.5	3.75
fdg_norm_sub031	FDG	CB	0.173914	0.137462	0.354615	0.387638	0.0295512	5	3.25
btl_sub001	Butanol	CB	0.945948	0.37319	0.416	0.897091	0.026	3.75	3
btl_sub002	Butanol	CB	1.15278	0.355702	0.372588	0.954678	0.0589931	9.5	3.5
btl_sub003	Butanol	CB	4.36678	0.474117	0.474117	0.9999	0.0790195	10	2
btl_sub004	Butanol	CB	0.756757	0.356374	0.430688	0.827454	0.0215344	3	3.5
btl_sub005	Butanol	CB	2.71372	0.50885	0.511386	0.995041	0.0809695	9.5	2.5
