# Supplementary material for: Quantitative PET imaging and modeling of molecular blood-brain barrier permeability
Source: Nat Commun. 2025 Mar 30;16:3076. doi: 10.1038/s41467-025-58356-7 (PMC11955546; doi:10.1038/s41467-025-58356-7)
Supplement: Supplementary file 4 — Source Data [file 41467_2025_58356_MOESM4_ESM.zip › SourceData/SourceData-SupplementaryFigure6.xlsx]

## Sheet: SupplementaryFigure6a
Subject ID	ROI	Group	CBF [ml/min/cm3]	FDG PS [ml/min/cm3]
fdg_norm_sub001	Grey Matter	Healthy	0.374501	0.153912
fdg_norm_sub002	Grey Matter	Healthy	0.722568	0.151062
fdg_norm_sub003	Grey Matter	Healthy	0.690898	0.160465
fdg_norm_sub004	Grey Matter	Healthy	0.456395	0.138882
fdg_norm_sub005	Grey Matter	Healthy	0.455881	0.159164
fdg_norm_sub006	Grey Matter	Healthy	0.32233	0.143942
fdg_norm_sub007	Grey Matter	Healthy	0.817219	0.220429
fdg_norm_sub008	Grey Matter	Healthy	0.44614	0.118457
fdg_norm_sub009	Grey Matter	Healthy	0.377188	0.13996
fdg_norm_sub010	Grey Matter	Healthy	0.737268	0.162616
fdg_norm_sub011	Grey Matter	Healthy	0.585941	0.152461
fdg_norm_sub012	Grey Matter	Healthy	0.654315	0.168009
fdg_norm_sub013	Grey Matter	Healthy	0.507207	0.174203
fdg_norm_sub014	Grey Matter	Healthy	0.478387	0.169632
fdg_norm_sub015	Grey Matter	Healthy	0.585047	0.18151
fdg_norm_sub016	Grey Matter	Healthy	0.644265	0.183228
fdg_norm_sub017	Grey Matter	Healthy	0.701568	0.159393
fdg_norm_sub018	Grey Matter	Healthy	0.366675	0.138761
fdg_norm_sub019	Grey Matter	Healthy	0.440861	0.142668
fdg_norm_sub020	Grey Matter	Healthy	0.794093	0.176847
fdg_norm_sub021	Grey Matter	Healthy	0.478061	0.158058
fdg_norm_sub022	Grey Matter	Healthy	0.418543	0.13814
fdg_norm_sub023	Grey Matter	Healthy	0.563701	0.171653
fdg_norm_sub024	Grey Matter	Healthy	0.363709	0.128763
fdg_norm_sub025	Grey Matter	Healthy	0.586187	0.130223
fdg_norm_sub026	Grey Matter	Healthy	0.462307	0.148191
fdg_norm_sub027	Grey Matter	Healthy	0.496403	0.170521
fdg_norm_sub028	Grey Matter	Healthy	0.596991	0.142119
fdg_norm_sub029	Grey Matter	Healthy	0.735919	0.169964
fdg_norm_sub030	Grey Matter	Healthy	0.56272	0.136283
fdg_norm_sub031	Grey Matter	Healthy	0.466971	0.146407
fdg_norm_sub032	Grey Matter	Healthy	0.56129	0.157402
fdg_norm_sub033	Grey Matter	Healthy	0.544112	0.200133
fdg_norm_sub034	Grey Matter	Healthy	0.643873	0.149627
fdg_norm_sub001	White Matter	Healthy	0.131435	0.0750317
fdg_norm_sub002	White Matter	Healthy	0.141133	0.0767761
fdg_norm_sub003	White Matter	Healthy	0.250596	0.0831393
fdg_norm_sub004	White Matter	Healthy	0.144324	0.0723405
fdg_norm_sub005	White Matter	Healthy	0.124775	0.077429
fdg_norm_sub006	White Matter	Healthy	0.130592	0.0784743
fdg_norm_sub007	White Matter	Healthy	0.254457	0.118406
fdg_norm_sub008	White Matter	Healthy	0.145441	0.0721315
fdg_norm_sub009	White Matter	Healthy	0.145786	0.0744352
fdg_norm_sub010	White Matter	Healthy	0.147895	0.0859157
fdg_norm_sub011	White Matter	Healthy	0.174875	0.0811661
fdg_norm_sub012	White Matter	Healthy	0.164688	0.0866937
fdg_norm_sub013	White Matter	Healthy	0.119833	0.0885487
fdg_norm_sub014	White Matter	Healthy	0.138332	0.0837728
fdg_norm_sub015	White Matter	Healthy	0.179298	0.0894457
fdg_norm_sub016	White Matter	Healthy	0.165983	0.0902859
fdg_norm_sub017	White Matter	Healthy	0.196365	0.085634
fdg_norm_sub018	White Matter	Healthy	0.129501	0.102415
fdg_norm_sub019	White Matter	Healthy	0.119854	0.0778481
fdg_norm_sub020	White Matter	Healthy	0.255936	0.0899739
fdg_norm_sub021	White Matter	Healthy	0.219218	0.0902
fdg_norm_sub022	White Matter	Healthy	0.143168	0.0758048
fdg_norm_sub023	White Matter	Healthy	0.132931	0.0895642
fdg_norm_sub024	White Matter	Healthy	0.117433	0.0768099
fdg_norm_sub025	White Matter	Healthy	0.135844	0.0750996
fdg_norm_sub026	White Matter	Healthy	0.143354	0.0826289
fdg_norm_sub027	White Matter	Healthy	0.14833	0.0970325
fdg_norm_sub028	White Matter	Healthy	0.170325	0.0719704
fdg_norm_sub029	White Matter	Healthy	0.321713	0.0788088
fdg_norm_sub030	White Matter	Healthy	0.152466	0.0890231
fdg_norm_sub031	White Matter	Healthy	0.171351	0.0818355
fdg_norm_sub032	White Matter	Healthy	0.159471	0.0842398
fdg_norm_sub033	White Matter	Healthy	0.154991	0.115084
fdg_norm_sub034	White Matter	Healthy	0.154572	0.0844745
fdg_norm_sub001	Cerebellum	Healthy	0.543216	0.167391
fdg_norm_sub002	Cerebellum	Healthy	0.533386	0.147315
fdg_norm_sub003	Cerebellum	Healthy	0.572044	0.179574
fdg_norm_sub004	Cerebellum	Healthy	0.435106	0.158274
fdg_norm_sub005	Cerebellum	Healthy	0.358048	0.169517
fdg_norm_sub006	Cerebellum	Healthy	0.302943	0.15351
fdg_norm_sub007	Cerebellum	Healthy	0.595852	0.242289
fdg_norm_sub008	Cerebellum	Healthy	0.462222	0.161745
fdg_norm_sub009	Cerebellum	Healthy	0.336987	0.151449
fdg_norm_sub010	Cerebellum	Healthy	0.606127	0.179985
fdg_norm_sub011	Cerebellum	Healthy	0.378903	0.169183
fdg_norm_sub012	Cerebellum	Healthy	0.540232	0.183823
fdg_norm_sub013	Cerebellum	Healthy	0.403923	0.16628
fdg_norm_sub014	Cerebellum	Healthy	0.426281	0.170105
fdg_norm_sub015	Cerebellum	Healthy	0.517247	0.199104
fdg_norm_sub016	Cerebellum	Healthy	0.589762	0.189901
fdg_norm_sub017	Cerebellum	Healthy	0.568001	0.171435
fdg_norm_sub018	Cerebellum	Healthy	0.460504	0.179449
fdg_norm_sub019	Cerebellum	Healthy	0.406169	0.179503
fdg_norm_sub020	Cerebellum	Healthy	0.567465	0.182466
fdg_norm_sub021	Cerebellum	Healthy	0.468751	0.171787
fdg_norm_sub022	Cerebellum	Healthy	0.313086	0.166037
fdg_norm_sub023	Cerebellum	Healthy	0.45591	0.177472
fdg_norm_sub024	Cerebellum	Healthy	0.363822	0.157944
fdg_norm_sub025	Cerebellum	Healthy	0.38023	0.153694
fdg_norm_sub026	Cerebellum	Healthy	0.341727	0.150779
fdg_norm_sub027	Cerebellum	Healthy	0.433471	0.208655
fdg_norm_sub028	Cerebellum	Healthy	0.373718	0.164402
fdg_norm_sub029	Cerebellum	Healthy	0.475138	0.173849
fdg_norm_sub030	Cerebellum	Healthy	0.433371	0.155039
fdg_norm_sub031	Cerebellum	Healthy	0.354615	0.173914
fdg_norm_sub032	Cerebellum	Healthy	0.431882	0.182196
fdg_norm_sub033	Cerebellum	Healthy	0.440502	0.199489
fdg_norm_sub034	Cerebellum	Healthy	0.42188	0.167408

## Sheet: SupplementaryFigure6b
Subject ID	ROI	Group	CBF [ml/min/cm3]	FDG PS [ml/min/cm3]
fdg_norm_sub001	Grey Matter	Healthy	0.374501	0.153912
fdg_norm_sub004	Grey Matter	Healthy	0.456395	0.138882
fdg_norm_sub007	Grey Matter	Healthy	0.817219	0.220429
fdg_norm_sub010	Grey Matter	Healthy	0.737268	0.162616
fdg_norm_sub012	Grey Matter	Healthy	0.654315	0.168009
fdg_norm_sub014	Grey Matter	Healthy	0.478387	0.169632
fdg_norm_sub015	Grey Matter	Healthy	0.585047	0.18151
fdg_norm_sub020	Grey Matter	Healthy	0.794093	0.176847
fdg_norm_sub021	Grey Matter	Healthy	0.478061	0.158058
fdg_norm_sub023	Grey Matter	Healthy	0.563701	0.171653
fdg_norm_sub028	Grey Matter	Healthy	0.596991	0.142119
fdg_norm_sub032	Grey Matter	Healthy	0.56129	0.157402
fdg_norm_sub033	Grey Matter	Healthy	0.544112	0.200133
fdg_norm_sub001	White Matter	Healthy	0.131435	0.0750317
fdg_norm_sub004	White Matter	Healthy	0.144324	0.0723405
fdg_norm_sub007	White Matter	Healthy	0.254457	0.118406
fdg_norm_sub010	White Matter	Healthy	0.147895	0.0859157
fdg_norm_sub012	White Matter	Healthy	0.164688	0.0866937
fdg_norm_sub014	White Matter	Healthy	0.138332	0.0837728
fdg_norm_sub015	White Matter	Healthy	0.179298	0.0894457
fdg_norm_sub020	White Matter	Healthy	0.255936	0.0899739
fdg_norm_sub021	White Matter	Healthy	0.219218	0.0902
fdg_norm_sub023	White Matter	Healthy	0.132931	0.0895642
fdg_norm_sub028	White Matter	Healthy	0.170325	0.0719704
fdg_norm_sub032	White Matter	Healthy	0.159471	0.0842398
fdg_norm_sub033	White Matter	Healthy	0.154991	0.115084
fdg_norm_sub001	Cerebellum	Healthy	0.543216	0.167391
fdg_norm_sub004	Cerebellum	Healthy	0.435106	0.158274
fdg_norm_sub007	Cerebellum	Healthy	0.595852	0.242289
fdg_norm_sub010	Cerebellum	Healthy	0.606127	0.179985
fdg_norm_sub012	Cerebellum	Healthy	0.540232	0.183823
fdg_norm_sub014	Cerebellum	Healthy	0.426281	0.170105
fdg_norm_sub015	Cerebellum	Healthy	0.517247	0.199104
fdg_norm_sub020	Cerebellum	Healthy	0.567465	0.182466
fdg_norm_sub021	Cerebellum	Healthy	0.468751	0.171787
fdg_norm_sub023	Cerebellum	Healthy	0.45591	0.177472
fdg_norm_sub028	Cerebellum	Healthy	0.373718	0.164402
fdg_norm_sub032	Cerebellum	Healthy	0.431882	0.182196
fdg_norm_sub033	Cerebellum	Healthy	0.440502	0.199489
fdg_masld_sub002	Grey Matter	Mild Inflammation	0.332859	0.164875
fdg_masld_sub004	Grey Matter	Mild Inflammation	0.485152	0.191966
fdg_masld_sub011	Grey Matter	Mild Inflammation	0.484327	0.15966
fdg_masld_sub014	Grey Matter	Mild Inflammation	0.719268	0.14803
fdg_masld_sub015	Grey Matter	Mild Inflammation	0.468091	0.167085
fdg_masld_sub016	Grey Matter	Mild Inflammation	0.742652	0.188521
fdg_masld_sub022	Grey Matter	Mild Inflammation	0.564711	0.161115
fdg_masld_sub023	Grey Matter	Mild Inflammation	0.405179	0.175202
fdg_masld_sub024	Grey Matter	Mild Inflammation	0.538559	0.173475
fdg_masld_sub025	Grey Matter	Mild Inflammation	0.566016	0.124257
fdg_masld_sub026	Grey Matter	Mild Inflammation	0.650176	0.163265
fdg_masld_sub029	Grey Matter	Mild Inflammation	0.574652	0.153896
fdg_masld_sub030	Grey Matter	Mild Inflammation	0.503686	0.170114
fdg_masld_sub002	White Matter	Mild Inflammation	0.0884534	0.077943
fdg_masld_sub004	White Matter	Mild Inflammation	0.141886	0.104538
fdg_masld_sub011	White Matter	Mild Inflammation	0.161567	0.0880716
fdg_masld_sub014	White Matter	Mild Inflammation	0.213862	0.0833968
fdg_masld_sub015	White Matter	Mild Inflammation	0.150819	0.0861144
fdg_masld_sub016	White Matter	Mild Inflammation	0.199402	0.109627
fdg_masld_sub022	White Matter	Mild Inflammation	0.15856	0.0845332
fdg_masld_sub023	White Matter	Mild Inflammation	0.146604	0.0886482
fdg_masld_sub024	White Matter	Mild Inflammation	0.169256	0.0867518
fdg_masld_sub025	White Matter	Mild Inflammation	0.122509	0.0568621
fdg_masld_sub026	White Matter	Mild Inflammation	0.136498	0.0790382
fdg_masld_sub029	White Matter	Mild Inflammation	0.184125	0.0772957
fdg_masld_sub030	White Matter	Mild Inflammation	0.154554	0.0905438
fdg_masld_sub002	Cerebellum	Mild Inflammation	0.336187	0.184392
fdg_masld_sub004	Cerebellum	Mild Inflammation	0.47731	0.204009
fdg_masld_sub011	Cerebellum	Mild Inflammation	0.419948	0.172861
fdg_masld_sub014	Cerebellum	Mild Inflammation	0.62262	0.163183
fdg_masld_sub015	Cerebellum	Mild Inflammation	0.3799	0.172713
fdg_masld_sub016	Cerebellum	Mild Inflammation	0.625166	0.173092
fdg_masld_sub022	Cerebellum	Mild Inflammation	0.377637	0.180179
fdg_masld_sub023	Cerebellum	Mild Inflammation	0.328465	0.177134
fdg_masld_sub024	Cerebellum	Mild Inflammation	0.571692	0.181053
fdg_masld_sub025	Cerebellum	Mild Inflammation	0.50746	0.141598
fdg_masld_sub026	Cerebellum	Mild Inflammation	0.588457	0.186113
fdg_masld_sub029	Cerebellum	Mild Inflammation	0.486588	0.151892
fdg_masld_sub030	Cerebellum	Mild Inflammation	0.502696	0.186947
fdg_masld_sub001	Grey Matter	Severe Inflammation	0.648546	0.110929
fdg_masld_sub003	Grey Matter	Severe Inflammation	0.443355	0.151403
fdg_masld_sub005	Grey Matter	Severe Inflammation	0.378738	0.130032
fdg_masld_sub006	Grey Matter	Severe Inflammation	0.569698	0.117693
fdg_masld_sub007	Grey Matter	Severe Inflammation	0.377281	0.146753
fdg_masld_sub008	Grey Matter	Severe Inflammation	0.459796	0.166883
fdg_masld_sub009	Grey Matter	Severe Inflammation	0.469896	0.116135
fdg_masld_sub010	Grey Matter	Severe Inflammation	0.553665	0.144569
fdg_masld_sub012	Grey Matter	Severe Inflammation	0.435533	0.166876
fdg_masld_sub013	Grey Matter	Severe Inflammation	0.569796	0.153045
fdg_masld_sub017	Grey Matter	Severe Inflammation	0.680445	0.0979054
fdg_masld_sub018	Grey Matter	Severe Inflammation	0.365262	0.157009
fdg_masld_sub019	Grey Matter	Severe Inflammation	0.73019	0.182047
fdg_masld_sub020	Grey Matter	Severe Inflammation	0.6066	0.157338
fdg_masld_sub021	Grey Matter	Severe Inflammation	0.283976	0.132343
fdg_masld_sub027	Grey Matter	Severe Inflammation	0.655198	0.184413
fdg_masld_sub028	Grey Matter	Severe Inflammation	0.550793	0.147442
fdg_masld_sub001	White Matter	Severe Inflammation	0.168686	0.0618249
fdg_masld_sub003	White Matter	Severe Inflammation	0.126613	0.0634771
fdg_masld_sub005	White Matter	Severe Inflammation	0.147922	0.0806459
fdg_masld_sub006	White Matter	Severe Inflammation	0.149448	0.0596252
fdg_masld_sub007	White Matter	Severe Inflammation	0.120858	0.0748857
fdg_masld_sub008	White Matter	Severe Inflammation	0.15395	0.0856068
fdg_masld_sub009	White Matter	Severe Inflammation	0.148298	0.0679186
fdg_masld_sub010	White Matter	Severe Inflammation	0.17163	0.0682144
fdg_masld_sub012	White Matter	Severe Inflammation	0.146115	0.0877325
fdg_masld_sub013	White Matter	Severe Inflammation	0.117789	0.0751131
fdg_masld_sub017	White Matter	Severe Inflammation	0.224819	0.0581176
fdg_masld_sub018	White Matter	Severe Inflammation	0.123686	0.0699125
fdg_masld_sub019	White Matter	Severe Inflammation	0.194238	0.096811
fdg_masld_sub020	White Matter	Severe Inflammation	0.150849	0.0783791
fdg_masld_sub021	White Matter	Severe Inflammation	0.106053	0.0778657
fdg_masld_sub027	White Matter	Severe Inflammation	0.138507	0.0874147
fdg_masld_sub028	White Matter	Severe Inflammation	0.184779	0.0650426
fdg_masld_sub001	Cerebellum	Severe Inflammation	0.388392	0.10737
fdg_masld_sub003	Cerebellum	Severe Inflammation	0.433097	0.172685
fdg_masld_sub005	Cerebellum	Severe Inflammation	0.370317	0.162085
fdg_masld_sub006	Cerebellum	Severe Inflammation	0.427843	0.128873
fdg_masld_sub007	Cerebellum	Severe Inflammation	0.308759	0.157928
fdg_masld_sub008	Cerebellum	Severe Inflammation	0.4013	0.173058
fdg_masld_sub009	Cerebellum	Severe Inflammation	0.404009	0.11157
fdg_masld_sub010	Cerebellum	Severe Inflammation	0.551403	0.15409
fdg_masld_sub012	Cerebellum	Severe Inflammation	0.453311	0.172395
fdg_masld_sub013	Cerebellum	Severe Inflammation	0.357128	0.160635
fdg_masld_sub017	Cerebellum	Severe Inflammation	0.494232	0.0949443
fdg_masld_sub018	Cerebellum	Severe Inflammation	0.325543	0.1775
fdg_masld_sub019	Cerebellum	Severe Inflammation	0.680225	0.178336
fdg_masld_sub020	Cerebellum	Severe Inflammation	0.408136	0.165524
fdg_masld_sub021	Cerebellum	Severe Inflammation	0.223317	0.143339
fdg_masld_sub027	Cerebellum	Severe Inflammation	0.392619	0.203676
fdg_masld_sub028	Cerebellum	Severe Inflammation	0.482618	0.172608
