# Supplementary material for: Quantitative PET imaging and modeling of molecular blood-brain barrier permeability
Source: Nat Commun. 2025 Mar 30;16:3076. doi: 10.1038/s41467-025-58356-7 (PMC11955546; doi:10.1038/s41467-025-58356-7)
Supplement: Supplementary file 4 — Source Data [file 41467_2025_58356_MOESM4_ESM.zip › SourceData/SourceData-Figure2.xlsx]

## Sheet: 2b) HTR vs LTR IDIF
Δt = 1 s			Δt = 5 s			Δt = 10 s
MidTime [s]	IDIF [Bq/mL]		MidTime [s]	IDIF [Bq/mL]		MidTime [s]	IDIF [Bq/mL]
0	0		2.5	0		5	145.367
1	0		7.5	290.734		15	80570.7
2	0		12.5	8318.74		25	144932
3	0		17.5	152823		35	24578.5
4	0		22.5	239025		45	33842.4
5	0		27.5	50839.8		55	22142.2
6	0		32.5	16312		65	22016.6
7	328.185		37.5	32845		75	20141.3
8	50.1931		42.5	39720.9		85	15248.8
9	1075.29		47.5	27963.9		95	13131.9
10	6917.95		52.5	21630.3		105	11921.5
11	11851		57.5	22654		115	12530.2
12	11270.8		62.5	22067.4
13	7277.23		67.5	21965.7
14	4276.73		72.5	21847.7
15	11068.4		77.5	18434.9
16	49142.5		82.5	16483.8
17	136634		87.5	14013.8
18	240039		92.5	14063.2
19	327229		97.5	12200.6
20	337926		102.5	11880.1
21	310433		107.5	11962.8
22	237828		112.5	13472.5
23	174213		117.5	11587.9
24	134723
25	97567.4
26	62847.3
27	38620.5
28	33780.7
29	21382.9
30	17893.9
31	14660.8
32	11599.5
33	18492.4
34	18913.3
35	25048.3
36	26265.8
37	38374.9
38	38964.9
39	35571.3
40	41202.2
41	42100.4
42	33888.7
43	40615.8
44	40797.5
45	34079.4
46	26491.3
47	26858.4
48	27165.1
49	25225.4
50	23577.8
51	19521.6
52	26283.1
53	21070
54	17698.9
55	26207.5
56	19344.7
57	25266.5
58	23270.3
59	19181.2
60	20310.8
61	21913.4
62	23516
63	22704.2
64	21892.4
65	21383.4
66	20874.3
67	22200.4
68	23526.5
69	21844.1
70	20161.8
71	22861.6
72	25561.3
73	22071.7
74	18582.1
75	18378.9
76	18175.7
77	18439.6
78	18703.5
79	18476.8
80	18250.2
81	16920.6
82	15591
83	15749.4
84	15907.9
85	13504.1
86	11100.3
87	13510.3
88	15920.4
89	16033.7
90	16147
91	14007.1
92	11867.3
93	13387.2
94	14907.2
95	14323.7
96	13740.2
97	11979.7
98	10219.3
99	10739.9
100	11260.5
101	11355.4
102	11450.3
103	12261.5
104	13072.7
105	12338.3
106	11603.9
107	11358
108	11112.1
109	13401.8
110	15691.6
111	14110.9
112	12530.2
113	12520
114	12509.8
115	11267.8
116	10025.8
117	11339.4
118	12653.1

## Sheet: 2c) AATH Fitting by tracer
18F-Fluciclovine						18F-FDG						11C-Butanol
MidTime [s]	Measured [Bq/mL]	Fitted - AATH [Bq/mL]	Fitted - AATH Intravascular [Bq/mL]	Fitted - AATH Extravascular [Bq/mL]		MidTime [s]	Measured [Bq/mL]	Fitted - AATH [Bq/mL]	Fitted - AATH Intravascular [Bq/mL]	Fitted - AATH Extravascular [Bq/mL]		MidTime [s]	Measured [Bq/mL]	Fitted - AATH [Bq/mL]	Fitted - AATH Intravascular [Bq/mL]	Fitted - AATH Extravascular [Bq/mL]
0.5	25.308	0	0	0		0.5	0	0	0	0		0.5	26.4916	0	0	0
1.5	45.0255	0	0	0		1.5	0	0	0	0		1.5	31.724	0	0	0
2.5	12.1051	0	0	0		2.5	0	0	0	0		2.5	51.1164	0	0	0
3.5	37.5175	0	0	0		3.5	0	0	0	0		3.5	388.389	0.410678	0.410678	0
4.5	22.6581	0	0	0		4.5	0	0	0	0		4.5	333.42	0.821357	0.821357	0
5.5	37.3788	0	0	0		5.5	0	0	0	0		5.5	291.32	2.10317	2.10317	0
6.5	25.2971	0	0	0		6.5	10.8025	0.427652	0.427652	0		6.5	243.503	5.1256	5.1256	0
7.5	167.518	0	0	0		7.5	34.5293	1.28296	1.28296	0		7.5	192.827	9.99933	9.99933	0
8.5	235.166	0.414368	0.414368	0		8.5	80.8256	2.57464	2.57464	0		8.5	150.988	21.5191	21.5191	0
9.5	212.834	2.13521	2.13521	0		9.5	61.1497	11.5815	11.5815	0		9.5	135.915	47.6283	47.6283	0
10.5	74.223	4.98948	4.98948	0		10.5	30.8642	46.4044	46.2475	0.156922		10.5	99.3964	115.394	115.394	0
11.5	86.7725	19.3449	19.3449	0		11.5	28.0767	132.405	132.092	0.313233		11.5	69.1098	223.454	223.352	0.102158
12.5	13.2137	72.1139	72.0765	0.037385		12.5	35.0251	276.893	276.263	0.629365		12.5	122.752	367.147	366.638	0.508763
13.5	19.7344	170.608	170.516	0.0923749		13.5	25.3351	426.133	422.518	3.61514		13.5	104.375	489.58	488.455	1.125
14.5	124.585	277.009	276.775	0.233818		14.5	51.1123	505.37	491.722	13.6482		14.5	55.9567	566.41	563.595	2.81508
15.5	36.2896	331.105	329.922	1.18393		15.5	27.0446	504.592	469.224	35.3685		15.5	79.1579	643.959	637.725	6.23417
16.5	35.1675	315.484	311.875	3.60867		16.5	75.5014	474.192	407.172	67.02		16.5	110.826	762.022	749.389	12.6337
17.5	121.072	341.651	334.743	6.9075		17.5	70.8421	535.822	441.141	94.6809		17.5	442.359	1051.04	1023.52	27.5153
18.5	370.631	707.735	697.923	9.81213		18.5	571.204	911.997	799.991	112.007		18.5	1224.38	1665.48	1602.08	63.3941
19.5	1421.6	1821.73	1810.02	11.7148		19.5	1976.62	1971.14	1841.8	129.339		19.5	2897.5	2869.14	2729.36	139.774
20.5	3688.25	3894.07	3880.31	13.7637		20.5	3750.3	4071.74	3919.69	152.053		20.5	5246.57	4801.58	4547.75	253.824
21.5	6626.44	6642.44	6621.4	21.0413		21.5	7215.78	7132.42	6935.72	196.707		21.5	8223.67	7573.93	7186.51	387.42
22.5	9357.85	9224.02	9179.79	44.2247		22.5	10519.1	10510.7	10192.8	317.892		22.5	12087.8	10972.7	10481	491.785
23.5	10910.8	10760.2	10666.6	93.611		23.5	13526	13309.7	12697	612.7		23.5	15348.7	14492.3	13931.4	560.943
24.5	10944.2	10810.6	10639.2	171.331		24.5	14735.8	15043.1	13919.5	1123.55		24.5	18117.8	17931.1	17291.4	639.724
25.5	9015.61	9620.79	9354.3	266.49		25.5	15742.4	15684.1	13880	1804.05		25.5	20454.7	21142.3	20352.2	790.138
26.5	7848.17	7884.43	7522.1	362.339		26.5	16284.5	15511.3	12958.2	2553.07		26.5	24077.5	24047.1	22900.4	1146.72
27.5	6437.02	6154.23	5709.18	445.055		27.5	13684.5	14791.5	11490.3	3301.12		27.5	26121.9	26579.6	24692.4	1887.17
28.5	4987.95	4699.48	4191.94	507.536		28.5	12999.6	13775.7	9766.17	4009.51		28.5	28103.7	28752.1	25514.7	3237.36
29.5	4045.02	3529.68	2977.26	552.418		29.5	13556.2	12755.7	8122.94	4632.75		29.5	31018.4	30557	25237.1	5319.92
30.5	2968.21	2635.38	2051.21	584.164		30.5	12399.3	11811	6656.29	5154.72		30.5	31473.9	31983.2	23829.1	8154.11
31.5	2454.55	2013.31	1408.84	604.469		31.5	11340.6	10966.3	5389.53	5576.77		31.5	32977.9	33178.5	21735.1	11443.4
32.5	1919.56	1626.95	1011.84	615.116		32.5	9645.7	10186.5	4259.38	5927.08		32.5	34693.5	34222	19467.6	14754.4
33.5	1373.55	1386.06	765.949	620.107		33.5	10190.3	9539.02	3328.6	6210.41		33.5	34934.2	35087.5	17186.9	17900.6
34.5	1273.3	1225.03	603.049	621.979		34.5	9711.01	9084.3	2659.55	6424.75		34.5	35178.6	35722.5	14966.1	20756.4
35.5	1189.93	1167.21	545.837	621.371		35.5	8486.41	8782.11	2198.97	6583.14		35.5	36863.8	36183.5	12929.6	23253.9
36.5	1216.67	1189.53	570.126	619.405		36.5	8919.5	8563.82	1858.33	6705.48		36.5	36089.7	36522	11164.5	25357.5
37.5	1159.11	1277.35	660.861	616.49		37.5	8881.9	8420.12	1615.86	6804.27		37.5	37323.7	36738.8	9650.42	27088.4
38.5	1297.53	1403.52	789.706	613.809		38.5	8669.31	8335	1449.38	6885.62		38.5	36398	36886.7	8432.43	28454.2
39.5	1382.83	1564.66	952.523	612.135		39.5	8515.05	8329.16	1379.47	6949.69		39.5	36873.4	36979.6	7479.94	29499.6
40.5	1769.91	1737.34	1125.83	611.503		40.5	8127.7	8414.54	1411.12	7003.42		40.5	37074.1	36997.3	6630.1	30367.2
41.5	1579.89	1867.19	1255.22	611.962		41.5	7919.66	8552.07	1495.32	7056.76		41.5	35523.4	36961.3	5847.44	31113.8
42.5	1764.87	1955.78	1341.57	614.212		42.5	8924.95	8760.08	1656.33	7103.75		42.5	36917.9	36920.9	5213.95	31707
43.5	2094.59	1996.87	1378.48	618.383		43.5	8078.43	8954.57	1796.43	7158.13		43.5	36386.7	36847.3	4727.26	32120
44.5	2077.02	2003.07	1380.41	622.667		44.5	9610.57	9131.94	1910.17	7221.77		44.5	36516	36749.1	4343.52	32405.6
45.5	1772.19	2007.55	1380.5	627.051		45.5	9288.94	9307.51	2012.91	7294.6		45.5	36521.3	36650.5	4052.15	32598.3
46.5	1780.16	2003.16	1370.95	632.211		46.5	10041.3	9497.71	2124.07	7373.64		46.5	36308.8	36550.3	3842.57	32707.7
47.5	2013.17	1974.76	1338.03	636.726		47.5	10160.2	9719.44	2266.05	7453.39		47.5	37377.7	36450.6	3678.38	32772.2
48.5	1846.78	1897.41	1256.67	640.746		48.5	9359.94	9889.68	2348.53	7541.15		48.5	36319.6	36359.8	3566.68	32793.1
49.5	1612.01	1769.96	1124.51	645.447		49.5	10462.9	9967.92	2332.8	7635.11		49.5	35855.2	36279.4	3521.51	32757.9
50.5	1523.56	1658.49	1008.88	649.612		50.5	10267.7	9956.51	2218.21	7738.3		50.5	36571.4	36193.9	3500.27	32693.7
51.5	1589.36	1596.82	944.97	651.854		51.5	10783.3	9954.01	2109.16	7844.85		51.5	37569.9	36113.5	3485.13	32628.3
52.5	1447.73	1558.4	905.689	652.708		52.5	10180.2	10034.7	2092.57	7942.09		52.5	35844.1	36044.1	3504.09	32540
53.5	1499.38	1508.14	854.784	653.356		53.5	10067.2	10149.6	2124.64	8024.94		53.5	35875.2	35969	3529.72	32439.3
54.5	1398.06	1475.25	821.416	653.836		54.5	9476.5	10207.4	2103.04	8104.39		54.5	36361	35875	3532.44	32342.6
55.5	1401.35	1452.56	798.725	653.84		55.5	9713.58	10162.8	1966.62	8196.15		55.5	35459.7	35769.8	3521.53	32248.3
56.5	1340.85	1429.2	776.139	653.06		56.5	9222.76	10080.9	1789.94	8291		56.5	36137.9	35638.9	3479.8	32159.1
57.5	1417.17	1424.43	772.045	652.382		57.5	10399.2	10047	1675.09	8371.87		57.5	36320.5	35498.3	3417.4	32080.9
58.5	1408.88	1415.71	763.717	651.988		58.5	9081.85	10050.4	1610.24	8440.16		58.5	35095.3	35371.3	3361.26	32010
59.5	1501.39	1438.02	787.341	650.682		59.5	9974.72	10032	1528.38	8503.59		59.5	35586.9	35247.2	3310.38	31936.9
61	1244.2	1459.18	809.53	649.652		61	9546.03	9986.41	1422.96	8563.45		61	35108.6	35125.6	3255.32	31870.2
63	1420.03	1418.98	770.642	648.338		63	9409.36	9893.37	1218.41	8674.96		63	35549.9	34880.5	3139.72	31740.8
65	1338.78	1400.35	753.071	647.283		65	9772.88	9966.76	1211.87	8754.89		65	35082.9	34595	3042.6	31552.4
67	1268.27	1434.31	789.34	644.975		67	10243.8	10106.6	1279.65	8827		67	34559	34297.3	2994.11	31303.2
69	1174.91	1418.3	774.704	643.598		69	10343.2	10142.1	1234.91	8907.2		69	33649.1	34020.1	2942.51	31077.5
71	1325.13	1415.88	773.633	642.248		71	10435.1	10089.6	1097.51	8992.13		71	33486.7	33744	2881.51	30862.5
73	1539.91	1419.94	779.322	640.618		73	9853.01	10143.1	1084.44	9058.69		73	33337.6	33438.3	2819.65	30618.6
75	1436.95	1432.64	793.382	639.254		75	10473.6	10287.1	1171.92	9115.16		75	32749.8	33101.7	2745.42	30356.2
77	1327.45	1418.96	780.947	638.015		77	9974.76	10369.1	1187.98	9181.07		77	32662.3	32775.6	2672.74	30102.8
79	1306.25	1333.54	696.527	637.011		79	10423.8	10371.2	1116.25	9254.92		79	32006.3	32464	2605.51	29858.5
81	1299.35	1286.11	651.222	634.891		81	9875.49	10388.3	1067.14	9321.15		81	31504.6	32154.7	2558.32	29596.4
83	1152.86	1280.26	648.811	631.447		83	10772	10429.1	1050.07	9379.06		83	32110.9	31833	2527.94	29305
85	1192.07	1243	614.885	628.113		85	10636.1	10481.2	1045.97	9435.23		85	31173.2	31521.4	2511.36	29010.1
87	1085.72	1190.42	565.906	624.517		87	10486	10577.7	1088.96	9488.77		87	31440.6	31207.7	2478.53	28729.2
89	1158.11	1125.93	505.775	620.151		89	11181.5	10736.7	1192.59	9544.07		89	30457.7	30871.4	2415.43	28456
91	1120.21	1098.86	483.924	614.936		91	11034.4	10872.8	1265.99	9606.8		91	30617.5	30504.1	2328.02	28176.1
93	1160.8	1138.86	529.861	608.997		93	10642.1	10899.6	1215.45	9684.13		93	30326.3	30126.1	2228.48	27897.6
95	1258.17	1122.99	519.216	603.771		95	11340.9	10920	1161	9758.96		95	29596.7	29755	2133.84	27621.2
97	1180.61	1082.62	483.47	599.152		97	10925.6	10978.8	1155.1	9823.73		97	29208.3	29380.7	2050.78	27329.9
99	1091.96	1082.38	488.642	593.735		99	11447.5	11049.7	1161.99	9887.67		99	28695.3	29021.1	2009.47	27011.6
101	1127.86	1038.41	449.983	588.424		101	11465.6	11121.1	1170.68	9950.4		101	28725.3	28667.9	1991.35	26676.5
103	982.777	979.949	396.896	583.053		103	11284	11170.7	1155.12	10015.6		103	28905	28304.7	1961.3	26343.4
105	1047.37	972.606	395.963	576.642		105	11028.3	11222.3	1143.53	10078.7		105	27743	27943.4	1930.96	26012.5
107	1162.23	992.287	422.233	570.053		107	10941.2	11271	1131.11	10139.9		107	27379.9	27598.4	1908	25690.4
109	1047.47	996.801	432.75	564.052		109	11290.2	11369.5	1169.43	10200		109	26468.3	27236.9	1859.08	25377.8
111	1114.97	977.623	419.077	558.546		111	11389.1	11494.7	1236.96	10257.7		111	26852.6	26868.7	1807.87	25060.8
113	938.738	1002.75	449.779	552.972		113	11450.4	11521.3	1194.06	10327.2		113	26638.2	26520	1779.09	24740.9
115	1035.51	1033.51	485.892	547.621		115	11776.8	11544.8	1148.23	10396.6		115	26807.3	26217	1785.59	24431.4
117	1188.45	1002.87	459.543	543.323		117	11451.2	11608.4	1153.69	10454.7		117	26363.8	25907.3	1789.92	24117.3
119	1132.79	953.368	414.341	539.027		119	11501.9	11618.6	1102.85	10515.7		119	26001.5	25558.1	1765.04	23793.1

## Sheet: 2d) AIC AATH vs S1TC
Subject ID	ROI	Tracer	Interval	ΔAIC (AATH - S1TC)
flc_sub001	CB	FACBC	1	-41.3621
flc_sub002	CB	FACBC	1	-48.0119
flc_sub003	CB	FACBC	1	-55.4532
flc_sub004	CB	FACBC	1	-23.5826
flc_sub005	CB	FACBC	1	-78.7294
fdg_norm_sub018	CB	FDG	1	0.634493
fdg_norm_sub021	CB	FDG	1	-12.3075
fdg_norm_sub024	CB	FDG	1	-14.1813
fdg_norm_sub030	CB	FDG	1	-6.17191
fdg_norm_sub031	CB	FDG	1	-16.5878
btl_sub001	CB	Butanol	1	2.76099
btl_sub002	CB	Butanol	1	-3.86883
btl_sub003	CB	Butanol	1	-8.60593
btl_sub004	CB	Butanol	1	2.47384
btl_sub005	CB	Butanol	1	2.09813
flc_sub001	GM	FACBC	1	-56.003
flc_sub002	GM	FACBC	1	-87.1591
flc_sub003	GM	FACBC	1	-83.4615
flc_sub004	GM	FACBC	1	-70.0767
flc_sub005	GM	FACBC	1	-81.6051
fdg_norm_sub018	GM	FDG	1	-5.88288
fdg_norm_sub021	GM	FDG	1	-39.5821
fdg_norm_sub024	GM	FDG	1	-29.0824
fdg_norm_sub030	GM	FDG	1	-30.0045
fdg_norm_sub031	GM	FDG	1	-54.174
btl_sub001	GM	Butanol	1	-2.80598
btl_sub002	GM	Butanol	1	-16.64
btl_sub003	GM	Butanol	1	-20.8929
btl_sub004	GM	Butanol	1	-26.6799
btl_sub005	GM	Butanol	1	0.902752
flc_sub001	WM	FACBC	1	-135.531
flc_sub002	WM	FACBC	1	-72.8845
flc_sub003	WM	FACBC	1	-71.2712
flc_sub004	WM	FACBC	1	-74.7681
flc_sub005	WM	FACBC	1	-75.2058
fdg_norm_sub018	WM	FDG	1	-10.3464
fdg_norm_sub021	WM	FDG	1	1.95944
fdg_norm_sub024	WM	FDG	1	-48.2517
fdg_norm_sub030	WM	FDG	1	-15.2131
fdg_norm_sub031	WM	FDG	1	-22.6286
btl_sub001	WM	Butanol	1	1.96072
btl_sub002	WM	Butanol	1	-2.61052
btl_sub003	WM	Butanol	1	-2.57007
btl_sub004	WM	Butanol	1	0.539199
btl_sub005	WM	Butanol	1	1.80747
flc_sub001	CB	FACBC	2	-19.1899
flc_sub002	CB	FACBC	2	-22.9316
flc_sub003	CB	FACBC	2	-12.6156
flc_sub004	CB	FACBC	2	-13.2992
flc_sub005	CB	FACBC	2	-26.7841
fdg_norm_sub018	CB	FDG	2	4.56832
fdg_norm_sub021	CB	FDG	2	2.8707
fdg_norm_sub024	CB	FDG	2	2.62363
fdg_norm_sub030	CB	FDG	2	-0.652933
fdg_norm_sub031	CB	FDG	2	-3.97232
btl_sub001	CB	Butanol	2	4.66918
btl_sub002	CB	Butanol	2	-1.89434
btl_sub003	CB	Butanol	2	-3.05485
btl_sub004	CB	Butanol	2	2.45626
btl_sub005	CB	Butanol	2	2.37105
flc_sub001	GM	FACBC	2	-20.9684
flc_sub002	GM	FACBC	2	-14.429
flc_sub003	GM	FACBC	2	-49.5377
flc_sub004	GM	FACBC	2	-13.3299
flc_sub005	GM	FACBC	2	-32.0423
fdg_norm_sub018	GM	FDG	2	0.469667
fdg_norm_sub021	GM	FDG	2	-9.96747
fdg_norm_sub024	GM	FDG	2	-7.41331
fdg_norm_sub030	GM	FDG	2	2.26593
fdg_norm_sub031	GM	FDG	2	-17.6672
btl_sub001	GM	Butanol	2	-0.991499
btl_sub002	GM	Butanol	2	-5.30663
btl_sub003	GM	Butanol	2	-1.42742
btl_sub004	GM	Butanol	2	-14.2674
btl_sub005	GM	Butanol	2	2.05573
flc_sub001	WM	FACBC	2	-54.5908
flc_sub002	WM	FACBC	2	-32.6549
flc_sub003	WM	FACBC	2	-40.4548
flc_sub004	WM	FACBC	2	-39.3374
flc_sub005	WM	FACBC	2	-39.8343
fdg_norm_sub018	WM	FDG	2	-3.80618
fdg_norm_sub021	WM	FDG	2	2.85688
fdg_norm_sub024	WM	FDG	2	-19.8807
fdg_norm_sub030	WM	FDG	2	-1.08547
fdg_norm_sub031	WM	FDG	2	-6.70559
btl_sub001	WM	Butanol	2	1.80092
btl_sub002	WM	Butanol	2	-0.627197
btl_sub003	WM	Butanol	2	0.701289
btl_sub004	WM	Butanol	2	1.52509
btl_sub005	WM	Butanol	2	2.33895
flc_sub001	CB	FACBC	3	24.661
flc_sub002	CB	FACBC	3	27.6022
flc_sub003	CB	FACBC	3	-8.73918
flc_sub004	CB	FACBC	3	-13.4948
flc_sub005	CB	FACBC	3	-5.64066
fdg_norm_sub018	CB	FDG	3	7.95434
fdg_norm_sub021	CB	FDG	3	1.43135
fdg_norm_sub024	CB	FDG	3	11.2758
fdg_norm_sub030	CB	FDG	3	16.2388
fdg_norm_sub031	CB	FDG	3	-1.30005
btl_sub001	CB	Butanol	3	3.05872
btl_sub002	CB	Butanol	3	-1.64449
btl_sub003	CB	Butanol	3	1.20908
btl_sub004	CB	Butanol	3	2.60969
btl_sub005	CB	Butanol	3	2.6705
flc_sub001	GM	FACBC	3	86.1797
flc_sub002	GM	FACBC	3	8.16652
flc_sub003	GM	FACBC	3	16.023
flc_sub004	GM	FACBC	3	-8.49225
flc_sub005	GM	FACBC	3	18.4854
fdg_norm_sub018	GM	FDG	3	3.44323
fdg_norm_sub021	GM	FDG	3	2.61472
fdg_norm_sub024	GM	FDG	3	0.417975
fdg_norm_sub030	GM	FDG	3	5.37271
fdg_norm_sub031	GM	FDG	3	2.6212
btl_sub001	GM	Butanol	3	4.32336
btl_sub002	GM	Butanol	3	-1.02896
btl_sub003	GM	Butanol	3	9.14998
btl_sub004	GM	Butanol	3	-9.56682
btl_sub005	GM	Butanol	3	2.61945
flc_sub001	WM	FACBC	3	-3.36052
flc_sub002	WM	FACBC	3	-17.1573
flc_sub003	WM	FACBC	3	-11.9907
flc_sub004	WM	FACBC	3	-29.3881
flc_sub005	WM	FACBC	3	-5.43965
fdg_norm_sub018	WM	FDG	3	-2.90671
fdg_norm_sub021	WM	FDG	3	3.49578
fdg_norm_sub024	WM	FDG	3	-14.513
fdg_norm_sub030	WM	FDG	3	4.05515
fdg_norm_sub031	WM	FDG	3	-1.43274
btl_sub001	WM	Butanol	3	2.57095
btl_sub002	WM	Butanol	3	0.776653
btl_sub003	WM	Butanol	3	2.1723
btl_sub004	WM	Butanol	3	2.39435
btl_sub005	WM	Butanol	3	2.55956
flc_sub001	CB	FACBC	5	23.9598
flc_sub002	CB	FACBC	5	31.2242
flc_sub003	CB	FACBC	5	34.2834
flc_sub004	CB	FACBC	5	44.1803
flc_sub005	CB	FACBC	5	53.7547
fdg_norm_sub018	CB	FDG	5	18.116
fdg_norm_sub021	CB	FDG	5	34.5733
fdg_norm_sub024	CB	FDG	5	41.568
fdg_norm_sub030	CB	FDG	5	18.2074
fdg_norm_sub031	CB	FDG	5	29.7292
btl_sub001	CB	Butanol	5	14.8063
btl_sub002	CB	Butanol	5	8.15351
btl_sub003	CB	Butanol	5	7.34558
btl_sub004	CB	Butanol	5	5.81004
btl_sub005	CB	Butanol	5	2.6526
flc_sub001	GM	FACBC	5	10.8832
flc_sub002	GM	FACBC	5	65.4133
flc_sub003	GM	FACBC	5	27.3475
flc_sub004	GM	FACBC	5	43.2431
flc_sub005	GM	FACBC	5	35.9981
fdg_norm_sub018	GM	FDG	5	26.6135
fdg_norm_sub021	GM	FDG	5	44.9162
fdg_norm_sub024	GM	FDG	5	39.4327
fdg_norm_sub030	GM	FDG	5	58.4331
fdg_norm_sub031	GM	FDG	5	41.1313
btl_sub001	GM	Butanol	5	10.698
btl_sub002	GM	Butanol	5	15.6175
btl_sub003	GM	Butanol	5	14.864
btl_sub004	GM	Butanol	5	4.67184
btl_sub005	GM	Butanol	5	4.89032
flc_sub001	WM	FACBC	5	36.8435
flc_sub002	WM	FACBC	5	50.6199
flc_sub003	WM	FACBC	5	16.2781
flc_sub004	WM	FACBC	5	31.5282
flc_sub005	WM	FACBC	5	44.917
fdg_norm_sub018	WM	FDG	5	8.3823
fdg_norm_sub021	WM	FDG	5	20.2811
fdg_norm_sub024	WM	FDG	5	8.22769
fdg_norm_sub030	WM	FDG	5	21.2601
fdg_norm_sub031	WM	FDG	5	18.8265
btl_sub001	WM	Butanol	5	6.65597
btl_sub002	WM	Butanol	5	4.99885
btl_sub003	WM	Butanol	5	10.0511
btl_sub004	WM	Butanol	5	3.8526
btl_sub005	WM	Butanol	5	3.38486
flc_sub001	CB	FACBC	10	9.43423
flc_sub002	CB	FACBC	10	18.9135
flc_sub003	CB	FACBC	10	8.56731
flc_sub004	CB	FACBC	10	6.37331
flc_sub005	CB	FACBC	10	6.25114
fdg_norm_sub018	CB	FDG	10	6.73558
fdg_norm_sub021	CB	FDG	10	6.88048
fdg_norm_sub024	CB	FDG	10	6.37562
fdg_norm_sub030	CB	FDG	10	29.6536
fdg_norm_sub031	CB	FDG	10	47.322
btl_sub001	CB	Butanol	10	32.9098
btl_sub002	CB	Butanol	10	40.8693
btl_sub003	CB	Butanol	10	9.7533
btl_sub004	CB	Butanol	10	18.9529
btl_sub005	CB	Butanol	10	20.6892
flc_sub001	GM	FACBC	10	8.37854
flc_sub002	GM	FACBC	10	16.1922
flc_sub003	GM	FACBC	10	10.5793
flc_sub004	GM	FACBC	10	7.40417
flc_sub005	GM	FACBC	10	22.1514
fdg_norm_sub018	GM	FDG	10	6.50981
fdg_norm_sub021	GM	FDG	10	6.28651
fdg_norm_sub024	GM	FDG	10	6.55485
fdg_norm_sub030	GM	FDG	10	30.4333
fdg_norm_sub031	GM	FDG	10	28.5706
btl_sub001	GM	Butanol	10	39.8573
btl_sub002	GM	Butanol	10	43.0264
btl_sub003	GM	Butanol	10	9.82902
btl_sub004	GM	Butanol	10	15.5509
btl_sub005	GM	Butanol	10	16.4933
flc_sub001	WM	FACBC	10	8.69748
flc_sub002	WM	FACBC	10	23.4137
flc_sub003	WM	FACBC	10	9.09232
flc_sub004	WM	FACBC	10	6.68309
flc_sub005	WM	FACBC	10	7.47674
fdg_norm_sub018	WM	FDG	10	7.44401
fdg_norm_sub021	WM	FDG	10	6.50665
fdg_norm_sub024	WM	FDG	10	6.88979
fdg_norm_sub030	WM	FDG	10	21.1243
fdg_norm_sub031	WM	FDG	10	25.8835
btl_sub001	WM	Butanol	10	25.446
btl_sub002	WM	Butanol	10	17.5527
btl_sub003	WM	Butanol	10	9.45962
btl_sub004	WM	Butanol	10	7.14894
btl_sub005	WM	Butanol	10	6.45339

## Sheet: 2e) AATH vs S1TC Fitting by Δt
Δt = 1 s					Δt = 5 s					Δt = 10 s
MidTime [s]	Measured [Bq/mL]	Fitted - AATH [Bq/mL]	Fitted - S1TC [Bq/mL]		MidTime [s]	Measured [Bq/mL]	Fitted - AATH [Bq/mL]	Fitted - S1TC [Bq/mL]		MidTime [s]	Measured [Bq/mL]	Fitted - AATH [Bq/mL]	Fitted - S1TC [Bq/mL]
0.5	103.998	0	0		2.5	57.3953	0	1.95696		5	28.6976	0	3.37935
1.5	80.2911	0	0		7.5	0	1.74363	2.20241		15	72.8372	98.3032	81.1111
2.5	48.3735	0	0		12.5	68.5667	4.06779	4.34434		25	5846.45	7214.95	5930.69
3.5	49.4088	0.00648359	0		17.5	77.1077	95.4306	37.1013		35	15256.4	13909.3	15089.4
4.5	4.90495	0.204884	0		22.5	653.767	2881.36	1287.81		45	11465	12631.7	12126.4
5.5	0	0.656709	0.0484854		27.5	11039.1	10506.6	10645.5		55	12530.4	12088	11949.7
6.5	0	1.52813	1.43886		32.5	17049.5	16175.7	17403.9		65	12746.8	12607.9	12714.5
7.5	0	2.32159	2.05576		37.5	13463.3	14714.8	12991.1		75	13015.7	13102.6	13106.2
8.5	0	2.45317	4.83146		42.5	11203	11846.7	11574.7		85	13777.2	13794.1	13823
9.5	0	2.21649	1.97499		47.5	11727.1	11301.7	11348.7		95	14481.7	14465.2	14481.8
10.5	0	3.35599	0.706759		52.5	12454.7	11820.8	12248.3		105	15061.1	15105.5	15076.5
11.5	1.12867	4.8771	0.699256		57.5	12606	12388.7	12671.6		115	15637.7	15600.7	15592.9
12.5	168.172	5.19889	12.6792		62.5	12655.5	12612.9	12881.5
13.5	101.58	5.40885	6.04578		67.5	12838.2	12723.7	12897.8
14.5	71.9526	5.15348	2.89283		72.5	12616.3	12943.1	13153.7
15.5	84.3679	3.65904	2.62223		77.5	13415.1	13293.6	13448.9
16.5	99.278	3.13144	2.4169		82.5	13698	13658.7	13800.3
17.5	83.6767	23.0478	2.26871		87.5	13856.4	14014.1	14036.2
18.5	60.0826	64.9348	7.31295		92.5	14364.4	14352.6	14419.9
19.5	58.1332	120.125	147.39		97.5	14599.1	14631.9	14542.1
20.5	83.3936	190.058	182.747		102.5	15066.6	14923.8	14857.7
21.5	106.618	277.502	270.091		107.5	15055.6	15262.3	15097.7
22.5	145.969	449.763	325.058		112.5	15543.8	15533	15402.2
23.5	705.646	997.442	478.699		117.5	15731.7	15655.3	15378.5
24.5	2227.21	2442.74	1143.91
25.5	5155.15	4896.29	3495.59
26.5	8069.29	8029.63	8251.72
27.5	11471.4	11385.9	11975.8
28.5	14054.1	14361	15024.6
29.5	16445.7	16472.5	16627.7
30.5	18265.4	17700.3	17569.3
31.5	17384.5	18052.5	17900.1
32.5	17410.9	17592	17939.1
33.5	16819	16680.5	16163.2
34.5	15367.7	15572.2	14678.8
35.5	14741	14442.2	13807.3
36.5	13806.7	13517.8	13272.1
37.5	13277.2	12902.8	12666.9
38.5	13464.1	12480.9	12226.2
39.5	12027.4	12181	12153.9
40.5	11497.3	11953.6	12027.7
41.5	11653.4	11742.1	11952
42.5	11112.3	11505	11603
43.5	10844.8	11270.2	11316.1
44.5	10907.4	11117.5	11072.8
45.5	10753.1	11090	11074.8
46.5	11519.8	11183.7	11341.2
47.5	11749.7	11394.9	11527.2
48.5	11642.4	11667.8	11769
49.5	12970.3	11886	12164
50.5	12325.6	12023.1	12331.3
51.5	12456.5	12138.6	12215.1
52.5	11984.8	12243.3	12173.8
53.5	12991.9	12341.7	12483.4
54.5	12514.7	12451.2	12635.7
55.5	12692.4	12545.4	12752.6
56.5	12330	12618.6	12683
57.5	13265.1	12693.9	12675.1
58.5	12493.7	12762.5	12889
59.5	12248.9	12809.5	13025.1
61	12896.2	12884	12936.6
63	12480.2	12869.7	13087.1
65	12524.6	12869.2	12898.8
67	12504.4	12902.2	13016.5
69	13328.8	12984.1	13057.7
71	12809.3	13086.3	13160.9
73	12270.8	13210.1	13285.3
75	12921.5	13328.7	13405.9
77	13510.3	13429.6	13475.4
79	13566.8	13572.3	13574.3
81	13342.1	13736	13837.4
83	14224.8	13815.4	13854.4
85	13356.3	13871.8	13817.9
87	14084.4	14023.3	14029.7
89	13878.4	14195.5	14256.6
91	14699.1	14342.5	14266.6
93	14040.2	14482.4	14520.5
95	14343.3	14519.6	14535.7
97	14060.5	14537.6	14373
99	15265.6	14647.1	14671.7
101	14807.8	14783.8	14710.3
103	15208.1	14869.5	14859.6
105	15301.2	14947.2	14796.2
107	14549.7	15099.2	15042.2
109	15438.8	15267.2	15199.9
111	15674	15385.7	15293.5
113	15620.3	15426	15346.6
115	15130.3	15415.3	15270.2
117	15934.2	15408.1	15287.3
119	15829.9	15429	15287.3
