# Supplementary material for: Quantitative PET imaging and modeling of molecular blood-brain barrier permeability
Source: Nat Commun. 2025 Mar 30;16:3076. doi: 10.1038/s41467-025-58356-7 (PMC11955546; doi:10.1038/s41467-025-58356-7)
Supplement: Supplementary file 4 — Source Data [file 41467_2025_58356_MOESM4_ESM.zip › SourceData/SourceData-SupplementaryFigure5.xlsx]

## Sheet: SupplementaryFigure5a
	Cd [kBq/mL]
Time [s]	Original Ca	kd = 30 min-1	kd = 10 min-1	kd = 5 min-1
0.5	0.0492868	0	0	0
1.5	0.0516128	0.020308	0.0079235	0.00412673
2.5	0.0539438	0.0335427	0.0149885	0.00810988
3.5	0.0583101	0.0432879	0.0216391	0.0121237
4.5	0.0561646	0.0483545	0.0269394	0.015645
5.5	0.04398	0.0466332	0.0295554	0.0179105
6.5	0.0340368	0.0416769	0.0302434	0.0191999
7.5	0.0629171	0.0500343	0.0352594	0.0226953
8.5	0.0922465	0.0666435	0.044008	0.0282563
9.5	0.0993843	0.079526	0.0525093	0.0339434
10.5	0.31183	0.170931	0.0923198	0.056162
11.5	0.68963	0.375023	0.184018	0.106811
12.5	2.08401	1.04746	0.475702	0.2649
13.5	4.78807	2.51928	1.13773	0.626553
14.5	7.50479	4.48092	2.11519	1.17651
15.5	9.17304	6.32712	3.1987	1.81587
16.5	10.2333	7.8641	4.27864	2.4889
17.5	10.2517	8.80356	5.19562	3.10958
18.5	11.2298	9.75819	6.12197	3.75883
19.5	22.0916	14.611	8.5736	5.22464
20.5	56.5704	31.1208	15.942	9.33002
21.5	119.134	65.7511	31.7838	18.1094
22.5	194.19	116.288	56.7161	32.188
23.5	264.209	174.49	88.57	50.7394
24.5	306.885	226.583	122.085	71.2197
25.5	313.453	260.764	151.464	90.5876
26.5	299.874	276.153	174.247	107.321
27.5	278.282	276.99	190.219	120.99
28.5	247.197	265.268	198.966	131.081
29.5	206.794	242.26	200.168	137.135
30.5	167.572	212.873	195.164	139.569
31.5	138.679	183.679	186.492	139.497
32.5	117.061	157.467	175.833	137.703
33.5	97.1976	133.753	163.761	134.465
34.5	81.8483	113.33	151.186	130.258
35.5	69.8215	96.2107	138.695	125.426
36.5	60.011	81.9673	126.616	120.195
37.5	52.7861	70.4854	115.281	114.806
38.5	47.2702	61.3509	104.84	109.406
39.5	43.2399	54.2248	95.3837	104.115
40.5	40.9124	48.9868	87.0213	99.062
41.5	40.0493	45.4702	79.8103	94.3436
42.5	39.8383	43.2542	73.6738	89.9856
43.5	40.3955	42.1294	68.565	86.0206
44.5	41.5216	41.8902	64.4133	82.4627
45.5	41.5206	41.7448	60.8989	79.1891
46.5	40.7402	41.3495	57.8042	76.1149
47.5	41.4709	41.3973	55.2967	73.3449
48.5	42.6833	41.9033	53.3603	70.8934
49.5	41.8789	41.8937	51.5977	68.5735
50.5	40.3132	41.2718	49.8653	66.3139
51.5	39.3492	40.5153	48.2509	64.1579
52.5	39.4838	40.1094	46.905	62.1851
53.5	39.606	39.9113	45.7845	60.3798
54.5	38.1853	39.2322	44.6178	58.6052
55.5	36.565	38.1828	43.3816	56.843
56.5	35.9714	37.3127	42.244	55.1742
57.5	35.147	36.4605	41.1545	53.5729
58.5	34.4916	35.6858	40.1316	52.0472
59.5	33.2603	34.7314	39.0767	50.5451
61	31.5733	33.0651	37.417	48.3159
63	30.8967	31.6944	35.5687	45.6417
65	29.9914	30.6179	33.9877	43.2391
67	29.4832	29.9006	32.7108	41.1273
69	30.0509	29.9956	31.9568	39.4269
71	28.7696	29.2206	31.0533	37.7908
73	29.0057	29.0848	30.4729	36.4421
75	28.4366	28.675	29.8957	35.2131
77	29.5687	29.24	29.803	34.3466
79	27.6785	28.2529	29.2008	33.3229
81	27.0138	27.4697	28.5808	32.3544
83	27.0027	27.1745	28.1335	31.5328
85	27.5857	27.4344	27.9782	30.9268
87	26.8011	27.0341	27.6445	30.2935
89	26.1984	26.5058	27.2346	29.6648
91	26.1592	26.2867	26.9298	29.1266
93	25.6552	25.8875	26.5685	28.5937
95	26.045	25.9871	26.4201	28.2024
97	25.2874	25.5448	26.099	27.7549
99	25.8522	25.7391	26.029	27.4628
101	24.6504	25.0509	25.6383	27.0311
103	24.9477	24.9857	25.4425	26.7112
105	24.7936	24.8642	25.2586	26.4168
107	25.1909	25.0707	25.2394	26.2286
109	25.225	25.1683	25.2353	26.0746
111	23.5095	24.1198	24.7461	25.6808
113	23.18	23.5257	24.3022	25.2969
115	23.8068	23.7034	24.1618	25.0681
117	23.6098	23.6442	24.0053	24.8442
119	22.6044	22.9869	23.6082	24.5004

## Sheet: SupplementaryFigure5b
Simulated ground truth kinetics										Predicted kinetics, percent bias across 1024 trials (SupplFig 5b)									Predicted kinetics, percent standard deviation across 1024 trials (SupplFig 5b)										Predicted kinetics, average across 1024 trials									Predicted kinetics, standard deviation across 1024 trials
kd [min-1]	td [s]	Tc [s]	F [ml/min/cm3]	K1 [ml/min/cm3]	k2 [min-1]	E	PS [ml/min/cm3]	vb [ml/cm3]	ve=K1/k2 [ml/cm3]	td	Tc	F	K1	k2	E	PS	vb	ve	td	Tc	F	K1	k2	E	PS	vb	ve		td [s]	Tc [s]	F [ml/min/cm3]	K1 [ml/min/cm3]	k2 [min-1]	E	PS [ml/min/cm3]	vb [ml/cm3]	ve=K1/k2 [ml/cm3]	td [s]	Tc [s]	F [ml/min/cm3]	K1 [ml/min/cm3]	k2 [min-1]	E	PS [ml/min/cm3]	vb [ml/cm3]	ve=K1/k2 [ml/cm3]
Original	2	5	0.5	0.005	0.00666667	0.01	0.00502517	0.0416667	0.75	0.0549316	-0.0443848	0.0590348	0.0946309	17.3284	0.0444972	0.0950785	-0.00171796	1.22409	0.135218	0.109999	0.128157	0.213566	27.0674	0.21947	0.214903	0.0166161	4.35267		2.10986	4.77808	0.529517	0.00547316	0.12219	0.010445	0.00550295	0.0415951	1.66807	0.270435	0.549996	0.0640785	0.00106783	0.18045	0.0021947	0.00107993	0.000692337	3.2645
Original	2	5	0.5	0.005	0.01	0.01	0.00502517	0.0416667	0.5	0.0546875	-0.0441895	0.0588183	0.0931826	11.3531	0.0432509	0.093624	-0.0016901	2.26619	0.135091	0.1099	0.128018	0.214172	18.1441	0.219689	0.21551	0.0166261	6.45763		2.10938	4.77905	0.529409	0.00546591	0.123531	0.0104325	0.00549564	0.0415962	1.6331	0.270182	0.549501	0.064009	0.00107086	0.181441	0.00219689	0.00108297	0.000692756	3.22881
Original	2	5	0.5	0.005	0.02	0.01	0.00502517	0.0416667	0.25	0.0546875	-0.0441406	0.0587748	0.0909716	5.50399	0.0411352	0.0914097	-0.00166178	5.15498	0.135091	0.109842	0.127922	0.218386	9.36752	0.223313	0.219752	0.0166595	12.564		2.10938	4.7793	0.529387	0.00545486	0.13008	0.0104114	0.00548452	0.0415974	1.53874	0.270182	0.54921	0.063961	0.00109193	0.18735	0.00223312	0.00110429	0.000694144	3.141
Original	2	5	0.5	0.025	0.05	0.05	0.0256466	0.0416667	0.5	0.0517578	-0.0400391	0.055489	0.0058708	0.152647	-0.0352869	0.0050091	-0.000576946	8.91864	0.134436	0.112298	0.126466	0.0552002	1.20166	0.111484	0.0562043	0.0190112	25.1599		2.10352	4.7998	0.527744	0.0251468	0.0576323	0.0482357	0.0257751	0.0416426	4.95932	0.268872	0.561488	0.0632331	0.00138	0.060083	0.00557418	0.00144145	0.000792133	12.5799
Original	2	5	0.5	0.025	0.0333333	0.05	0.0256466	0.0416667	0.75	0.0515137	-0.0397461	0.0553542	0.00901206	0.372358	-0.0319908	0.00822666	-0.000491347	7.33582	0.134757	0.11277	0.126832	0.0517871	1.63786	0.111252	0.0527277	0.0189969	18.8459		2.10303	4.80127	0.527677	0.0252253	0.0457453	0.0484005	0.0258576	0.0416462	6.25186	0.269513	0.563851	0.0634162	0.00129468	0.0545953	0.0055626	0.00135229	0.000791537	14.1345
Original	2	5	0.5	0.025	0.1	0.05	0.0256466	0.0416667	0.25	0.0507812	-0.0388184	0.054077	0.000753341	-0.00128315	-0.0392075	-0.000187157	-0.000612542	4.0531	0.1339	0.112324	0.126208	0.0634183	0.726704	0.112928	0.0645503	0.019299	23.8413		2.10156	4.80591	0.527038	0.0250188	0.0998717	0.0480396	0.0256418	0.0416411	1.26327	0.267799	0.56162	0.063104	0.00158546	0.0726704	0.0056464	0.0016555	0.000804127	5.96032
Original	2	5	0.5	0.05	0.2	0.1	0.0526803	0.0416667	0.25	0.050293	-0.0390625	0.0535451	-0.000919413	-0.00962566	-0.0400629	-0.00302279	-0.0019081	0.0755388	0.134991	0.117208	0.125664	0.0399819	0.241943	0.105343	0.0410665	0.0217889	0.329438		2.10059	4.80469	0.526773	0.049954	0.198075	0.0959937	0.052521	0.0415872	0.268885	0.269982	0.586042	0.0628318	0.0019991	0.0483885	0.0105343	0.00216339	0.000907872	0.0823596
Original	2	5	0.5	0.05	0.0666667	0.1	0.0526803	0.0416667	0.75	0.0517578	-0.0387695	0.0543496	-0.000908799	-0.0211304	-0.0406305	-0.00304524	-0.000824772	3.09932	0.134889	0.117514	0.125526	0.036796	0.651358	0.105658	0.0379265	0.0226252	17.1964		2.10352	4.80615	0.527175	0.0499546	0.065258	0.095937	0.0525198	0.0416323	3.07449	0.269779	0.587568	0.0627631	0.0018398	0.0434239	0.0105658	0.00199798	0.000942716	12.8973
Original	2	5	0.5	0.05	0.1	0.1	0.0526803	0.0416667	0.5	0.0505371	-0.0387207	0.0536505	-0.001069	-0.0181576	-0.0401989	-0.00318108	-0.00153569	1.62279	0.135577	0.118079	0.125733	0.0386992	0.463471	0.105709	0.0397806	0.0222506	14.5019		2.10107	4.8064	0.526825	0.0499465	0.0981842	0.0959801	0.0525127	0.0416027	1.3114	0.271154	0.590394	0.0628666	0.00193496	0.0463471	0.0105709	0.00209565	0.000927107	7.25097
Original	2	5	0.5	0.1	0.4	0.2	0.111572	0.0416667	0.25	0.0498047	-0.0387695	0.0523135	-0.000449468	-0.00373369	-0.0386127	-0.00488484	-0.00361731	0.00924981	0.134266	0.126382	0.124113	0.0283397	0.0903806	0.101944	0.0300817	0.0300597	0.0670359		2.09961	4.80615	0.526157	0.0999551	0.398507	0.192277	0.111027	0.0415159	0.252312	0.268532	0.631912	0.0620566	0.00283397	0.0361522	0.0203887	0.00335627	0.00125249	0.016759
Original	2	5	0.5	0.1	0.2	0.2	0.111572	0.0416667	0.5	0.0493164	-0.0384277	0.0517217	-0.000628835	-0.00588255	-0.0381493	-0.00499548	-0.00358845	0.0280215	0.134446	0.125216	0.123327	0.025175	0.155941	0.102756	0.027545	0.0294712	0.149704		2.09863	4.80786	0.525861	0.0999371	0.198823	0.19237	0.111014	0.0415171	0.514011	0.268892	0.62608	0.0616636	0.0025175	0.0311882	0.0205512	0.00307325	0.00122796	0.074852
Original	2	5	0.5	0.1	0.133333	0.2	0.111572	0.0416667	0.75	0.0488281	-0.0380371	0.0513108	-0.000751852	-0.00875762	-0.0378142	-0.00507122	-0.00351677	0.0633212	0.13417	0.124534	0.123319	0.0240692	0.222211	0.103223	0.0267585	0.0291148	0.272029		2.09766	4.80981	0.525655	0.0999248	0.132166	0.192437	0.111006	0.0415201	0.797491	0.26834	0.622671	0.0616596	0.00240691	0.0296281	0.0206445	0.00298549	0.00121312	0.204022
Original	2	5	0.5	0.125	0.25	0.25	0.143841	0.0416667	0.5	0.0507812	-0.0400391	0.0524211	-0.000359123	-0.00385268	-0.0387093	-0.00612971	-0.00484845	0.0143494	0.132985	0.128328	0.122295	0.0225336	0.112695	0.101434	0.0265426	0.0340815	0.0976029		2.10156	4.7998	0.526211	0.124955	0.249037	0.240323	0.142959	0.0414646	0.507175	0.265969	0.641642	0.0611477	0.00281669	0.0281738	0.0253584	0.00381791	0.00142006	0.0488014
Original	2	5	0.5	0.125	0.5	0.25	0.143841	0.0416667	0.25	0.050293	-0.0395508	0.0517383	0.000107207	-0.00177993	-0.0381382	-0.00560414	-0.0047709	0.00497807	0.13225	0.128137	0.12071	0.0264522	0.0686378	0.0991239	0.029303	0.0348712	0.0462502		2.10059	4.80225	0.525869	0.125013	0.49911	0.240465	0.143035	0.0414679	0.251245	0.264501	0.640686	0.0603548	0.00330652	0.0343189	0.024781	0.00421497	0.00145297	0.0115626
Original	2	5	0.5	0.125	0.166667	0.25	0.143841	0.0416667	0.75	0.0490723	-0.0383301	0.0510688	-0.000659795	-0.0066243	-0.0376082	-0.00624612	-0.00442749	0.0295582	0.133853	0.128821	0.122449	0.0210887	0.156695	0.102405	0.0255776	0.0339026	0.154201		2.09814	4.80835	0.525534	0.124918	0.165563	0.240598	0.142943	0.0414822	0.772169	0.267706	0.644103	0.0612244	0.00263608	0.0261158	0.0256013	0.00367911	0.00141261	0.11565
Original	2	5	0.5	0.15	0.6	0.3	0.178337	0.0416667	0.25	0.0490723	-0.0398437	0.0513529	0.000893725	0.000159407	-0.0370665	-0.00605366	-0.00612523	0.00252706	0.133396	0.134899	0.120386	0.0252032	0.0553406	0.0986807	0.0294619	0.0411018	0.0340781		2.09814	4.80078	0.525676	0.150134	0.600096	0.28888	0.177258	0.0414114	0.250632	0.266792	0.674493	0.0601928	0.00378047	0.0332044	0.0296042	0.00525415	0.00171257	0.00851952
Original	2	5	0.5	0.15	0.2	0.3	0.178337	0.0416667	0.75	0.0490723	-0.0388672	0.0505253	-0.000473896	-0.00477003	-0.0373614	-0.00742698	-0.00555026	0.0176215	0.132016	0.131707	0.120489	0.0194502	0.121727	0.100014	0.026135	0.0391127	0.110936		2.09814	4.80566	0.525263	0.149929	0.199046	0.288792	0.177013	0.0414354	0.763216	0.264033	0.658536	0.0602447	0.00291753	0.0243454	0.0300041	0.00466086	0.0016297	0.0832019
Original	2	5	0.5	0.15	0.3	0.3	0.178337	0.0416667	0.5	0.0493164	-0.0388184	0.05051	-0.000165184	-0.00232825	-0.0371323	-0.00707575	-0.005524	0.00832419	0.132618	0.132359	0.119736	0.0207607	0.0875657	0.100018	0.0270817	0.0394756	0.0711249		2.09863	4.80591	0.525255	0.149975	0.299302	0.28886	0.177076	0.0414365	0.504162	0.265235	0.661797	0.0598681	0.0031141	0.0262697	0.0300053	0.00482968	0.00164482	0.0355625
Original	2	5	0.5	0.2	0.4	0.4	0.255413	0.0416667	0.5	0.0498047	-0.0401367	0.0504361	-5.44e-05	-0.00229505	-0.0374231	-0.0102306	-0.00782467	0.00490106	0.132435	0.143632	0.117651	0.0190651	0.0605457	0.0972572	0.03145	0.0534846	0.0446116		2.09961	4.79932	0.525218	0.199989	0.399082	0.385031	0.2528	0.0413406	0.502451	0.26487	0.718162	0.0588255	0.00381302	0.0242183	0.0389029	0.00803273	0.00222853	0.0223058
Original	2	5	0.5	0.2	0.8	0.4	0.255413	0.0416667	0.25	0.0500488	-0.0397949	0.0501508	0.000869588	-0.000628128	-0.0368733	-0.00932223	-0.00781793	0.00239599	0.131185	0.144785	0.117497	0.0259381	0.0435124	0.09307	0.0329308	0.0555402	0.0235273		2.1001	4.80103	0.525075	0.200174	0.799497	0.385251	0.253032	0.0413409	0.250599	0.26237	0.723926	0.0587483	0.00518762	0.0348099	0.037228	0.00841094	0.00231417	0.00588183
Original	2	5	0.5	0.2	0.266667	0.4	0.255413	0.0416667	0.75	0.0488281	-0.0393066	0.0493788	-0.00031022	-0.00342864	-0.0367826	-0.0102753	-0.00759901	0.00851635	0.13048	0.141475	0.116666	0.0173648	0.0808961	0.0970953	0.0311783	0.0525854	0.0671876		2.09766	4.80347	0.524689	0.199938	0.265752	0.385287	0.252788	0.04135	0.756387	0.26096	0.707373	0.0583332	0.00347296	0.0215723	0.0388381	0.00796334	0.00219106	0.0503907
Original	2	5	0.5	0.25	0.333333	0.5	0.346574	0.0416667	0.75	0.0524902	-0.0430176	0.0515204	1.4e-05	-0.00219994	-0.0386397	-0.0145251	-0.0108532	0.00502373	0.130695	0.156835	0.116239	0.0163723	0.0604322	0.0952963	0.0397943	0.0707721	0.0469933		2.10498	4.78491	0.52576	0.250003	0.3326	0.48068	0.34154	0.0412144	0.753768	0.26139	0.784175	0.0581196	0.00409308	0.0201441	0.0476481	0.0137917	0.00294884	0.035245
Original	2	5	0.5	0.25	0.5	0.5	0.346574	0.0416667	0.5	0.052002	-0.0419434	0.0507536	-2.91e-06	-0.00254659	-0.0383744	-0.0145831	-0.0102598	0.00405493	0.129954	0.156986	0.11503	0.0196101	0.0486296	0.0928593	0.0393216	0.0725011	0.0319959		2.104	4.79028	0.525377	0.249999	0.498727	0.480813	0.341519	0.0412392	0.502027	0.259908	0.784929	0.0575151	0.00490251	0.0243148	0.0464297	0.0136278	0.00302088	0.015998
Original	2	5	0.5	0.25	1	0.5	0.346574	0.0416667	0.25	0.052002	-0.0397949	0.0504906	-0.000714144	-0.00455978	-0.0394138	-0.0159692	-0.00856009	0.00445385	0.129011	0.159898	0.115481	0.030101	0.0413714	0.0889267	0.0425447	0.0765677	0.0195158		2.104	4.80103	0.525245	0.249821	0.99544	0.480293	0.341039	0.04131	0.251113	0.258023	0.799488	0.0577405	0.00752525	0.0413714	0.0444633	0.0147449	0.00319032	0.00487894
Original	2	5	0.5	0.3	1.2	0.6	0.458145	0.0416667	0.25	0.0522461	-0.0424805	0.0501568	0.00103429	-0.0023839	-0.0386865	-0.019578	-0.0129452	0.00382016	0.128676	0.185068	0.110987	0.0376693	0.0430543	0.0825842	0.0563862	0.108536	0.0186814		2.10449	4.7876	0.525078	0.30031	1.19714	0.576788	0.449176	0.0411273	0.250955	0.257352	0.925339	0.0554934	0.0113008	0.0516651	0.0495505	0.0258331	0.00452232	0.00467036
Original	2	5	0.5	0.3	0.4	0.6	0.458145	0.0416667	0.75	0.0507812	-0.040625	0.0483766	-2.69e-05	-0.00228644	-0.0370082	-0.0190156	-0.0118043	0.00416556	0.127836	0.174329	0.110254	0.0171978	0.0515736	0.0887955	0.0503549	0.0957856	0.0376277		2.10156	4.79688	0.524188	0.299992	0.399085	0.577795	0.449433	0.0411748	0.753124	0.255673	0.871645	0.0551272	0.00515935	0.0206294	0.0532773	0.0230698	0.00399107	0.0282208
Original	2	5	0.5	0.3	0.6	0.6	0.458145	0.0416667	0.5	0.0500488	-0.0404297	0.0476156	0.00037052	-0.00159744	-0.0363687	-0.0185234	-0.0120281	0.00314693	0.125478	0.174528	0.109217	0.0221399	0.0455791	0.0861425	0.0500281	0.0980245	0.0274179		2.1001	4.79785	0.523808	0.300111	0.599042	0.578179	0.449659	0.0411655	0.501573	0.250955	0.872642	0.0546085	0.00664196	0.0273475	0.0516855	0.0229202	0.00408435	0.013709
Original	2	5	0.5	0.35	0.466667	0.7	0.601986	0.0416667	0.75	0.0512695	-0.0428223	0.0461747	0.000614975	-0.000508726	-0.0357171	-0.0244291	-0.0157454	0.00256188	0.121768	0.191939	0.1025	0.0187336	0.0468793	0.0818531	0.066587	0.125928	0.0317944		2.10254	4.78589	0.523087	0.350215	0.466429	0.674998	0.58728	0.0410106	0.751921	0.243536	0.959695	0.0512501	0.00655674	0.021877	0.0572972	0.0400844	0.00524699	0.0238458
Original	2	5	0.5	0.35	0.7	0.7	0.601986	0.0416667	0.5	0.0480957	-0.0287598	0.043044	-0.00254266	-0.00766743	-0.0362927	-0.0285248	-0.00417398	0.00575739	0.12429	0.195757	0.101144	0.0227403	0.0363452	0.0790321	0.0645167	0.128807	0.0197146		2.09619	4.8562	0.521522	0.34911	0.694633	0.674595	0.584815	0.0414928	0.502879	0.24858	0.978785	0.050572	0.00795911	0.0254416	0.0553225	0.0388382	0.00536696	0.00985731
Original	2	5	0.5	0.35	1.4	0.7	0.601986	0.0416667	0.25	0.0432129	-0.0144531	0.0388692	-0.00676247	-0.0104579	-0.0373619	-0.0344665	0.00646171	0.00372456	0.12461	0.200125	0.100228	0.0347303	0.0275924	0.0734103	0.065545	0.132931	0.0207563		2.08643	4.92773	0.519435	0.347633	1.38536	0.673847	0.581238	0.0419359	0.250931	0.24922	1.00062	0.0501141	0.0121556	0.0386294	0.0513872	0.0394572	0.0055388	0.00518907
Original	2	5	0.5	0.375	0.5	0.75	0.693147	0.0416667	0.75	0.0498047	-0.0355957	0.0424052	-0.000911667	-0.00485937	-0.0348188	-0.0300496	-0.0105292	0.00516785	0.118317	0.201956	0.0949326	0.0194896	0.0443209	0.0761541	0.0756429	0.144232	0.02843		2.09961	4.82202	0.521203	0.374658	0.49757	0.723886	0.672318	0.041228	0.753876	0.236635	1.00978	0.0474663	0.0073086	0.0221604	0.0571156	0.0524317	0.00600968	0.0213225
Original	2	5	0.5	0.375	1.5	0.75	0.693147	0.0416667	0.25	0.0456543	-0.0316895	0.039171	-6.79e-06	-0.00227186	-0.0317279	-0.0271376	-0.00918605	0.00222821	0.120741	0.19655	0.0940263	0.0289655	0.0150585	0.0701362	0.0747461	0.137267	0.0231		2.09131	4.84155	0.519586	0.374997	1.49659	0.726204	0.674337	0.0412839	0.250557	0.241481	0.982751	0.0470131	0.0108621	0.0225878	0.0526022	0.05181	0.00571945	0.00577499
Original	2	5	0.5	0.375	0.75	0.75	0.693147	0.0416667	0.5	0.0463867	-0.0311523	0.0407067	-0.00073377	-0.00323632	-0.0330787	-0.028289	-0.00818445	0.00276927	0.12272	0.204768	0.0959693	0.020645	0.0263546	0.0752629	0.0738234	0.14339	0.0157914		2.09277	4.84424	0.520353	0.374725	0.747573	0.725191	0.673539	0.0413256	0.501385	0.24544	1.02384	0.0479846	0.00774186	0.0197659	0.0564472	0.0511705	0.0059746	0.00789572
Original	2	5	0.5	0.4	1.6	0.8	0.804719	0.0416667	0.25	0.0510254	-0.0696289	0.0410373	0.0126239	0.00858183	-0.0220181	-0.00298739	-0.0463586	0.00382421	0.118055	0.226289	0.0904327	0.0436529	0.0294429	0.0720138	0.114023	0.179307	0.0260308		2.10205	4.65186	0.520519	0.40505	1.61373	0.782386	0.802315	0.0397351	0.250956	0.23611	1.13144	0.0452164	0.0174611	0.0471086	0.057611	0.0917568	0.00747114	0.00650771
Original	2	5	0.5	0.4	0.8	0.8	0.804719	0.0416667	0.5	0.0498047	-0.0499512	0.0409338	0.00368507	0.00404648	-0.0298393	-0.0245858	-0.0265087	9.71e-06	0.118317	0.221847	0.0908005	0.0251986	0.0321749	0.0718031	0.0929189	0.171163	0.0178322		2.09961	4.75024	0.520467	0.401474	0.803237	0.776129	0.784934	0.0405621	0.500005	0.236635	1.10924	0.0454002	0.0100794	0.0257399	0.0574425	0.0747736	0.00713179	0.00891608
Original	2	5	0.5	0.4	0.533333	0.8	0.804719	0.0416667	0.75	0.046875	-0.0291992	0.0386857	-0.00116516	-0.0046075	-0.0323205	-0.0327799	-0.00678333	0.00411635	0.118482	0.215901	0.0893938	0.0182266	0.0345184	0.0722549	0.0891906	0.164228	0.021457		2.09375	4.854	0.519343	0.399534	0.530876	0.774144	0.77834	0.041384	0.753087	0.236965	1.0795	0.0446969	0.00729063	0.0184098	0.0578039	0.0717734	0.00684282	0.0160927
Original	2	5	0.5	0.45	0.6	0.9	1.15129	0.0416667	0.75	0.043457	-0.0252441	0.0281809	-0.000901376	-0.00363885	-0.0239616	-0.0176888	-0.00633944	0.00366276	0.102775	0.255888	0.0724533	0.025631	0.0435471	0.0669596	0.248371	0.235217	0.0242019		2.08691	4.87378	0.51409	0.449594	0.597817	0.878435	1.13093	0.0414025	0.752747	0.20555	1.27944	0.0362266	0.0115339	0.0261283	0.0602636	0.285947	0.00980072	0.0181514
Original	2	5	0.5	0.45	0.9	0.9	1.15129	0.0416667	0.5	0.041748	0.0027832	0.0301761	-0.00581761	-0.00869006	-0.0308794	-0.0620445	0.0222928	0.00298353	0.107814	0.244359	0.0731442	0.0245928	0.0212776	0.0622499	0.249449	0.21376	0.0183631		2.0835	5.01392	0.515088	0.447382	0.892179	0.872208	1.07986	0.0425955	0.501492	0.215627	1.2218	0.0365721	0.0110668	0.0191499	0.0560249	0.287189	0.00890666	0.00918155
Original	2	5	0.5	0.45	1.8	0.9	1.15129	0.0416667	0.25	0.0424805	0.012207	0.0308137	-0.0116521	-0.0099501	-0.0378794	-0.0773655	0.0320509	-0.00175061	0.107811	0.236268	0.0725783	0.0364005	0.00915361	0.0572541	0.219621	0.202816	0.0348009		2.08496	5.06104	0.515407	0.444757	1.78209	0.865909	1.06222	0.0430021	0.249562	0.215621	1.18134	0.0362892	0.0163802	0.0164765	0.0515287	0.252848	0.00845065	0.00870022
Original	2	5	0.5	0.475	0.95	0.95	1.49787	0.0416667	0.5	0.0437012	-0.0443848	0.0234086	0.00493865	0.00642605	-0.0146665	-0.16516	-0.0287041	-0.00132989	0.0999603	0.261541	0.0642825	0.032123	0.0313763	0.0627835	0.500332	0.249569	0.0183004		2.0874	4.77808	0.511704	0.477346	0.956105	0.936067	1.25048	0.0404707	0.499335	0.199921	1.3077	0.0321413	0.0152584	0.0298075	0.0596443	0.74943	0.0103987	0.00915018
Original	2	5	0.5	0.475	1.9	0.95	1.49787	0.0416667	0.25	0.0407715	-0.029248	0.020917	0.00748082	0.00857595	-0.0104987	-0.286436	-0.0164865	-0.00149585	0.102984	0.250442	0.0612167	0.0537861	0.0314433	0.068289	0.560889	0.233402	0.0337975		2.08154	4.85376	0.510459	0.478553	1.91629	0.940026	1.06882	0.0409797	0.249626	0.205968	1.25221	0.0306083	0.0255484	0.0597423	0.0648746	0.840136	0.00972508	0.00844937
Original	2	5	0.5	0.475	0.633333	0.95	1.49787	0.0416667	0.75	0.0444336	0.00620117	0.029652	-0.0044814	-0.00775592	-0.029796	-0.113644	0.0274218	0.00355495	0.103542	0.267973	0.0653787	0.0195638	0.0240896	0.056306	0.304312	0.248462	0.0177226		2.08887	5.03101	0.514826	0.472871	0.628421	0.921694	1.32764	0.0428092	0.752666	0.207084	1.33987	0.0326893	0.0092928	0.0152567	0.0534907	0.455819	0.0103526	0.0132919
Original	2	5	0.5	0.495	0.66	0.99	2.30259	0.0416667	0.75	0.0725098	0.0213867	0.0441468	-0.00576114	-0.00625324	-0.0456447	-0.468093	0.0557518	0.00135714	0.116628	0.319579	0.0565557	0.0283334	0.0433201	0.0471443	0.321695	0.3031	0.0252692		2.14502	5.10693	0.522073	0.492148	0.655873	0.944812	1.22476	0.0439897	0.751018	0.233257	1.59789	0.0282779	0.014025	0.0285913	0.0466729	0.740729	0.0126291	0.0189519
Original	2	5	0.5	0.495	0.99	0.99	2.30259	0.0416667	0.5	0.0510254	0.0764648	0.0374265	-0.017069	-0.0171124	-0.0503295	-0.406553	0.107647	9.61e-05	0.106073	0.280525	0.057656	0.0269417	0.0187955	0.0463115	0.266763	0.263825	0.0223567		2.10205	5.38232	0.518713	0.486551	0.973059	0.940174	1.36646	0.046152	0.500048	0.212145	1.40262	0.028828	0.0133361	0.0186076	0.0458484	0.614244	0.0109927	0.0111784
Original	2	5	0.5	0.495	1.98	0.99	2.30259	0.0416667	0.25	0.0493164	0.086377	0.0373	-0.0310467	-0.0179852	-0.063969	-0.457578	0.117433	-0.0132963	0.10486	0.256626	0.0597074	0.040752	0.00876055	0.0486569	0.261807	0.236261	0.0406199		2.09863	5.43188	0.51865	0.479632	1.94439	0.926671	1.24897	0.0465597	0.246676	0.20972	1.28313	0.0298537	0.0201722	0.0173459	0.0481704	0.602834	0.00984419	0.010155
30	2	5	0.5	0.005	0.01	0.01	0.00502517	0.0416667	0.5	0.0673828	-0.0552246	0.0781741	0.0974034	11.7861	0.0327254	0.0978001	-0.00171598	2.06215	0.158501	0.133407	0.156556	0.228381	19.1782	0.232779	0.229748	0.0167936	6.27795		2.13477	4.72388	0.539087	0.00548702	0.127861	0.0103273	0.00551663	0.0415952	1.53108	0.317002	0.667035	0.0782782	0.0011419	0.191782	0.00232779	0.00115452	0.000699732	3.13897
30	2	5	0.5	0.005	0.00666667	0.01	0.00502517	0.0416667	0.75	0.0673828	-0.0552246	0.0781662	0.0981659	17.8668	0.0334676	0.0985635	-0.00172394	1.03399	0.158501	0.133407	0.156559	0.226822	28.4924	0.231514	0.228177	0.0167819	4.1887		2.13477	4.72388	0.539083	0.00549083	0.125778	0.0103347	0.00552047	0.0415948	1.52549	0.317002	0.667035	0.0782793	0.00113411	0.18995	0.00231514	0.00114663	0.000699247	3.14152
30	2	5	0.5	0.005	0.02	0.01	0.00502517	0.0416667	0.25	0.0671387	-0.0550293	0.077962	0.094781	5.69191	0.0302658	0.0951711	-0.00168024	5.03625	0.158412	0.133341	0.156437	0.232124	9.85282	0.23527	0.233516	0.0168254	12.4141		2.13428	4.72485	0.538981	0.00547391	0.133838	0.0103027	0.00550342	0.0415967	1.50906	0.316825	0.666706	0.0782186	0.00116062	0.197056	0.0023527	0.00117346	0.000701057	3.10352
30	2	5	0.5	0.025	0.0333333	0.05	0.0256466	0.0416667	0.75	0.064209	-0.0508789	0.07449	0.00989231	0.406569	-0.0428115	0.00881881	-0.000821316	6.99533	0.158471	0.136678	0.155388	0.0541847	1.70213	0.131319	0.0549629	0.0193323	18.4168		2.12842	4.74561	0.537245	0.0252473	0.0468856	0.0478594	0.0258728	0.0416324	5.99649	0.316942	0.68339	0.0776942	0.00135462	0.0567377	0.00656597	0.00140961	0.000805514	13.8126
30	2	5	0.5	0.025	0.05	0.05	0.0256466	0.0416667	0.5	0.0625	-0.0491211	0.0728032	0.00633332	0.168137	-0.0448389	0.00521564	-0.000638185	8.82028	0.159344	0.137355	0.155434	0.0579558	1.2476	0.131198	0.0587567	0.0195398	25.0662		2.125	4.75439	0.536402	0.0251583	0.0584069	0.0477581	0.0257804	0.0416401	4.91014	0.318689	0.686775	0.0777171	0.00144889	0.06238	0.0065599	0.00150691	0.000814159	12.5331
30	2	5	0.5	0.025	0.1	0.05	0.0256466	0.0416667	0.25	0.0598145	-0.0469238	0.0706132	0.0011101	0.00414169	-0.0480643	-7.22e-05	-0.000667123	7.36021	0.160562	0.138747	0.156121	0.0656791	0.745569	0.131862	0.0665594	0.0197934	32.2505		2.11963	4.76538	0.535307	0.0250278	0.100414	0.0475968	0.0256448	0.0416389	2.09005	0.321124	0.693736	0.0780606	0.00164198	0.0745569	0.00659308	0.00170703	0.000824726	8.06262
30	2	5	0.5	0.05	0.1	0.1	0.0526803	0.0416667	0.5	0.059082	-0.0471191	0.0692761	-0.0006014	-0.0124592	-0.0483953	-0.00314869	-0.00193688	1.85576	0.158732	0.141228	0.151903	0.0397489	0.47501	0.126416	0.0407347	0.0230824	15.7431		2.11816	4.7644	0.534638	0.0499699	0.0987541	0.0951605	0.0525144	0.041586	1.42788	0.317464	0.706139	0.0759517	0.00198745	0.047501	0.0126416	0.00214592	0.000961769	7.87157
30	2	5	0.5	0.05	0.2	0.1	0.0526803	0.0416667	0.25	0.0583496	-0.0467773	0.0686025	-0.000699496	-0.00890507	-0.0481026	-0.00322773	-0.00215001	0.0883109	0.158426	0.141004	0.151682	0.0425618	0.259327	0.12589	0.0435508	0.0229218	0.372152		2.1167	4.76611	0.534301	0.049965	0.198219	0.0951897	0.0525102	0.0415771	0.272078	0.316852	0.705021	0.0758411	0.00212809	0.0518654	0.012589	0.00229427	0.000955077	0.0930379
30	2	5	0.5	0.05	0.0666667	0.1	0.0526803	0.0416667	0.75	0.0588379	-0.0460938	0.0689156	-0.000333132	-0.00884536	-0.0477369	-0.00284808	-0.00117325	3.35405	0.15863	0.141195	0.151825	0.0377788	0.667828	0.126623	0.0387584	0.0233786	17.7266		2.11768	4.76953	0.534458	0.0499833	0.066077	0.0952263	0.0525302	0.0416178	3.26554	0.317261	0.705973	0.0759127	0.00188894	0.0445219	0.0126623	0.0020418	0.00097411	13.2949
30	2	5	0.5	0.1	0.4	0.2	0.111572	0.0416667	0.25	0.0598145	-0.0478516	0.069241	-0.00028924	-0.00389478	-0.0480717	-0.00579061	-0.00446002	0.010074	0.159417	0.152647	0.152574	0.0297713	0.0938439	0.123247	0.0313714	0.0331441	0.0701932		2.11963	4.76074	0.53462	0.0999711	0.398442	0.190386	0.110926	0.0414808	0.252519	0.318835	0.763234	0.076287	0.00297713	0.0375375	0.0246494	0.00350017	0.001381	0.0175483
30	2	5	0.5	0.1	0.133333	0.2	0.111572	0.0416667	0.75	0.0585938	-0.0468262	0.0679398	-0.000829021	-0.0104872	-0.0471426	-0.0061814	-0.00428289	0.0727552	0.158913	0.151239	0.151672	0.0252381	0.232641	0.125176	0.0282352	0.032196	0.303545		2.11719	4.76587	0.53397	0.0999171	0.131935	0.190571	0.110882	0.0414882	0.804566	0.317826	0.756195	0.0758359	0.00252381	0.0310188	0.0250352	0.00315025	0.0013415	0.227659
30	2	5	0.5	0.1	0.2	0.2	0.111572	0.0416667	0.5	0.0578613	-0.0462891	0.067461	-0.000745487	-0.00746256	-0.0467198	-0.00605639	-0.00421036	0.0321585	0.158989	0.151573	0.15172	0.0264317	0.163502	0.124722	0.029062	0.0323857	0.160269		2.11572	4.76855	0.53373	0.0999255	0.198507	0.190656	0.110896	0.0414912	0.516079	0.317978	0.757867	0.0758602	0.00264317	0.0327004	0.0249444	0.0032425	0.0013494	0.0801343
30	2	5	0.5	0.125	0.5	0.25	0.143841	0.0416667	0.25	0.059082	-0.0467285	0.0681328	-0.000332128	-0.0037436	-0.047206	-0.00734624	-0.00524704	0.00681896	0.159881	0.160007	0.152064	0.0280311	0.0716482	0.122445	0.0306371	0.0397679	0.0487356		2.11816	4.76636	0.534066	0.124958	0.498128	0.238198	0.142784	0.041448	0.251705	0.319763	0.800033	0.0760321	0.00350389	0.0358241	0.0306112	0.00440687	0.001657	0.0121839
30	2	5	0.5	0.125	0.166667	0.25	0.143841	0.0416667	0.75	0.0583496	-0.0464844	0.0669313	-0.000651173	-0.00728515	-0.0464066	-0.0074776	-0.00533861	0.0340659	0.15804	0.157068	0.149548	0.0225633	0.167499	0.123983	0.0277668	0.0385187	0.168798		2.1167	4.76758	0.533466	0.124919	0.165452	0.238398	0.142765	0.0414442	0.775549	0.31608	0.785338	0.0747741	0.00282041	0.0279165	0.0309957	0.00399401	0.00160494	0.126599
30	2	5	0.5	0.125	0.25	0.25	0.143841	0.0416667	0.5	0.0566406	-0.045166	0.0658422	-0.000482407	-0.00474633	-0.045247	-0.0071376	-0.00513568	0.0163388	0.158853	0.157723	0.150018	0.0238455	0.118463	0.123962	0.0285427	0.0386395	0.103291		2.11328	4.77417	0.532921	0.12494	0.248813	0.238688	0.142814	0.0414527	0.508169	0.317706	0.788615	0.0750092	0.00298069	0.0296157	0.0309906	0.00410561	0.00160998	0.0516453
30	2	5	0.5	0.15	0.6	0.3	0.178337	0.0416667	0.25	0.0581055	-0.0474121	0.0670103	0.000382742	-0.00201365	-0.0463454	-0.00822354	-0.00688231	0.00441158	0.158708	0.163296	0.148338	0.0271781	0.0586665	0.119253	0.0315794	0.0461197	0.0360292		2.11621	4.76294	0.533505	0.150057	0.598792	0.286096	0.176871	0.0413799	0.251103	0.317416	0.816481	0.0741692	0.00407671	0.0351999	0.0357759	0.00563179	0.00192165	0.0090073
30	2	5	0.5	0.15	0.3	0.3	0.178337	0.0416667	0.5	0.0576172	-0.047168	0.0665687	-8.25e-06	-0.00246125	-0.0460484	-0.00848425	-0.00689884	0.00931418	0.156953	0.163045	0.147495	0.0223909	0.0925408	0.121346	0.0294055	0.0460571	0.0750751		2.11523	4.76416	0.533284	0.149999	0.299262	0.286185	0.176824	0.0413792	0.504657	0.313907	0.815227	0.0737474	0.00335863	0.0277623	0.0364037	0.00524411	0.00191904	0.0375375
30	2	5	0.5	0.15	0.2	0.3	0.178337	0.0416667	0.75	0.057373	-0.0466309	0.066202	-0.000467171	-0.00536744	-0.0459824	-0.00889157	-0.00662664	0.019457	0.156848	0.162803	0.147313	0.0204303	0.126595	0.122482	0.0288235	0.0454363	0.116668		2.11475	4.76685	0.533101	0.14993	0.198927	0.286205	0.176752	0.0413906	0.764593	0.313697	0.814014	0.0736567	0.00306455	0.0253189	0.0367446	0.0051403	0.00189318	0.0875012
30	2	5	0.5	0.2	0.8	0.4	0.255413	0.0416667	0.25	0.0576172	-0.0486816	0.066569	0.00157558	-0.000109558	-0.04587	-0.0108993	-0.0102116	0.00254258	0.156564	0.179383	0.145079	0.0276554	0.0437383	0.113996	0.0354283	0.065569	0.0233426		2.11523	4.75659	0.533284	0.200315	0.799912	0.381652	0.252629	0.0412412	0.250636	0.313128	0.896917	0.0725393	0.00553109	0.0349906	0.0455985	0.00904885	0.00273204	0.00583566
30	2	5	0.5	0.2	0.266667	0.4	0.255413	0.0416667	0.75	0.0585938	-0.0475098	0.0660768	-0.000627061	-0.00593335	-0.046721	-0.013005	-0.00890631	0.0113345	0.15581	0.176046	0.144476	0.0185137	0.0849903	0.119278	0.0357963	0.0624773	0.0711353		2.11719	4.76245	0.533038	0.199875	0.265084	0.381312	0.252091	0.0412956	0.758501	0.31162	0.880232	0.0722381	0.00370274	0.0226641	0.0477113	0.00914284	0.00260322	0.0533515
30	2	5	0.5	0.2	0.4	0.4	0.255413	0.0416667	0.5	0.0576172	-0.0472656	0.0644583	0.000103534	-0.00222617	-0.0453422	-0.0119945	-0.00925482	0.00518908	0.153414	0.173113	0.141728	0.0203493	0.0629573	0.11599	0.0352401	0.0619918	0.0462343		2.11523	4.76367	0.532229	0.200021	0.39911	0.381863	0.252349	0.041281	0.502595	0.306827	0.865565	0.0708638	0.00406986	0.0251829	0.0463959	0.00900077	0.00258299	0.0231171
30	2	5	0.5	0.25	0.333333	0.5	0.346574	0.0416667	0.75	0.0585938	-0.0495117	0.0649147	0.000190338	-0.00196529	-0.0463844	-0.0167633	-0.0126758	0.00529534	0.152244	0.191315	0.137969	0.0178568	0.0641957	0.113017	0.0457919	0.0843675	0.049545		2.11719	4.75244	0.532457	0.250048	0.332678	0.476808	0.340764	0.0411385	0.753972	0.304487	0.956574	0.0689847	0.0044642	0.0213986	0.0565087	0.0158703	0.00351531	0.0371587
30	2	5	0.5	0.25	0.5	0.5	0.346574	0.0416667	0.5	0.0571289	-0.0460938	0.0637339	-0.000138257	-0.00326137	-0.0457481	-0.0169594	-0.0108012	0.00478297	0.153596	0.194641	0.138633	0.0213953	0.0510904	0.111949	0.0450381	0.0866459	0.033577		2.11426	4.76953	0.531867	0.249965	0.498369	0.477126	0.340696	0.0412166	0.502391	0.307192	0.973205	0.0693167	0.00534882	0.0255452	0.0559744	0.015609	0.00361025	0.0167885
30	2	5	0.5	0.25	1	0.5	0.346574	0.0416667	0.25	0.0505371	-0.0353516	0.0587703	-0.00187947	-0.00607818	-0.043705	-0.0183167	-0.0054496	0.0047235	0.158028	0.203869	0.139517	0.0329913	0.0413318	0.106794	0.0447964	0.0932645	0.0195227		2.10107	4.82324	0.529385	0.24953	0.993922	0.478148	0.340226	0.0414396	0.251181	0.316056	1.01935	0.0697587	0.00824781	0.0413318	0.0533968	0.0155252	0.00388602	0.00488067
30	2	5	0.5	0.3	0.4	0.6	0.458145	0.0416667	0.75	0.0588379	-0.0473145	0.0623142	-0.000376554	-0.00415119	-0.0461842	-0.0231919	-0.0132697	0.00580345	0.147877	0.208815	0.131047	0.0180555	0.0530146	0.105768	0.0594094	0.110909	0.0388237		2.11768	4.76343	0.531157	0.299887	0.39834	0.572289	0.44752	0.0411138	0.754353	0.295755	1.04407	0.0655233	0.00541665	0.0212059	0.0634607	0.0272181	0.00462122	0.0291178
30	2	5	0.5	0.3	1.2	0.6	0.458145	0.0416667	0.25	0.0563965	-0.0426758	0.0618946	0.000133176	-0.00374029	-0.0466746	-0.0242308	-0.0112517	0.00417002	0.15327	0.228104	0.133197	0.0411121	0.0429617	0.0971068	0.0596774	0.128589	0.0201036		2.11279	4.78662	0.530947	0.30004	1.19551	0.571995	0.447044	0.0411978	0.251043	0.306541	1.14052	0.0665984	0.0123336	0.0515541	0.0582641	0.0273409	0.0053579	0.0050259
30	2	5	0.5	0.3	0.6	0.6	0.458145	0.0416667	0.5	0.0541992	-0.0413574	0.0600356	-0.000315861	-0.00342383	-0.0441325	-0.0222097	-0.0106753	0.0042879	0.152268	0.219521	0.132879	0.0240118	0.0463538	0.104488	0.0579168	0.11886	0.0274105		2.1084	4.79321	0.530018	0.299905	0.597946	0.573521	0.44797	0.0412219	0.502144	0.304536	1.0976	0.0664395	0.00720354	0.0278123	0.0626926	0.0265343	0.00495248	0.0137052
30	2	5	0.5	0.35	0.466667	0.7	0.601986	0.0416667	0.75	0.0583496	-0.0481445	0.0589054	0.000609182	-0.000857253	-0.0443079	-0.0290937	-0.0171554	0.00296798	0.14389	0.235428	0.120863	0.0203691	0.0484238	0.096067	0.0776092	0.151031	0.0324089		2.1167	4.75928	0.529453	0.350213	0.466267	0.668984	0.584472	0.0409519	0.752226	0.287779	1.17714	0.0604316	0.00712919	0.0225978	0.0672469	0.0467197	0.00629296	0.0243067
30	2	5	0.5	0.35	0.7	0.7	0.601986	0.0416667	0.5	0.0556641	-0.0344238	0.0552509	-0.0022283	-0.00718327	-0.0442358	-0.0326033	-0.00587612	0.00562341	0.144317	0.236117	0.119372	0.0248547	0.0380086	0.0929395	0.0741351	0.1516	0.0210572		2.11133	4.82788	0.527625	0.34922	0.694972	0.669035	0.58236	0.0414218	0.502812	0.288633	1.18058	0.0596859	0.00869913	0.026606	0.0650577	0.0446283	0.00631669	0.0105286
30	2	5	0.5	0.35	1.4	0.7	0.601986	0.0416667	0.25	0.0444336	-0.0128906	0.045071	-0.00690086	-0.0101755	-0.0411374	-0.0361695	0.00820329	0.00327209	0.141846	0.23558	0.11437	0.0382891	0.0286682	0.0840142	0.0735453	0.15329	0.024127		2.08887	4.93555	0.522535	0.347585	1.38575	0.671204	0.580213	0.0420085	0.250818	0.283693	1.1779	0.057185	0.0134012	0.0401355	0.0588099	0.0442732	0.00638708	0.00603176
30	2	5	0.5	0.375	1.5	0.75	0.693147	0.0416667	0.25	0.0554199	-0.0408691	0.0522512	0.000445501	-0.00274382	-0.0410829	-0.0342162	-0.0132152	0.00313547	0.139027	0.237031	0.111604	0.0337628	0.0172145	0.0811635	0.0826591	0.162308	0.0269461		2.11084	4.79565	0.526126	0.375167	1.49588	0.719188	0.66943	0.041116	0.250784	0.278054	1.18516	0.055802	0.012661	0.0258218	0.0608726	0.0572949	0.00676281	0.00673652
30	2	5	0.5	0.375	0.75	0.75	0.693147	0.0416667	0.5	0.0539551	-0.0373535	0.0515331	-0.000742291	-0.00375883	-0.0407616	-0.0333568	-0.0103102	0.00334187	0.137842	0.238738	0.111356	0.0228285	0.028818	0.0867967	0.0858326	0.164597	0.0177946		2.10791	4.81323	0.525767	0.374722	0.747181	0.719429	0.670026	0.0412371	0.501671	0.275684	1.19369	0.0556779	0.00856068	0.0216135	0.0650975	0.0594946	0.00685821	0.00889731
30	2	5	0.5	0.375	0.5	0.75	0.693147	0.0416667	0.75	0.0544434	-0.0352051	0.0526111	-0.00124635	-0.00557346	-0.0418833	-0.0342077	-0.00821488	0.00556606	0.141585	0.255197	0.111972	0.0213484	0.0452862	0.0893134	0.088196	0.177514	0.0286801		2.10889	4.82397	0.526306	0.374533	0.497213	0.718588	0.669436	0.0413244	0.754175	0.283169	1.27598	0.0559858	0.00800565	0.0226431	0.0669851	0.0611328	0.00739641	0.0215101
30	2	5	0.5	0.4	1.6	0.8	0.804719	0.0416667	0.25	0.0578613	-0.0802246	0.050034	0.0133702	0.00766937	-0.0284313	-0.00659073	-0.0531879	0.00538326	0.131228	0.25853	0.101132	0.0482903	0.0303629	0.0794272	0.140966	0.203658	0.0295382		2.11572	4.59888	0.525017	0.405348	1.61227	0.777255	0.799415	0.0394505	0.251346	0.262457	1.29265	0.0505658	0.0193161	0.0485807	0.0635418	0.113438	0.00848573	0.00738456
30	2	5	0.5	0.4	0.8	0.8	0.804719	0.0416667	0.5	0.0568848	-0.0558594	0.0503565	0.00345069	0.00289515	-0.0372515	-0.031385	-0.0287597	0.00090739	0.131655	0.263141	0.102364	0.0279392	0.0333877	0.0798411	0.104186	0.201095	0.0187332		2.11377	4.7207	0.525178	0.40138	0.802316	0.770199	0.779463	0.0404683	0.500454	0.263309	1.3157	0.0511821	0.0111757	0.0267101	0.0638729	0.0838408	0.00837896	0.00936658
30	2	5	0.5	0.4	0.533333	0.8	0.804719	0.0416667	0.75	0.0554199	-0.0353516	0.0501856	-0.00110467	-0.0048269	-0.0405718	-0.0377467	-0.00883378	0.00450489	0.136368	0.266506	0.105277	0.0208501	0.0377314	0.0847194	0.112303	0.199854	0.0232402		2.11084	4.82324	0.525093	0.399558	0.530759	0.767543	0.774343	0.0412986	0.753379	0.272735	1.33253	0.0526387	0.00834005	0.0201234	0.0677755	0.0903722	0.00832727	0.0174302
30	2	5	0.5	0.45	0.6	0.9	1.15129	0.0416667	0.75	0.0458984	-0.0140625	0.033398	-0.0021	-0.00524745	-0.0290344	-0.0338572	0.00548327	0.00400187	0.119377	0.320244	0.0819065	0.0281965	0.0434382	0.0729039	0.256847	0.286164	0.0241115		2.0918	4.92969	0.516699	0.449055	0.596852	0.873869	1.11231	0.0418951	0.753001	0.238753	1.60122	0.0409533	0.0126884	0.0260629	0.0656135	0.295706	0.0119235	0.0180837
30	2	5	0.5	0.45	0.9	0.9	1.15129	0.0416667	0.5	0.0463867	0.0090332	0.03622	-0.00665074	-0.00908406	-0.0362683	-0.0802943	0.0299055	0.00252309	0.123216	0.299754	0.0835494	0.0283357	0.0224311	0.0689343	0.25289	0.257363	0.0212625		2.09277	5.04517	0.51811	0.447007	0.891824	0.867358	1.05885	0.0429127	0.501262	0.246433	1.49877	0.0417747	0.0127511	0.020188	0.0620409	0.291151	0.0107235	0.0106312
30	2	5	0.5	0.45	1.8	0.9	1.15129	0.0416667	0.25	0.0490723	0.012207	0.0383531	-0.0122285	-0.0101183	-0.0443992	-0.0968826	0.0345051	-0.00216542	0.124889	0.279801	0.0849314	0.0414419	0.00909473	0.0634921	0.205029	0.234241	0.0401502		2.09814	5.06104	0.519177	0.444497	1.78179	0.860041	1.03975	0.0431044	0.249459	0.249778	1.399	0.0424657	0.0186489	0.0163705	0.0571429	0.236049	0.00976006	0.0100376
30	2	5	0.5	0.475	0.95	0.95	1.49787	0.0416667	0.5	0.0456543	-0.0356934	0.0268011	0.00342961	0.00476729	-0.018924	-0.209377	-0.019215	-0.00123281	0.112362	0.322486	0.0697826	0.036583	0.0328123	0.0670556	0.49416	0.301992	0.0213888		2.09131	4.82153	0.513401	0.476629	0.954529	0.932022	1.18425	0.040866	0.499384	0.224723	1.61243	0.0348913	0.0173769	0.0311717	0.0637028	0.740185	0.012583	0.0106944
30	2	5	0.5	0.475	1.9	0.95	1.49787	0.0416667	0.25	0.0454102	-0.0226074	0.0251147	0.00517356	0.00674742	-0.016424	-0.342942	-0.00870245	-0.00209951	0.116983	0.298857	0.067804	0.060597	0.0330182	0.0735279	0.541274	0.2731	0.0400007		2.09082	4.88696	0.512557	0.477457	1.91282	0.934397	0.984186	0.0413041	0.249475	0.233966	1.49429	0.033902	0.0287836	0.0627346	0.0698515	0.810756	0.0113792	0.0100002
30	2	5	0.5	0.475	0.633333	0.95	1.49787	0.0416667	0.75	0.0488281	0.0124023	0.0343145	-0.00507777	-0.00810752	-0.0340439	-0.153501	0.0353633	0.00336058	0.115598	0.323264	0.0725871	0.0226663	0.0267608	0.0617013	0.31348	0.29636	0.0202724		2.09766	5.06201	0.517157	0.472588	0.628199	0.917658	1.26794	0.0431401	0.75252	0.231196	1.61632	0.0362935	0.0107665	0.0169485	0.0586162	0.469552	0.0123483	0.0152043
30	2	5	0.5	0.495	0.66	0.99	2.30259	0.0416667	0.75	0.0822754	0.034375	0.0506735	-0.00707663	-0.00751109	-0.0525855	-0.468237	0.0719811	0.00118915	0.127918	0.399279	0.0617644	0.032389	0.0434373	0.0491686	0.297809	0.376663	0.0257112		2.16455	5.17188	0.525337	0.491497	0.655043	0.93794	1.22443	0.0446659	0.750892	0.255837	1.9964	0.0308822	0.0160325	0.0286686	0.0486769	0.68573	0.0156943	0.0192834
30	2	5	0.5	0.495	0.99	0.99	2.30259	0.0416667	0.5	0.0581055	0.0938965	0.0439813	-0.018793	-0.0170256	-0.057487	-0.42385	0.127693	-0.00177623	0.120698	0.351815	0.0660267	0.0317689	0.018982	0.0496607	0.257225	0.324186	0.0269941		2.11621	5.46948	0.521991	0.485697	0.973145	0.933088	1.32663	0.0469872	0.499112	0.241397	1.75907	0.0330133	0.0157256	0.0187922	0.0491641	0.592282	0.0135078	0.0134971
30	2	5	0.5	0.495	1.98	0.99	2.30259	0.0416667	0.25	0.0515137	0.10918	0.041254	-0.0351814	-0.0182317	-0.0712837	-0.461377	0.140747	-0.0172814	0.117843	0.313473	0.0676399	0.0482894	0.00907704	0.0515582	0.257122	0.282241	0.048047		2.10303	5.5459	0.520627	0.477585	1.9439	0.919429	1.24022	0.0475311	0.24568	0.235685	1.56737	0.0338199	0.0239033	0.0179725	0.0510426	0.592046	0.0117601	0.0120117
10	2	5	0.5	0.005	0.01	0.01	0.00502517	0.0416667	0.5	0.0881348	-0.0755859	0.122204	0.134748	15.1487	0.0453961	0.135357	-0.00292824	1.92003	0.214486	0.183591	0.226981	0.286797	24.141	0.315218	0.288886	0.0172641	6.14378		2.17627	4.62207	0.561102	0.00567374	0.161487	0.010454	0.00570536	0.0415447	1.46001	0.428972	0.917956	0.11349	0.00143399	0.24141	0.00315218	0.0014517	0.000719337	3.07189
10	2	5	0.5	0.005	0.00666667	0.01	0.00502517	0.0416667	0.75	0.0878906	-0.0754395	0.122015	0.135683	22.9289	0.0464854	0.136297	-0.00294417	0.963018	0.214444	0.183592	0.227006	0.286098	36.0357	0.314939	0.28819	0.0172565	4.11385		2.17578	4.6228	0.561007	0.00567841	0.159526	0.0104649	0.00571008	0.041544	1.47226	0.428888	0.917958	0.113503	0.00143049	0.240238	0.00314939	0.0014482	0.00071902	3.08539
10	2	5	0.5	0.005	0.02	0.01	0.00502517	0.0416667	0.25	0.0878906	-0.075293	0.121847	0.132711	7.41025	0.0433138	0.133317	-0.00287896	4.7265	0.214444	0.183765	0.22653	0.291782	12.3555	0.316128	0.293884	0.0173375	12.131		2.17578	4.62354	0.560924	0.00566356	0.168205	0.0104331	0.00569511	0.0415467	1.43163	0.428888	0.918823	0.113265	0.00145891	0.24711	0.00316128	0.00147681	0.000722397	3.03274
10	2	5	0.5	0.025	0.0333333	0.05	0.0256466	0.0416667	0.75	0.0783691	-0.0639648	0.109835	0.0154109	0.615002	-0.0510983	0.0141415	-0.00162094	5.42682	0.212864	0.188475	0.222352	0.0628558	1.98309	0.183165	0.0638524	0.0208558	16.6897		2.15674	4.68018	0.554918	0.0253853	0.0538334	0.0474451	0.0260093	0.0415991	4.82011	0.425727	0.942374	0.111176	0.00157139	0.0661029	0.00915824	0.0016376	0.000868994	12.5173
10	2	5	0.5	0.025	0.05	0.05	0.0256466	0.0416667	0.5	0.076416	-0.0618164	0.107233	0.0115699	0.299	-0.0530692	0.0102608	-0.00131673	6.98017	0.212139	0.188194	0.220574	0.0669471	1.44374	0.182218	0.0679825	0.0211486	22.8297		2.15283	4.69092	0.553616	0.0252892	0.06495	0.0473465	0.0259098	0.0416118	3.99009	0.424278	0.94097	0.110287	0.00167368	0.0721868	0.00911092	0.00174352	0.000881192	11.4148
10	2	5	0.5	0.025	0.1	0.05	0.0256466	0.0416667	0.25	0.0734863	-0.059082	0.104624	0.004419	0.0393817	-0.0578444	0.00301363	-0.00114437	7.47454	0.213458	0.189586	0.22129	0.0765079	0.86714	0.182301	0.0776247	0.0214936	32.0134		2.14697	4.70459	0.552312	0.0251105	0.103938	0.0471078	0.0257239	0.041619	2.11863	0.426915	0.947931	0.110645	0.0019127	0.086714	0.00911503	0.00199081	0.000895569	8.00334
10	2	5	0.5	0.05	0.0666667	0.1	0.0526803	0.0416667	0.75	0.0654297	-0.0520996	0.0968053	0.000711268	0.00853602	-0.0544874	-0.00212283	-0.00138803	4.21523	0.211639	0.1959	0.217301	0.0438276	0.77037	0.175865	0.0449366	0.0271956	19.7616		2.13086	4.7395	0.548403	0.0500356	0.0672357	0.0945513	0.0525684	0.0416088	3.91142	0.423279	0.979502	0.10865	0.00219138	0.051358	0.0175865	0.00236727	0.00113315	14.8212
10	2	5	0.5	0.05	0.1	0.1	0.0526803	0.0416667	0.5	0.0649414	-0.052002	0.0962017	-0.000498001	-0.0147271	-0.0552774	-0.00336768	-0.00193321	3.58129	0.211501	0.196437	0.217088	0.0470048	0.563066	0.175533	0.0480981	0.0270556	21.4515		2.12988	4.73999	0.548101	0.0499751	0.0985273	0.0944723	0.0525028	0.0415861	2.29064	0.423003	0.982183	0.108544	0.00235024	0.0563066	0.0175533	0.00253382	0.00112732	10.7257
10	2	5	0.5	0.05	0.2	0.1	0.0526803	0.0416667	0.25	0.0639648	-0.0510254	0.0948573	-0.00104019	-0.0137048	-0.0551437	-0.00390637	-0.00203775	0.127214	0.211222	0.196432	0.216507	0.0506655	0.308035	0.174011	0.0515784	0.0271166	0.455146		2.12793	4.74487	0.547429	0.049948	0.197259	0.0944856	0.0524745	0.0415818	0.281804	0.422443	0.982158	0.108253	0.00253327	0.061607	0.0174011	0.00271716	0.00112986	0.113787
10	2	5	0.5	0.1	0.4	0.2	0.111572	0.0416667	0.25	0.0605469	-0.0479004	0.0907792	-0.000467921	-0.00487371	-0.052319	-0.00627864	-0.0040134	0.0132369	0.209622	0.21132	0.209598	0.0350562	0.109502	0.169169	0.0371583	0.0419103	0.0821702		2.12109	4.7605	0.54539	0.0999532	0.398051	0.189536	0.110871	0.0414994	0.253309	0.419245	1.0566	0.104799	0.00350562	0.0438008	0.0338337	0.00414582	0.00174626	0.0205425
10	2	5	0.5	0.1	0.133333	0.2	0.111572	0.0416667	0.75	0.0603027	-0.0470703	0.0904491	-0.00107065	-0.0136416	-0.0515435	-0.00670883	-0.00375324	0.106227	0.210998	0.212135	0.2102	0.0296498	0.27415	0.173596	0.0339159	0.0411337	0.393055		2.12061	4.76465	0.545225	0.0998929	0.131514	0.189691	0.110823	0.0415103	0.82967	0.421997	1.06067	0.1051	0.00296498	0.0365533	0.0347192	0.00378406	0.00171391	0.294791
10	2	5	0.5	0.1	0.2	0.2	0.111572	0.0416667	0.5	0.0595703	-0.046582	0.0893875	-0.00107823	-0.0103446	-0.0513388	-0.00672624	-0.00367862	0.0452059	0.20932	0.210973	0.208576	0.0310555	0.191821	0.171254	0.0344454	0.0412833	0.193826		2.11914	4.76709	0.544694	0.0998922	0.197931	0.189732	0.110821	0.0415134	0.522603	0.418639	1.05487	0.104288	0.00310555	0.0383642	0.0342509	0.00384313	0.00172014	0.096913
10	2	5	0.5	0.125	0.5	0.25	0.143841	0.0416667	0.25	0.0583496	-0.0458008	0.0883038	-0.000235166	-0.00364928	-0.0509642	-0.00751737	-0.00481559	0.00784196	0.207468	0.218944	0.206038	0.033349	0.0827732	0.166043	0.0368398	0.0513396	0.0550523		2.1167	4.771	0.544152	0.124971	0.498175	0.237259	0.14276	0.041466	0.25196	0.414937	1.09472	0.103019	0.00416863	0.0413866	0.0415107	0.00529908	0.00213915	0.0137631
10	2	5	0.5	0.125	0.166667	0.25	0.143841	0.0416667	0.75	0.0568848	-0.0439941	0.086354	-0.00102646	-0.0105317	-0.0491726	-0.00787674	-0.00429471	0.0478389	0.209046	0.217374	0.205363	0.0262265	0.194703	0.170345	0.0342236	0.0495669	0.203899		2.11377	4.78003	0.543177	0.124872	0.164911	0.237707	0.142708	0.0414877	0.785879	0.418092	1.08687	0.102681	0.00327831	0.0324506	0.0425863	0.00492276	0.00206529	0.152924
10	2	5	0.5	0.125	0.25	0.25	0.143841	0.0416667	0.5	0.0559082	-0.0430664	0.0853889	-0.00125313	-0.0093595	-0.0489726	-0.00811066	-0.00399979	0.0242268	0.208432	0.217476	0.204173	0.0274102	0.135207	0.168957	0.0342584	0.0497981	0.120444		2.11182	4.78467	0.542694	0.124843	0.24766	0.237757	0.142674	0.0415	0.512113	0.416865	1.08738	0.102086	0.00342627	0.0338017	0.0422394	0.00492777	0.00207492	0.0602219
10	2	5	0.5	0.15	0.6	0.3	0.178337	0.0416667	0.25	0.0568848	-0.0437012	0.0867074	-5.02e-05	-0.00285086	-0.0503678	-0.00896609	-0.0054197	0.00531725	0.207875	0.230058	0.202798	0.0326815	0.0667421	0.162783	0.0377253	0.0628295	0.0399127		2.11377	4.78149	0.543354	0.149992	0.598289	0.28489	0.176738	0.0414408	0.251329	0.415749	1.15029	0.101399	0.00490223	0.0400452	0.0488348	0.00672783	0.0026179	0.00997817
10	2	5	0.5	0.15	0.2	0.3	0.178337	0.0416667	0.75	0.0566406	-0.0433105	0.0847875	-0.000827511	-0.00756166	-0.0489828	-0.00921087	-0.00514139	0.0266172	0.204538	0.224558	0.200243	0.0239458	0.147025	0.166622	0.0367898	0.059799	0.137478		2.11328	4.78345	0.542394	0.149876	0.198488	0.285305	0.176695	0.0414524	0.769963	0.409076	1.12279	0.100121	0.00359187	0.0294051	0.0499865	0.006561	0.00249163	0.103108
10	2	5	0.5	0.15	0.3	0.3	0.178337	0.0416667	0.5	0.0563965	-0.0432617	0.0848449	-0.000758647	-0.00577697	-0.0491675	-0.00922514	-0.0051231	0.0140333	0.205052	0.224975	0.199923	0.0257886	0.105438	0.165833	0.0369996	0.0599666	0.0863692		2.11279	4.78369	0.542422	0.149886	0.298267	0.28525	0.176692	0.0414532	0.507017	0.410105	1.12488	0.0999617	0.00386829	0.0316315	0.0497499	0.00659841	0.00249861	0.0431846
10	2	5	0.5	0.2	0.8	0.4	0.255413	0.0416667	0.25	0.0551758	-0.0393555	0.082477	-0.000700987	-0.00401154	-0.0507106	-0.0136121	-0.00550749	0.00436726	0.201332	0.249069	0.192219	0.0343179	0.0507457	0.151518	0.0444166	0.0893464	0.0257393		2.11035	4.80322	0.541238	0.19986	0.796791	0.379716	0.251936	0.0414372	0.251092	0.402665	1.24534	0.0961094	0.00686359	0.0405966	0.0606072	0.0113446	0.00372277	0.00643482
10	2	5	0.5	0.2	0.266667	0.4	0.255413	0.0416667	0.75	0.0527344	-0.0372559	0.0798266	-0.0010037	-0.00669122	-0.0473353	-0.0122723	-0.00496654	0.0139089	0.201077	0.247085	0.190407	0.0220256	0.0992653	0.159668	0.0464246	0.0858567	0.0831893		2.10547	4.81372	0.539913	0.199799	0.264882	0.381066	0.252278	0.0414597	0.760432	0.402154	1.23542	0.0952033	0.00440512	0.0264707	0.0638673	0.0118574	0.00357736	0.062392
10	2	5	0.5	0.2	0.4	0.4	0.255413	0.0416667	0.5	0.0510254	-0.0353516	0.0779551	-0.0012826	-0.00623929	-0.0464498	-0.0124177	-0.00423158	0.00869515	0.201063	0.245765	0.189554	0.0243019	0.0721293	0.157596	0.0458715	0.0855165	0.0523882		2.10205	4.82324	0.538978	0.199743	0.397504	0.38142	0.252241	0.0414904	0.504348	0.402125	1.22883	0.0947768	0.00486038	0.0288517	0.0630386	0.0117162	0.00356319	0.0261941
10	2	5	0.5	0.25	0.333333	0.5	0.346574	0.0416667	0.75	0.0507812	-0.0310547	0.077268	-0.00120232	-0.00601383	-0.0474237	-0.015919	-0.00347167	0.00897646	0.201882	0.278024	0.182852	0.0214098	0.0736925	0.152674	0.0619935	0.120291	0.0568638		2.10156	4.84473	0.538634	0.249699	0.331329	0.476288	0.341056	0.041522	0.756732	0.403763	1.39012	0.0914259	0.00535245	0.0245642	0.0763371	0.0214853	0.00501212	0.0426479
10	2	5	0.5	0.25	0.5	0.5	0.346574	0.0416667	0.5	0.0476074	-0.0289551	0.0752463	-0.000889832	-0.00366846	-0.0459707	-0.0154766	-0.00335639	0.00480102	0.202201	0.279751	0.182805	0.0258341	0.0575163	0.149221	0.0587818	0.122288	0.0368577		2.09521	4.85522	0.537623	0.249778	0.498166	0.477015	0.34121	0.0415268	0.502401	0.404403	1.39876	0.0914026	0.00645853	0.0287582	0.0746104	0.0203722	0.00509535	0.0184289
10	2	5	0.5	0.25	1	0.5	0.346574	0.0416667	0.25	0.0449219	-0.0234863	0.0735174	-0.00180092	-0.00433726	-0.0470387	-0.0180615	-0.000907598	0.0029336	0.203266	0.289291	0.183154	0.0408818	0.0444519	0.139761	0.0541914	0.13045	0.0217453		2.08984	4.88257	0.536759	0.24955	0.995663	0.476481	0.340314	0.0416289	0.250733	0.406532	1.44645	0.0915769	0.0102205	0.0444519	0.0698804	0.0187813	0.0054354	0.00543632
10	2	5	0.5	0.3	0.4	0.6	0.458145	0.0416667	0.75	0.0483398	-0.0217773	0.0703529	-0.00162451	-0.00590233	-0.04636	-0.0203689	0.000828956	0.00684969	0.192909	0.307863	0.165831	0.0224853	0.0607961	0.137158	0.0793742	0.163686	0.0430923		2.09668	4.89111	0.535176	0.299513	0.397639	0.572184	0.448813	0.0417012	0.755137	0.385819	1.53932	0.0829153	0.00674558	0.0243185	0.0822947	0.0363649	0.00682024	0.0323192
10	2	5	0.5	0.3	0.6	0.6	0.458145	0.0416667	0.5	0.0458984	-0.0214844	0.0688693	-0.00134755	-0.00388781	-0.0459224	-0.0212229	-0.00018905	0.00372253	0.190965	0.309883	0.164824	0.0288597	0.0489937	0.130815	0.0718035	0.168005	0.0276285		2.0918	4.89258	0.534435	0.299596	0.597667	0.572447	0.448422	0.0416588	0.501861	0.38193	1.54942	0.0824118	0.0086579	0.0293962	0.078489	0.0328965	0.00700021	0.0138142
10	2	5	0.5	0.3	1.2	0.6	0.458145	0.0416667	0.25	0.0383301	-0.0121582	0.0631714	-0.00237751	-0.00412317	-0.044257	-0.023282	0.00306552	0.00173993	0.193732	0.323164	0.163209	0.0506446	0.0438338	0.119083	0.0705479	0.1814	0.0251887		2.07666	4.93921	0.531586	0.299287	1.19505	0.573446	0.447479	0.0417944	0.250435	0.387465	1.61582	0.0816046	0.0151934	0.0526006	0.0714499	0.0323212	0.00755833	0.00629717
10	2	5	0.5	0.35	0.466667	0.7	0.601986	0.0416667	0.75	0.0424805	-0.00756836	0.0603137	-0.00185384	-0.00457984	-0.0430956	-0.0254077	0.00853271	0.00431235	0.18229	0.357637	0.144426	0.0253398	0.0517193	0.116092	0.095841	0.230331	0.032939		2.08496	4.96216	0.530157	0.349351	0.464529	0.669833	0.586691	0.0420222	0.753234	0.36458	1.78818	0.072213	0.00886892	0.0241357	0.0812647	0.057695	0.00959714	0.0247043
10	2	5	0.5	0.35	0.7	0.7	0.601986	0.0416667	0.5	0.0339355	0.0122559	0.0529479	-0.00478176	-0.00761769	-0.039274	-0.025424	0.0219588	0.00351169	0.184899	0.350869	0.146006	0.0315307	0.041716	0.115112	0.0955222	0.224374	0.0237739		2.06787	5.06128	0.526474	0.348326	0.694668	0.672508	0.586681	0.0425816	0.501756	0.369799	1.75435	0.0730029	0.0110357	0.0292012	0.0805783	0.0575031	0.00934892	0.011887
10	2	5	0.5	0.35	1.4	0.7	0.601986	0.0416667	0.25	0.0234375	0.0391602	0.0431007	-0.012368	-0.0103566	-0.0394237	-0.0350501	0.0396044	-0.00228711	0.188312	0.359687	0.145328	0.0519163	0.0309633	0.106176	0.102295	0.229883	0.0355517		2.04688	5.1958	0.52155	0.345671	1.3855	0.672403	0.580887	0.0433168	0.249428	0.376624	1.79843	0.0726642	0.0181707	0.0433486	0.074323	0.0615801	0.00957847	0.00888793
10	2	5	0.5	0.375	1.5	0.75	0.693147	0.0416667	0.25	0.0371094	-0.00185547	0.0497485	-0.00375816	-0.00334866	-0.0398566	-0.0254068	0.0103021	-0.000635494	0.174245	0.348695	0.132439	0.049986	0.0246313	0.0963527	0.188167	0.239793	0.0384097		2.07422	4.99072	0.524874	0.373591	1.49498	0.720108	0.675537	0.0420959	0.249841	0.348489	1.74348	0.0662193	0.0187447	0.036947	0.0722645	0.130427	0.00999138	0.00960243
10	2	5	0.5	0.375	0.75	0.75	0.693147	0.0416667	0.5	0.0385742	0.0078125	0.0515214	-0.0042507	-0.00615844	-0.0405685	-0.0296805	0.020399	0.002295	0.17287	0.368502	0.131787	0.032009	0.0353838	0.102931	0.119801	0.255836	0.0228589		2.07715	5.03906	0.525761	0.373406	0.745381	0.719574	0.672574	0.0425166	0.501147	0.34574	1.84251	0.0658933	0.0120034	0.0265378	0.077198	0.0830396	0.0106598	0.0114294
10	2	5	0.5	0.375	0.5	0.75	0.693147	0.0416667	0.75	0.0354004	0.0100586	0.0499447	-0.0031059	-0.00627991	-0.0378109	-0.0259774	0.0208762	0.00453818	0.17302	0.375633	0.130664	0.0271392	0.0497206	0.104648	0.108567	0.264014	0.0304922		2.0708	5.05029	0.524972	0.373835	0.49686	0.721642	0.675141	0.0425365	0.753404	0.346039	1.87816	0.065332	0.0101772	0.0248603	0.0784858	0.0752526	0.0110006	0.0228691
10	2	5	0.5	0.4	1.6	0.8	0.804719	0.0416667	0.25	0.0310059	-0.0243164	0.0401403	0.00475275	0.00245033	-0.0265639	-0.0100409	-0.0171845	0.00156386	0.163363	0.396253	0.113656	0.0676538	0.0348859	0.0889874	0.190054	0.306716	0.0448663		2.06201	4.87842	0.52007	0.401901	1.60392	0.778749	0.796639	0.0409506	0.250391	0.326727	1.98126	0.056828	0.0270615	0.0558175	0.0711899	0.15294	0.0127798	0.0112166
10	2	5	0.5	0.4	0.8	0.8	0.804719	0.0416667	0.5	0.0341797	0.00673828	0.0444715	-0.00246904	-0.00276431	-0.0354834	-0.0326869	0.0160721	0.000557694	0.165518	0.410659	0.116916	0.0390688	0.0386877	0.0905346	0.140366	0.313946	0.023438		2.06836	5.03369	0.522236	0.399012	0.797789	0.771613	0.778415	0.0423363	0.500279	0.331036	2.0533	0.058458	0.0156275	0.0309501	0.0724277	0.112955	0.0130811	0.011719
10	2	5	0.5	0.4	0.533333	0.8	0.804719	0.0416667	0.75	0.0354004	0.0229004	0.0453403	-0.00438807	-0.00778787	-0.03665	-0.0295602	0.0331649	0.00435618	0.166549	0.400982	0.12074	0.0275921	0.0434461	0.0977211	0.153101	0.302613	0.0268261		2.0708	5.1145	0.52267	0.398245	0.52918	0.77068	0.780931	0.0430485	0.753267	0.333098	2.00491	0.06037	0.0110368	0.0231712	0.0781769	0.123203	0.0126089	0.0201196
10	2	5	0.5	0.45	0.6	0.9	1.15129	0.0416667	0.75	0.0251465	0.0794922	0.026627	-0.00747331	-0.00820964	-0.0267657	-0.0320181	0.0831395	0.00140808	0.147538	0.506895	0.0926259	0.0367378	0.0448785	0.0796975	0.301422	0.441893	0.0260701		2.05029	5.39746	0.513313	0.446637	0.595074	0.875911	1.11443	0.0451308	0.751056	0.295077	2.53448	0.0463129	0.016532	0.0269271	0.0717278	0.347025	0.0184122	0.0195526
10	2	5	0.5	0.45	1.8	0.9	1.15129	0.0416667	0.25	0.0332031	0.0819336	0.0348812	-0.0220535	-0.0105351	-0.0499446	-0.10987	0.090547	-0.0117958	0.155455	0.417115	0.0994003	0.0610657	0.015913	0.0727143	0.255563	0.342383	0.0574529		2.06641	5.40967	0.517441	0.440076	1.78104	0.85505	1.0248	0.0454395	0.247051	0.310909	2.08558	0.0497002	0.0274796	0.0286433	0.0654428	0.294228	0.014266	0.0143632
10	2	5	0.5	0.45	0.9	0.9	1.15129	0.0416667	0.5	0.0332031	0.0865234	0.035752	-0.0130228	-0.0107622	-0.0406643	-0.0994667	0.0955938	-0.00226549	0.154272	0.463917	0.0980578	0.0395434	0.0257953	0.0762528	0.26212	0.390138	0.0313301		2.06641	5.43262	0.517876	0.44414	0.890314	0.863402	1.03678	0.0456497	0.498867	0.308544	2.31958	0.0490289	0.0177945	0.0232157	0.0686275	0.301777	0.0162558	0.015665
10	2	5	0.5	0.475	0.95	0.95	1.49787	0.0416667	0.5	0.0393066	0.0679199	0.0278158	-0.00768734	-0.0024414	-0.0305435	-0.267398	0.0771547	-0.0054832	0.143989	0.530002	0.0778761	0.0531544	0.0377581	0.0727235	0.480468	0.481253	0.0320923		2.07861	5.3396	0.513908	0.471349	0.947681	0.920984	1.09734	0.0448814	0.497258	0.287978	2.65001	0.038938	0.0252484	0.0358702	0.0690873	0.719677	0.0200522	0.0160462
10	2	5	0.5	0.475	1.9	0.95	1.49787	0.0416667	0.25	0.0351562	0.0835449	0.0233833	-0.0143725	0.00018133	-0.0339153	-0.374904	0.0866008	-0.0157222	0.153043	0.460135	0.0791718	0.0845452	0.0374117	0.0859794	0.546447	0.405425	0.061014		2.07031	5.41772	0.511692	0.468173	1.90034	0.91778	0.93631	0.045275	0.246069	0.306087	2.30067	0.0395859	0.040159	0.0710823	0.0816804	0.818504	0.0168927	0.0152535
10	2	5	0.5	0.475	0.633333	0.95	1.49787	0.0416667	0.75	0.0446777	0.108301	0.0393709	-0.0116597	-0.0123559	-0.044012	-0.178074	0.125961	0.00102044	0.148293	0.539209	0.0863041	0.0343505	0.0331343	0.0685933	0.337078	0.484504	0.0270246		2.08936	5.5415	0.519685	0.469462	0.625508	0.908189	1.23113	0.0469151	0.750765	0.296585	2.69605	0.0431521	0.0163165	0.0209851	0.0651636	0.504898	0.0201877	0.0202685
10	2	5	0.5	0.495	0.66	0.99	2.30259	0.0416667	0.75	0.0849609	0.159668	0.0572117	-0.0156713	-0.0122122	-0.0662402	-0.459641	0.196353	-0.00305433	0.157366	0.611382	0.0723312	0.0426555	0.0434438	0.0516599	0.240916	0.567023	0.0295062		2.16992	5.79834	0.528606	0.487243	0.65194	0.924422	1.24422	0.0498481	0.747709	0.314732	3.05691	0.0361656	0.0211145	0.0286729	0.0511433	0.554728	0.023626	0.0221296
10	2	5	0.5	0.495	0.99	0.99	2.30259	0.0416667	0.5	0.0493164	0.215527	0.0449194	-0.0289097	-0.0176117	-0.0676584	-0.445031	0.242778	-0.011549	0.150713	0.539805	0.0769848	0.045847	0.022713	0.0546352	0.253402	0.489153	0.039764		2.09863	6.07764	0.52246	0.48069	0.972564	0.923018	1.27786	0.0517824	0.494225	0.301426	2.69903	0.0384924	0.0226942	0.0224859	0.0540889	0.583479	0.0203814	0.019882
10	2	5	0.5	0.495	1.98	0.99	2.30259	0.0416667	0.25	0.0385742	0.223486	0.0417345	-0.0526073	-0.0178186	-0.0882592	-0.509438	0.244339	-0.0354904	0.160036	0.4771	0.0854964	0.0705958	0.015527	0.0600117	0.252484	0.412635	0.0695227		2.07715	6.11743	0.520867	0.468959	1.94472	0.902623	1.12956	0.0518474	0.241127	0.320073	2.3855	0.0427482	0.0349449	0.0307434	0.0594116	0.581365	0.0171931	0.0173807
5	2	5	0.5	0.005	0.00666667	0.01	0.00502517	0.0416667	0.75	0.0908203	-0.0815918	0.152001	0.194454	30.279	0.0884967	0.1956	-0.00453283	0.135463	0.261557	0.233823	0.277564	0.389417	47.1781	0.412598	0.392681	0.0196146	3.3272		2.18164	4.59204	0.576	0.00597227	0.208527	0.010885	0.00600809	0.0414778	0.851597	0.523113	1.16912	0.138782	0.00194708	0.314521	0.00412598	0.00197329	0.000817275	2.4954
5	2	5	0.5	0.005	0.01	0.01	0.00502517	0.0416667	0.5	0.090332	-0.0811523	0.151364	0.194284	20.1087	0.0885854	0.195443	-0.00451163	0.684647	0.261259	0.233731	0.277212	0.394028	31.8261	0.414553	0.397357	0.0196687	4.96806		2.18066	4.59424	0.575682	0.00597142	0.211087	0.0108859	0.0060073	0.0414787	0.842323	0.522518	1.16865	0.138606	0.00197014	0.318261	0.00414553	0.00199679	0.000819528	2.48403
5	2	5	0.5	0.005	0.02	0.01	0.00502517	0.0416667	0.25	0.0891113	-0.080127	0.150087	0.192572	9.89581	0.088171	0.193751	-0.00444357	2.35989	0.261094	0.233494	0.277218	0.399753	16.2756	0.42045	0.403147	0.0197184	9.86737		2.17822	4.59937	0.575043	0.00596286	0.217916	0.0108817	0.0059988	0.0414815	0.839973	0.522188	1.16747	0.138609	0.00199876	0.325511	0.0042045	0.00202588	0.000821598	2.46684
5	2	5	0.5	0.025	0.0333333	0.05	0.0256466	0.0416667	0.75	0.081543	-0.0693848	0.139864	0.0240304	0.919039	-0.0496614	0.0228214	-0.0028483	4.00496	0.264826	0.242218	0.273929	0.0768786	2.44683	0.233402	0.0779944	0.0241565	15.0502		2.16309	4.65308	0.569932	0.0256008	0.063968	0.0475169	0.0262319	0.041548	3.75372	0.529653	1.21109	0.136964	0.00192197	0.0815612	0.0116701	0.0020003	0.00100652	11.2876
5	2	5	0.5	0.025	0.05	0.05	0.0256466	0.0416667	0.5	0.0776367	-0.0654297	0.135786	0.0197685	0.489801	-0.0504626	0.0185501	-0.00243218	6.36025	0.265308	0.243191	0.274032	0.0812811	1.75757	0.232649	0.0824172	0.0244689	22.0915		2.15527	4.67285	0.567893	0.0254942	0.07449	0.0474769	0.0261224	0.0415653	3.68013	0.530617	1.21595	0.137016	0.00203203	0.0878785	0.0116324	0.00211372	0.00101954	11.0458
5	2	5	0.5	0.025	0.1	0.05	0.0256466	0.0416667	0.25	0.0705566	-0.0580078	0.128195	0.0104331	0.104847	-0.0538404	0.00915838	-0.00151852	8.43374	0.266249	0.245286	0.273175	0.0929767	1.05315	0.230898	0.0941601	0.025355	34.6025		2.14111	4.70996	0.564098	0.0252608	0.110485	0.047308	0.0258815	0.0416034	2.35843	0.532498	1.22643	0.136587	0.00232442	0.105315	0.0115449	0.00241489	0.00105646	8.65062
5	2	5	0.5	0.05	0.0666667	0.1	0.0526803	0.0416667	0.75	0.0632324	-0.0501465	0.118962	0.0029326	0.048589	-0.0534172	0.00022224	-0.00118558	5.03486	0.264876	0.252782	0.265075	0.0523408	0.921551	0.223608	0.0537192	0.0333411	21.6586		2.12646	4.74927	0.559481	0.0501466	0.0699059	0.0946583	0.052692	0.0416173	4.52614	0.529752	1.26391	0.132537	0.00261704	0.0614367	0.0223608	0.00282994	0.00138921	16.2439
5	2	5	0.5	0.05	0.1	0.1	0.0526803	0.0416667	0.5	0.0581055	-0.045166	0.112875	0.000110724	-0.0116425	-0.0518792	-0.00251232	-0.00104219	5.0333	0.264552	0.253508	0.262791	0.0569618	0.685828	0.221849	0.0581782	0.0337434	26.1348		2.11621	4.77417	0.556437	0.0500055	0.0988358	0.0948121	0.0525479	0.0416232	3.01665	0.529105	1.26754	0.131395	0.00284809	0.0685828	0.0221849	0.00306484	0.00140597	13.0674
5	2	5	0.5	0.05	0.2	0.1	0.0526803	0.0416667	0.25	0.0559082	-0.0427734	0.109951	-0.00142951	-0.0207863	-0.0518795	-0.00405719	-0.00121489	0.54272	0.263987	0.254916	0.261692	0.0636652	0.39411	0.219452	0.0646286	0.0341884	8.41844		2.11182	4.78613	0.554976	0.0499285	0.195843	0.094812	0.0524665	0.041616	0.38568	0.527974	1.27458	0.130846	0.00318326	0.078822	0.0219452	0.00340465	0.00142452	2.10461
5	2	5	0.5	0.1	0.133333	0.2	0.111572	0.0416667	0.75	0.0507812	-0.0355957	0.103985	-0.00180942	-0.0232014	-0.0479588	-0.00674874	-0.00172658	0.245182	0.263288	0.277571	0.252773	0.0368998	0.345617	0.21752	0.0417232	0.0543514	1.1649		2.10156	4.82202	0.551993	0.0998191	0.13024	0.190408	0.110819	0.0415947	0.933886	0.526576	1.38786	0.126386	0.00368998	0.0460822	0.0435039	0.00465513	0.00226464	0.873677
5	2	5	0.5	0.1	0.4	0.2	0.111572	0.0416667	0.25	0.0507812	-0.0355469	0.104745	-0.00180013	-0.00994852	-0.0491165	-0.00699208	-0.00170152	0.0222399	0.263751	0.277248	0.255607	0.0438364	0.136361	0.213196	0.0459883	0.0549703	0.104831		2.10156	4.82227	0.552372	0.09982	0.396021	0.190177	0.110792	0.0415958	0.25556	0.527503	1.38624	0.127804	0.00438364	0.0545445	0.0426393	0.00513099	0.00229043	0.0262079
5	2	5	0.5	0.1	0.2	0.2	0.111572	0.0416667	0.5	0.0493164	-0.0338867	0.102059	-0.00178515	-0.0159616	-0.0467522	-0.00661914	-0.00149317	0.0770493	0.261707	0.277033	0.252434	0.0385555	0.240717	0.215759	0.0425436	0.0544568	0.278559		2.09863	4.83057	0.55103	0.0998215	0.196808	0.19065	0.110833	0.0416045	0.538525	0.523415	1.38516	0.126217	0.00385555	0.0481434	0.0431518	0.00474667	0.00226903	0.139279
5	2	5	0.5	0.125	0.25	0.25	0.143841	0.0416667	0.5	0.0473633	-0.0302734	0.100208	-0.00183761	-0.0127079	-0.0463265	-0.00782837	-0.00125296	0.0378693	0.261835	0.290569	0.248336	0.03466	0.171349	0.213073	0.0421756	0.0676015	0.160651		2.09473	4.84863	0.550104	0.12477	0.246823	0.238418	0.142715	0.0416145	0.518935	0.52367	1.45284	0.124168	0.0043325	0.0428373	0.0532683	0.00606659	0.00281673	0.0803257
5	2	5	0.5	0.125	0.5	0.25	0.143841	0.0416667	0.25	0.0463867	-0.0302246	0.101012	-0.00170495	-0.00755542	-0.0476941	-0.00811519	-0.00143729	0.012516	0.262242	0.293054	0.249965	0.0414011	0.100982	0.20848	0.044313	0.0693895	0.0676019		2.09277	4.84888	0.550506	0.124787	0.496222	0.238076	0.142674	0.0416068	0.253129	0.524485	1.46527	0.124982	0.00517514	0.050491	0.0521199	0.00637402	0.00289123	0.0169005
5	2	5	0.5	0.125	0.166667	0.25	0.143841	0.0416667	0.75	0.0461426	-0.0297363	0.0999042	-0.00179932	-0.0175041	-0.0453974	-0.00756351	-0.00125673	0.0837342	0.262634	0.291275	0.24856	0.0324468	0.243385	0.215593	0.0418181	0.0672551	0.305025		2.09229	4.85132	0.549952	0.124775	0.163749	0.238651	0.142753	0.0416143	0.812801	0.525269	1.45637	0.12428	0.00405585	0.0405642	0.0538983	0.00601516	0.0028023	0.228769
5	2	5	0.5	0.15	0.6	0.3	0.178337	0.0416667	0.25	0.0446777	-0.0257812	0.0966637	-0.00181999	-0.006326	-0.0468923	-0.00945879	-0.000702907	0.00833013	0.258202	0.303952	0.241718	0.0406834	0.0819149	0.201474	0.0463529	0.0838344	0.0491913		2.08936	4.87109	0.548332	0.149727	0.596204	0.285932	0.176651	0.0416374	0.252083	0.516405	1.51976	0.120859	0.00610251	0.0491489	0.0604422	0.00826647	0.0034931	0.0122978
5	2	5	0.5	0.15	0.3	0.3	0.178337	0.0416667	0.5	0.0437012	-0.0244141	0.0961182	-0.00213514	-0.011572	-0.0449337	-0.0090372	-0.000132306	0.0242453	0.260487	0.304899	0.242506	0.0324398	0.132438	0.208703	0.0450643	0.0826456	0.112555		2.0874	4.87793	0.548059	0.14968	0.296528	0.28652	0.176726	0.0416612	0.512123	0.520974	1.5245	0.121253	0.00486597	0.0397314	0.062611	0.00803666	0.00344357	0.0562777
5	2	5	0.5	0.15	0.2	0.3	0.178337	0.0416667	0.75	0.0412598	-0.0226074	0.0944008	-0.00218852	-0.0165553	-0.0429002	-0.00855589	0.000214933	0.048694	0.260182	0.304514	0.242676	0.0297528	0.184959	0.21103	0.0454329	0.0819853	0.190928		2.08252	4.88696	0.5472	0.149672	0.196689	0.28713	0.176812	0.0416756	0.78652	0.520364	1.52257	0.121338	0.00446292	0.0369918	0.0633089	0.00810239	0.00341606	0.143196
5	2	5	0.5	0.2	0.266667	0.4	0.255413	0.0416667	0.75	0.0383301	-0.0132812	0.0891203	-0.00220949	-0.0116836	-0.0432635	-0.010602	0.00317995	0.0225587	0.254947	0.338784	0.228777	0.0275151	0.122692	0.19841	0.0579351	0.120158	0.106867		2.07666	4.93359	0.54456	0.199558	0.263551	0.382695	0.252705	0.0417992	0.766919	0.509894	1.69392	0.114389	0.00550302	0.0327179	0.0793641	0.0147974	0.0050066	0.0801499
5	2	5	0.5	0.2	0.8	0.4	0.255413	0.0416667	0.25	0.0351562	-0.00893555	0.0859638	-0.00357731	-0.00722014	-0.0449789	-0.0137806	0.00461315	0.00498416	0.253365	0.339671	0.22755	0.0430497	0.0595965	0.184388	0.052305	0.12316	0.0298052		2.07031	4.95532	0.542982	0.199285	0.794224	0.382008	0.251893	0.0418589	0.251246	0.50673	1.69836	0.113775	0.00860995	0.0476772	0.0737553	0.0133594	0.00513168	0.0074513
5	2	5	0.5	0.2	0.4	0.4	0.255413	0.0416667	0.5	0.0344238	-0.00820313	0.0859262	-0.00287286	-0.0100868	-0.0415128	-0.0110176	0.00493354	0.0131455	0.255743	0.340985	0.22897	0.031106	0.0902076	0.196168	0.0561993	0.120977	0.0661028		2.06885	4.95898	0.542963	0.199425	0.395965	0.383395	0.252599	0.0418722	0.506573	0.511486	1.70492	0.114485	0.00622119	0.0360831	0.0784672	0.014354	0.00504071	0.0330514
5	2	5	0.5	0.25	0.5	0.5	0.346574	0.0416667	0.5	0.0300293	0.00410156	0.0783945	-0.00270211	-0.00636758	-0.0413292	-0.0130539	0.0102582	0.0065428	0.244598	0.377398	0.211006	0.0326107	0.0691743	0.176962	0.0702139	0.169816	0.0438036		2.06006	5.02051	0.539197	0.249324	0.496816	0.479335	0.342049	0.0420941	0.503271	0.489196	1.88699	0.105503	0.00815267	0.0345871	0.0884812	0.0243343	0.00707568	0.0219018
5	2	5	0.5	0.25	0.333333	0.5	0.346574	0.0416667	0.75	0.029541	0.00673828	0.0748271	-0.00317324	-0.0114779	-0.0389951	-0.011916	0.0125567	0.0148229	0.241393	0.371827	0.206425	0.027046	0.0911755	0.178626	0.0744601	0.166382	0.071185		2.05908	5.03369	0.537414	0.249207	0.329507	0.480502	0.342444	0.0421899	0.761117	0.482785	1.85914	0.103212	0.00676151	0.0303918	0.0893129	0.0258059	0.0069326	0.0533887
5	2	5	0.5	0.25	1	0.5	0.346574	0.0416667	0.25	0.0187988	0.0166016	0.0673394	-0.0049415	-0.00589696	-0.0373489	-0.0156173	0.0142893	0.00130775	0.24322	0.376504	0.207126	0.0502977	0.0504245	0.161798	0.0651257	0.173282	0.0263281		2.0376	5.08301	0.53367	0.248765	0.994103	0.481326	0.341161	0.0422621	0.250327	0.48644	1.88252	0.103563	0.0125744	0.0504245	0.0808992	0.0225708	0.00722008	0.00658202
5	2	5	0.5	0.3	0.4	0.6	0.458145	0.0416667	0.75	0.0200195	0.0344238	0.0636808	-0.00443479	-0.0112889	-0.0367404	-0.0137327	0.029261	0.0104981	0.235341	0.437672	0.187016	0.0290929	0.0727065	0.158051	0.0931454	0.23866	0.0505861		2.04004	5.17212	0.53184	0.29867	0.395484	0.577956	0.451854	0.0428859	0.757874	0.470682	2.18836	0.0935081	0.00872786	0.0290826	0.0948307	0.0426741	0.00994417	0.0379396
5	2	5	0.5	0.3	0.6	0.6	0.458145	0.0416667	0.5	0.0131836	0.0394531	0.0590965	-0.00469298	-0.00688373	-0.0339833	-0.0139199	0.029223	0.00376676	0.236856	0.440355	0.186884	0.0376625	0.0587555	0.152126	0.0867215	0.242543	0.0323941		2.02637	5.19727	0.529548	0.298592	0.59587	0.57961	0.451768	0.0428843	0.501883	0.473711	2.20177	0.093442	0.0112988	0.0352533	0.0912755	0.0397311	0.010106	0.016197
5	2	5	0.5	0.3	1.2	0.6	0.458145	0.0416667	0.25	0.00634766	0.0442871	0.051087	-0.00769628	-0.00618207	-0.0336796	-0.0203287	0.029307	-0.00182947	0.229552	0.428882	0.183391	0.061962	0.0466151	0.134586	0.0836287	0.242089	0.0334248		2.0127	5.22144	0.525544	0.297691	1.19258	0.579792	0.448832	0.0428878	0.249543	0.459104	2.14441	0.0916954	0.0185886	0.0559381	0.0807517	0.0383141	0.010087	0.0083562
5	2	5	0.5	0.35	0.7	0.7	0.601986	0.0416667	0.5	0.00415039	0.0837402	0.0420176	-0.00880997	-0.00969366	-0.0303652	-0.0185175	0.062991	0.00161152	0.22024	0.51162	0.159594	0.0437379	0.0509156	0.124551	0.10961	0.333584	0.0277591		2.0083	5.4187	0.521009	0.346917	0.693214	0.678744	0.590839	0.0442913	0.500806	0.44048	2.5581	0.0797969	0.0153083	0.0356409	0.0871857	0.0659836	0.0138993	0.0138796
5	2	5	0.5	0.35	0.466667	0.7	0.601986	0.0416667	0.75	0.00830078	0.0845703	0.046697	-0.00705772	-0.0120878	-0.031263	-0.0140144	0.0658185	0.00729295	0.225465	0.526839	0.161735	0.0336037	0.0625207	0.132935	0.118432	0.34171	0.0391039		2.0166	5.42285	0.523348	0.34753	0.461026	0.678116	0.59355	0.0444091	0.75547	0.45093	2.6342	0.0808675	0.0117613	0.0291763	0.0930546	0.0712943	0.0142379	0.0293279
5	2	5	0.5	0.35	1.4	0.7	0.601986	0.0416667	0.25	-0.000976563	0.0909668	0.0352601	-0.0161065	-0.00964055	-0.0325107	-0.0238645	0.0657059	-0.00722828	0.225345	0.490997	0.163139	0.071132	0.0391805	0.123034	0.160961	0.319231	0.0477032		1.99805	5.45483	0.51763	0.344363	1.3865	0.677242	0.58762	0.0444044	0.248193	0.45069	2.45499	0.0815695	0.0248962	0.0548526	0.0861239	0.0968966	0.0133013	0.0119258
5	2	5	0.5	0.375	0.75	0.75	0.693147	0.0416667	0.5	0.00927734	0.0927246	0.041771	-0.0100003	-0.00959643	-0.0335066	-0.0207911	0.0750935	-1.14e-05	0.213467	0.539688	0.150832	0.0457653	0.0458455	0.117837	0.159263	0.377693	0.0287234		2.01855	5.46362	0.520886	0.37125	0.742803	0.72487	0.678736	0.0447956	0.499994	0.426934	2.69844	0.0754161	0.017162	0.0343841	0.0883781	0.110393	0.0157372	0.0143617
5	2	5	0.5	0.375	1.5	0.75	0.693147	0.0416667	0.25	0.00561523	0.0963379	0.0366909	-0.0170923	-0.00848189	-0.0380844	-0.0400257	0.074185	-0.00947512	0.218259	0.51968	0.152735	0.0747726	0.0358144	0.111751	0.232243	0.356866	0.0546273		2.01123	5.48169	0.518345	0.36859	1.48728	0.721437	0.665403	0.0447577	0.247631	0.436518	2.5984	0.0763674	0.0280397	0.0537217	0.0838129	0.160978	0.0148694	0.0136568
5	2	5	0.5	0.375	0.5	0.75	0.693147	0.0416667	0.75	0.0078125	0.0986816	0.0420618	-0.00748257	-0.0104871	-0.0306138	-0.0159382	0.0793948	0.00481372	0.215517	0.564308	0.150434	0.0367025	0.0598907	0.121199	0.153713	0.397735	0.0354077		2.01562	5.49341	0.521031	0.372194	0.494756	0.72704	0.6821	0.0449748	0.75361	0.431035	2.82154	0.0752169	0.0137634	0.0299454	0.0908992	0.106545	0.0165723	0.0265558
5	2	5	0.5	0.4	1.6	0.8	0.804719	0.0416667	0.25	-0.0065918	0.0920898	0.020536	-0.0130719	-0.00533204	-0.0241707	-0.0286729	0.0639216	-0.00920264	0.198611	0.561928	0.128687	0.0904634	0.039618	0.104002	0.292516	0.428085	0.0643515		1.98682	5.46045	0.510268	0.394771	1.59147	0.780663	0.781645	0.0443301	0.247699	0.397222	2.80964	0.0643433	0.0361854	0.0633889	0.0832016	0.235393	0.0178369	0.0160879
5	2	5	0.5	0.4	0.8	0.8	0.804719	0.0416667	0.5	0.0012207	0.128174	0.029059	-0.012388	-0.00932938	-0.0287138	-0.0253352	0.103624	-0.00298463	0.200551	0.604455	0.130988	0.0526185	0.0449399	0.100515	0.195621	0.456988	0.0321029		2.00244	5.64087	0.51453	0.395045	0.792536	0.777029	0.784331	0.0459843	0.498508	0.401102	3.02228	0.0654938	0.0210474	0.0359519	0.0804123	0.15742	0.0190412	0.0160514
5	2	5	0.5	0.4	0.533333	0.8	0.804719	0.0416667	0.75	0.00488281	0.142139	0.0339325	-0.0108619	-0.0134662	-0.0289892	-0.0157433	0.119504	0.00386162	0.209283	0.620534	0.138628	0.0390719	0.0538339	0.112295	0.220661	0.467664	0.0322878		2.00977	5.71069	0.516966	0.395655	0.526151	0.776809	0.79205	0.046646	0.752896	0.418566	3.10267	0.0693141	0.0156287	0.0287114	0.0898362	0.17757	0.019486	0.0242158
5	2	5	0.5	0.45	1.8	0.9	1.15129	0.0416667	0.25	0.0117188	0.212061	0.0287191	-0.0410893	-0.0132266	-0.0623944	-0.169154	0.194354	-0.0288766	0.202184	0.610667	0.117261	0.0885126	0.026856	0.0849858	0.286874	0.485889	0.0796628		2.02344	6.0603	0.51436	0.43151	1.77619	0.843845	0.956546	0.0497648	0.242781	0.404368	3.05333	0.0586304	0.0398307	0.0483407	0.0764872	0.330276	0.0202454	0.0199157
5	2	5	0.5	0.45	0.6	0.9	1.15129	0.0416667	0.75	0.00683594	0.226318	0.0222508	-0.0162567	-0.0136594	-0.0294939	-0.047952	0.208254	-0.00186513	0.184751	0.718711	0.108417	0.0468123	0.0513374	0.0881444	0.316152	0.613401	0.033236		2.01367	6.13159	0.511125	0.442684	0.591804	0.873455	1.09609	0.0503439	0.748601	0.369502	3.59356	0.0542085	0.0210655	0.0308024	0.07933	0.363983	0.0255584	0.024927
5	2	5	0.5	0.45	0.9	0.9	1.15129	0.0416667	0.5	0.0144043	0.236816	0.0299631	-0.0253298	-0.0148707	-0.0463789	-0.120561	0.221725	-0.0107906	0.193523	0.683291	0.111591	0.0574348	0.0360473	0.0826262	0.302814	0.566788	0.0425762		2.02881	6.18408	0.514982	0.438602	0.886616	0.858259	1.01249	0.0509052	0.494605	0.387046	3.41646	0.0557957	0.0258457	0.0324425	0.0743635	0.348628	0.0236162	0.0212881
5	2	5	0.5	0.475	0.95	0.95	1.49787	0.0416667	0.5	0.0217285	0.259619	0.0246579	-0.0260069	-0.0107283	-0.0447872	-0.300213	0.251658	-0.0158921	0.180748	0.733455	0.0919158	0.06729	0.0411904	0.0793931	0.445287	0.649955	0.0462458		2.04346	6.2981	0.512329	0.462647	0.939808	0.907452	1.04819	0.0521524	0.492054	0.361497	3.66728	0.0459579	0.0319627	0.0391309	0.0754235	0.66698	0.0270814	0.0231229
5	2	5	0.5	0.475	1.9	0.95	1.49787	0.0416667	0.25	0.012207	0.27627	0.0190099	-0.0476831	-0.0089544	-0.0621474	-0.405287	0.254664	-0.0410747	0.205449	0.660698	0.102071	0.111238	0.0412208	0.101148	0.480408	0.558245	0.0865958		2.02441	6.38135	0.509505	0.452351	1.88299	0.89096	0.8908	0.0522777	0.239731	0.410898	3.30349	0.0510355	0.0528381	0.0783195	0.0960908	0.719587	0.0232602	0.021649
5	2	5	0.5	0.475	0.633333	0.95	1.49787	0.0416667	0.75	0.0285645	0.291748	0.0345064	-0.0229314	-0.0179965	-0.0502439	-0.205361	0.292803	-0.00460243	0.179795	0.76063	0.0934982	0.0470213	0.0426578	0.0706984	0.317322	0.677638	0.0359458		2.05713	6.45874	0.517253	0.464108	0.621936	0.902268	1.19026	0.0538668	0.746548	0.35959	3.80315	0.0467491	0.0223351	0.0270166	0.0671635	0.475306	0.0282349	0.0269594
5	2	5	0.5	0.495	0.66	0.99	2.30259	0.0416667	0.75	0.0668945	0.362598	0.0540237	-0.02843	-0.0182071	-0.0750953	-0.453011	0.387305	-0.00997934	0.189553	0.823019	0.0829978	0.052655	0.0471138	0.0558764	0.228137	0.752674	0.0387489		2.13379	6.81299	0.527012	0.480927	0.647983	0.915656	1.25949	0.0578044	0.742515	0.379106	4.1151	0.0414989	0.0260642	0.0310951	0.0553177	0.525305	0.0313614	0.0290617
5	2	5	0.5	0.495	1.98	0.99	2.30259	0.0416667	0.25	0.0227051	0.36748	0.0391535	-0.0745463	-0.0186604	-0.107155	-0.549507	0.370342	-0.0572231	0.200791	0.644619	0.102358	0.0933784	0.0233486	0.0718086	0.233291	0.541829	0.0905754		2.04541	6.8374	0.519577	0.4581	1.94305	0.883917	1.0373	0.0570976	0.235694	0.401582	3.2231	0.051179	0.0462223	0.0462302	0.0710905	0.537173	0.0225762	0.0226439
5	2	5	0.5	0.495	0.99	0.99	2.30259	0.0416667	0.5	0.0356445	0.403271	0.0432727	-0.0447326	-0.0201303	-0.0810117	-0.480706	0.416692	-0.0252725	0.186714	0.750105	0.0901544	0.062497	0.0308234	0.0614664	0.240544	0.670204	0.0534209		2.07129	7.01636	0.521636	0.472857	0.970071	0.909798	1.19572	0.0590288	0.487364	0.373429	3.75053	0.0450772	0.030936	0.0305152	0.0608517	0.553873	0.0279252	0.0267104
