# Supplementary material for: Quantitative PET imaging and modeling of molecular blood-brain barrier permeability
Source: Nat Commun. 2025 Mar 30;16:3076. doi: 10.1038/s41467-025-58356-7 (PMC11955546; doi:10.1038/s41467-025-58356-7)
Supplement: Supplementary file 4 — Source Data [file 41467_2025_58356_MOESM4_ESM.zip › SourceData/SourceData-SupplementaryFigure4.xlsx]

## Sheet: SupplementaryFigure4a
Time [s]	Whole blood [kBq/mL]	Whole plasma [kBq/mL]	Parent plasma [kBq/mL]		Time [s]	Parent Plasma Fraction
0.5	0.0492868	0.0359794	0.0359475		0.5	0.999114
1.5	0.0516128	0.0376773	0.0375773		1.5	0.997345
2.5	0.0539438	0.039379	0.0392049		2.5	0.995579
3.5	0.0583101	0.0425664	0.0423032		3.5	0.993817
4.5	0.0561646	0.0410001	0.0406745		4.5	0.992058
5.5	0.04398	0.0321054	0.031794		5.5	0.990302
6.5	0.0340368	0.0248469	0.0245624		6.5	0.98855
7.5	0.0629171	0.0459295	0.0453233		7.5	0.986801
8.5	0.0922465	0.0673399	0.0663336		8.5	0.985056
9.5	0.0993843	0.0725506	0.07134		9.5	0.983314
10.5	0.31183	0.227636	0.223442		10.5	0.981575
11.5	0.68963	0.50343	0.493281		11.5	0.97984
12.5	2.08401	1.52133	1.48802		12.5	0.978108
13.5	4.78807	3.49529	3.41273		13.5	0.976379
14.5	7.50479	5.47849	5.33963		14.5	0.974653
15.5	9.17304	6.69632	6.51506		15.5	0.972931
16.5	10.2333	7.47033	7.25528		16.5	0.971213
17.5	10.2517	7.48376	7.25548		17.5	0.969497
18.5	11.2298	8.19772	7.93363		18.5	0.967785
19.5	22.0916	16.1269	15.5798		19.5	0.966076
20.5	56.5704	41.2964	39.825		20.5	0.96437
21.5	119.134	86.9675	83.7208		21.5	0.962668
22.5	194.19	141.759	136.226		22.5	0.960969
23.5	264.209	192.872	185.017		23.5	0.959273
24.5	306.885	224.026	214.523		24.5	0.95758
25.5	313.453	228.821	218.728		25.5	0.955891
26.5	299.874	218.908	208.883		26.5	0.954205
27.5	278.282	203.146	193.501		27.5	0.952522
28.5	247.197	180.454	171.583		28.5	0.950843
29.5	206.794	150.959	143.285		29.5	0.949166
30.5	167.572	122.328	115.905		30.5	0.947493
31.5	138.679	101.235	95.7507		31.5	0.945823
32.5	117.061	85.4543	80.6822		32.5	0.944156
33.5	97.1976	70.9542	66.8739		33.5	0.942493
34.5	81.8483	59.7493	56.2141		34.5	0.940833
35.5	69.8215	50.9697	47.8695		35.5	0.939175
36.5	60.011	43.808	41.071		36.5	0.937521
37.5	52.7861	38.5338	36.0627		37.5	0.935871
38.5	47.2702	34.5072	32.2374		38.5	0.934223
39.5	43.2399	31.5651	29.437		39.5	0.932579
40.5	40.9124	29.866	27.8034		40.5	0.930937
41.5	40.0493	29.236	27.169		41.5	0.929299
42.5	39.8383	29.082	26.9783		42.5	0.927664
43.5	40.3955	29.4887	27.3075		43.5	0.926032
44.5	41.5216	30.3108	28.0194		44.5	0.924404
45.5	41.5206	30.31	27.9694		45.5	0.922778
46.5	40.7402	29.7404	27.3955		46.5	0.921156
47.5	41.4709	30.2738	27.8378		47.5	0.919536
48.5	42.6833	31.1588	28.6013		48.5	0.91792
49.5	41.8789	30.5716	28.013		49.5	0.916307
50.5	40.3132	29.4286	26.9183		50.5	0.914697
51.5	39.3492	28.7249	26.2284		51.5	0.91309
52.5	39.4838	28.8232	26.2719		52.5	0.911486
53.5	39.606	28.9124	26.3069		53.5	0.909885
54.5	38.1853	27.8753	25.3188		54.5	0.908288
55.5	36.565	26.6925	24.2019		55.5	0.906693
56.5	35.9714	26.2591	23.7672		56.5	0.905101
57.5	35.147	25.6573	23.1817		57.5	0.903513
58.5	34.4916	25.1789	22.7095		58.5	0.901927
59.5	33.2603	24.28	21.8604		59.5	0.900345
61	31.5733	23.0485	20.697		61	0.897977
63	30.8967	22.5546	20.1825		63	0.89483
65	29.9914	21.8938	19.5226		65	0.891696
67	29.4832	21.5227	19.1245		67	0.888573
69	30.0509	21.9371	19.4245		69	0.885463
71	28.7696	21.0018	18.5312		71	0.882364
73	29.0057	21.1742	18.618		73	0.879277
75	28.4366	20.7587	18.1888		75	0.876203
77	29.5687	21.5852	18.8469		77	0.873139
79	27.6785	20.2053	17.5804		79	0.870088
81	27.0138	19.7201	17.0983		81	0.867048
83	27.0027	19.712	17.0316		83	0.86402
85	27.5857	20.1375	17.3385		85	0.861004
87	26.8011	19.5648	16.7866		87	0.857999
89	26.1984	19.1248	16.3518		89	0.855006
91	26.1592	19.0962	16.2704		91	0.852024
93	25.6552	18.7283	15.9013		93	0.849054
95	26.045	19.0128	16.0867		95	0.846095
97	25.2874	18.4598	15.5644		97	0.843147
99	25.8522	18.8721	15.8565		99	0.840211
101	24.6504	17.9948	15.0668		101	0.837286
103	24.9477	18.2118	15.1955		103	0.834372
105	24.7936	18.0993	15.049		105	0.831469
107	25.1909	18.3894	15.237		107	0.828578
109	25.225	18.4143	15.2046		109	0.825697
111	23.5095	17.162	14.1213		111	0.822828
113	23.18	16.9214	13.875		113	0.819969
115	23.8068	17.379	14.2008		115	0.817122
117	23.6098	17.2351	14.0343		117	0.814285
119	22.6044	16.5012	13.39		119	0.81146

## Sheet: SupplementaryFigure4b
Simulated ground truth kinetics										Predicted kinetics, percent bias across 1024 trials (SupplFig 4b)									Predicted kinetics, percent standard deviation across 1024 trials (SupplFig 4b)										Predicted kinetics, average across 1024 trials									Predicted kinetics, standard deviation across 1024 trials
Radiometabolites simulated?	td [s]	Tc [s]	F [ml/min/cm3]	K1 [ml/min/cm3]	k2 [min-1]	E	PS [ml/min/cm3]	vb [ml/cm3]	ve=K1/k2 [ml/cm3]	td	Tc	F	K1	k2	E	PS	vb	ve	td	Tc	F	K1	k2	E	PS	vb	ve		td [s]	Tc [s]	F [ml/min/cm3]	K1 [ml/min/cm3]	k2 [min-1]	E	PS [ml/min/cm3]	vb [ml/cm3]	ve=K1/k2 [ml/cm3]	td [s]	Tc [s]	F [ml/min/cm3]	K1 [ml/min/cm3]	k2 [min-1]	E	PS [ml/min/cm3]	vb [ml/cm3]	ve=K1/k2 [ml/cm3]
No	2	5	0.5	0.005	0.00666667	0.01	0.00502517	0.0416667	0.75	0.0549316	-0.0443848	0.0590348	0.0946309	17.3284	0.0444972	0.0950785	-0.00171796	1.22409	0.135218	0.109999	0.128157	0.213566	27.0674	0.21947	0.214903	0.0166161	4.35267		2.10986	4.77808	0.529517	0.00547316	0.12219	0.010445	0.00550295	0.0415951	1.66807	0.270435	0.549996	0.0640785	0.00106783	0.18045	0.0021947	0.00107993	0.000692337	3.2645
No	2	5	0.5	0.005	0.01	0.01	0.00502517	0.0416667	0.5	0.0546875	-0.0441895	0.0588183	0.0931826	11.3531	0.0432509	0.093624	-0.0016901	2.26619	0.135091	0.1099	0.128018	0.214172	18.1441	0.219689	0.21551	0.0166261	6.45763		2.10938	4.77905	0.529409	0.00546591	0.123531	0.0104325	0.00549564	0.0415962	1.6331	0.270182	0.549501	0.064009	0.00107086	0.181441	0.00219689	0.00108297	0.000692756	3.22881
No	2	5	0.5	0.005	0.02	0.01	0.00502517	0.0416667	0.25	0.0546875	-0.0441406	0.0587748	0.0909716	5.50399	0.0411352	0.0914097	-0.00166178	5.15498	0.135091	0.109842	0.127922	0.218386	9.36752	0.223313	0.219752	0.0166595	12.564		2.10938	4.7793	0.529387	0.00545486	0.13008	0.0104114	0.00548452	0.0415974	1.53874	0.270182	0.54921	0.063961	0.00109193	0.18735	0.00223312	0.00110429	0.000694144	3.141
No	2	5	0.5	0.025	0.05	0.05	0.0256466	0.0416667	0.5	0.0517578	-0.0400391	0.055489	0.0058708	0.152647	-0.0352869	0.0050091	-0.000576946	8.91864	0.134436	0.112298	0.126466	0.0552002	1.20166	0.111484	0.0562043	0.0190112	25.1599		2.10352	4.7998	0.527744	0.0251468	0.0576323	0.0482357	0.0257751	0.0416426	4.95932	0.268872	0.561488	0.0632331	0.00138	0.060083	0.00557418	0.00144145	0.000792133	12.5799
No	2	5	0.5	0.025	0.0333333	0.05	0.0256466	0.0416667	0.75	0.0515137	-0.0397461	0.0553542	0.00901206	0.372358	-0.0319908	0.00822666	-0.000491347	7.33582	0.134757	0.11277	0.126832	0.0517871	1.63786	0.111252	0.0527277	0.0189969	18.8459		2.10303	4.80127	0.527677	0.0252253	0.0457453	0.0484005	0.0258576	0.0416462	6.25186	0.269513	0.563851	0.0634162	0.00129468	0.0545953	0.0055626	0.00135229	0.000791537	14.1345
No	2	5	0.5	0.025	0.1	0.05	0.0256466	0.0416667	0.25	0.0507812	-0.0388184	0.054077	0.000753341	-0.00128315	-0.0392075	-0.000187157	-0.000612542	4.0531	0.1339	0.112324	0.126208	0.0634183	0.726704	0.112928	0.0645503	0.019299	23.8413		2.10156	4.80591	0.527038	0.0250188	0.0998717	0.0480396	0.0256418	0.0416411	1.26327	0.267799	0.56162	0.063104	0.00158546	0.0726704	0.0056464	0.0016555	0.000804127	5.96032
No	2	5	0.5	0.05	0.2	0.1	0.0526803	0.0416667	0.25	0.050293	-0.0390625	0.0535451	-0.000919413	-0.00962566	-0.0400629	-0.00302279	-0.0019081	0.0755388	0.134991	0.117208	0.125664	0.0399819	0.241943	0.105343	0.0410665	0.0217889	0.329438		2.10059	4.80469	0.526773	0.049954	0.198075	0.0959937	0.052521	0.0415872	0.268885	0.269982	0.586042	0.0628318	0.0019991	0.0483885	0.0105343	0.00216339	0.000907872	0.0823596
No	2	5	0.5	0.05	0.0666667	0.1	0.0526803	0.0416667	0.75	0.0517578	-0.0387695	0.0543496	-0.000908799	-0.0211304	-0.0406305	-0.00304524	-0.000824772	3.09932	0.134889	0.117514	0.125526	0.036796	0.651358	0.105658	0.0379265	0.0226252	17.1964		2.10352	4.80615	0.527175	0.0499546	0.065258	0.095937	0.0525198	0.0416323	3.07449	0.269779	0.587568	0.0627631	0.0018398	0.0434239	0.0105658	0.00199798	0.000942716	12.8973
No	2	5	0.5	0.05	0.1	0.1	0.0526803	0.0416667	0.5	0.0505371	-0.0387207	0.0536505	-0.001069	-0.0181576	-0.0401989	-0.00318108	-0.00153569	1.62279	0.135577	0.118079	0.125733	0.0386992	0.463471	0.105709	0.0397806	0.0222506	14.5019		2.10107	4.8064	0.526825	0.0499465	0.0981842	0.0959801	0.0525127	0.0416027	1.3114	0.271154	0.590394	0.0628666	0.00193496	0.0463471	0.0105709	0.00209565	0.000927107	7.25097
No	2	5	0.5	0.1	0.4	0.2	0.111572	0.0416667	0.25	0.0498047	-0.0387695	0.0523135	-0.000449468	-0.00373369	-0.0386127	-0.00488484	-0.00361731	0.00924981	0.134266	0.126382	0.124113	0.0283397	0.0903806	0.101944	0.0300817	0.0300597	0.0670359		2.09961	4.80615	0.526157	0.0999551	0.398507	0.192277	0.111027	0.0415159	0.252312	0.268532	0.631912	0.0620566	0.00283397	0.0361522	0.0203887	0.00335627	0.00125249	0.016759
No	2	5	0.5	0.1	0.2	0.2	0.111572	0.0416667	0.5	0.0493164	-0.0384277	0.0517217	-0.000628835	-0.00588255	-0.0381493	-0.00499548	-0.00358845	0.0280215	0.134446	0.125216	0.123327	0.025175	0.155941	0.102756	0.027545	0.0294712	0.149704		2.09863	4.80786	0.525861	0.0999371	0.198823	0.19237	0.111014	0.0415171	0.514011	0.268892	0.62608	0.0616636	0.0025175	0.0311882	0.0205512	0.00307325	0.00122796	0.074852
No	2	5	0.5	0.1	0.133333	0.2	0.111572	0.0416667	0.75	0.0488281	-0.0380371	0.0513108	-0.000751852	-0.00875762	-0.0378142	-0.00507122	-0.00351677	0.0633212	0.13417	0.124534	0.123319	0.0240692	0.222211	0.103223	0.0267585	0.0291148	0.272029		2.09766	4.80981	0.525655	0.0999248	0.132166	0.192437	0.111006	0.0415201	0.797491	0.26834	0.622671	0.0616596	0.00240691	0.0296281	0.0206445	0.00298549	0.00121312	0.204022
No	2	5	0.5	0.125	0.25	0.25	0.143841	0.0416667	0.5	0.0507812	-0.0400391	0.0524211	-0.000359123	-0.00385268	-0.0387093	-0.00612971	-0.00484845	0.0143494	0.132985	0.128328	0.122295	0.0225336	0.112695	0.101434	0.0265426	0.0340815	0.0976029		2.10156	4.7998	0.526211	0.124955	0.249037	0.240323	0.142959	0.0414646	0.507175	0.265969	0.641642	0.0611477	0.00281669	0.0281738	0.0253584	0.00381791	0.00142006	0.0488014
No	2	5	0.5	0.125	0.5	0.25	0.143841	0.0416667	0.25	0.050293	-0.0395508	0.0517383	0.000107207	-0.00177993	-0.0381382	-0.00560414	-0.0047709	0.00497807	0.13225	0.128137	0.12071	0.0264522	0.0686378	0.0991239	0.029303	0.0348712	0.0462502		2.10059	4.80225	0.525869	0.125013	0.49911	0.240465	0.143035	0.0414679	0.251245	0.264501	0.640686	0.0603548	0.00330652	0.0343189	0.024781	0.00421497	0.00145297	0.0115626
No	2	5	0.5	0.125	0.166667	0.25	0.143841	0.0416667	0.75	0.0490723	-0.0383301	0.0510688	-0.000659795	-0.0066243	-0.0376082	-0.00624612	-0.00442749	0.0295582	0.133853	0.128821	0.122449	0.0210887	0.156695	0.102405	0.0255776	0.0339026	0.154201		2.09814	4.80835	0.525534	0.124918	0.165563	0.240598	0.142943	0.0414822	0.772169	0.267706	0.644103	0.0612244	0.00263608	0.0261158	0.0256013	0.00367911	0.00141261	0.11565
No	2	5	0.5	0.15	0.6	0.3	0.178337	0.0416667	0.25	0.0490723	-0.0398437	0.0513529	0.000893725	0.000159407	-0.0370665	-0.00605366	-0.00612523	0.00252706	0.133396	0.134899	0.120386	0.0252032	0.0553406	0.0986807	0.0294619	0.0411018	0.0340781		2.09814	4.80078	0.525676	0.150134	0.600096	0.28888	0.177258	0.0414114	0.250632	0.266792	0.674493	0.0601928	0.00378047	0.0332044	0.0296042	0.00525415	0.00171257	0.00851952
No	2	5	0.5	0.15	0.2	0.3	0.178337	0.0416667	0.75	0.0490723	-0.0388672	0.0505253	-0.000473896	-0.00477003	-0.0373614	-0.00742698	-0.00555026	0.0176215	0.132016	0.131707	0.120489	0.0194502	0.121727	0.100014	0.026135	0.0391127	0.110936		2.09814	4.80566	0.525263	0.149929	0.199046	0.288792	0.177013	0.0414354	0.763216	0.264033	0.658536	0.0602447	0.00291753	0.0243454	0.0300041	0.00466086	0.0016297	0.0832019
No	2	5	0.5	0.15	0.3	0.3	0.178337	0.0416667	0.5	0.0493164	-0.0388184	0.05051	-0.000165184	-0.00232825	-0.0371323	-0.00707575	-0.005524	0.00832419	0.132618	0.132359	0.119736	0.0207607	0.0875657	0.100018	0.0270817	0.0394756	0.0711249		2.09863	4.80591	0.525255	0.149975	0.299302	0.28886	0.177076	0.0414365	0.504162	0.265235	0.661797	0.0598681	0.0031141	0.0262697	0.0300053	0.00482968	0.00164482	0.0355625
No	2	5	0.5	0.2	0.4	0.4	0.255413	0.0416667	0.5	0.0498047	-0.0401367	0.0504361	-5.44e-05	-0.00229505	-0.0374231	-0.0102306	-0.00782467	0.00490106	0.132435	0.143632	0.117651	0.0190651	0.0605457	0.0972572	0.03145	0.0534846	0.0446116		2.09961	4.79932	0.525218	0.199989	0.399082	0.385031	0.2528	0.0413406	0.502451	0.26487	0.718162	0.0588255	0.00381302	0.0242183	0.0389029	0.00803273	0.00222853	0.0223058
No	2	5	0.5	0.2	0.8	0.4	0.255413	0.0416667	0.25	0.0500488	-0.0397949	0.0501508	0.000869588	-0.000628128	-0.0368733	-0.00932223	-0.00781793	0.00239599	0.131185	0.144785	0.117497	0.0259381	0.0435124	0.09307	0.0329308	0.0555402	0.0235273		2.1001	4.80103	0.525075	0.200174	0.799497	0.385251	0.253032	0.0413409	0.250599	0.26237	0.723926	0.0587483	0.00518762	0.0348099	0.037228	0.00841094	0.00231417	0.00588183
No	2	5	0.5	0.2	0.266667	0.4	0.255413	0.0416667	0.75	0.0488281	-0.0393066	0.0493788	-0.00031022	-0.00342864	-0.0367826	-0.0102753	-0.00759901	0.00851635	0.13048	0.141475	0.116666	0.0173648	0.0808961	0.0970953	0.0311783	0.0525854	0.0671876		2.09766	4.80347	0.524689	0.199938	0.265752	0.385287	0.252788	0.04135	0.756387	0.26096	0.707373	0.0583332	0.00347296	0.0215723	0.0388381	0.00796334	0.00219106	0.0503907
No	2	5	0.5	0.25	0.333333	0.5	0.346574	0.0416667	0.75	0.0524902	-0.0430176	0.0515204	1.4e-05	-0.00219994	-0.0386397	-0.0145251	-0.0108532	0.00502373	0.130695	0.156835	0.116239	0.0163723	0.0604322	0.0952963	0.0397943	0.0707721	0.0469933		2.10498	4.78491	0.52576	0.250003	0.3326	0.48068	0.34154	0.0412144	0.753768	0.26139	0.784175	0.0581196	0.00409308	0.0201441	0.0476481	0.0137917	0.00294884	0.035245
No	2	5	0.5	0.25	0.5	0.5	0.346574	0.0416667	0.5	0.052002	-0.0419434	0.0507536	-2.91e-06	-0.00254659	-0.0383744	-0.0145831	-0.0102598	0.00405493	0.129954	0.156986	0.11503	0.0196101	0.0486296	0.0928593	0.0393216	0.0725011	0.0319959		2.104	4.79028	0.525377	0.249999	0.498727	0.480813	0.341519	0.0412392	0.502027	0.259908	0.784929	0.0575151	0.00490251	0.0243148	0.0464297	0.0136278	0.00302088	0.015998
No	2	5	0.5	0.25	1	0.5	0.346574	0.0416667	0.25	0.052002	-0.0397949	0.0504906	-0.000714144	-0.00455978	-0.0394138	-0.0159692	-0.00856009	0.00445385	0.129011	0.159898	0.115481	0.030101	0.0413714	0.0889267	0.0425447	0.0765677	0.0195158		2.104	4.80103	0.525245	0.249821	0.99544	0.480293	0.341039	0.04131	0.251113	0.258023	0.799488	0.0577405	0.00752525	0.0413714	0.0444633	0.0147449	0.00319032	0.00487894
No	2	5	0.5	0.3	1.2	0.6	0.458145	0.0416667	0.25	0.0522461	-0.0424805	0.0501568	0.00103429	-0.0023839	-0.0386865	-0.019578	-0.0129452	0.00382016	0.128676	0.185068	0.110987	0.0376693	0.0430543	0.0825842	0.0563862	0.108536	0.0186814		2.10449	4.7876	0.525078	0.30031	1.19714	0.576788	0.449176	0.0411273	0.250955	0.257352	0.925339	0.0554934	0.0113008	0.0516651	0.0495505	0.0258331	0.00452232	0.00467036
No	2	5	0.5	0.3	0.4	0.6	0.458145	0.0416667	0.75	0.0507812	-0.040625	0.0483766	-2.69e-05	-0.00228644	-0.0370082	-0.0190156	-0.0118043	0.00416556	0.127836	0.174329	0.110254	0.0171978	0.0515736	0.0887955	0.0503549	0.0957856	0.0376277		2.10156	4.79688	0.524188	0.299992	0.399085	0.577795	0.449433	0.0411748	0.753124	0.255673	0.871645	0.0551272	0.00515935	0.0206294	0.0532773	0.0230698	0.00399107	0.0282208
No	2	5	0.5	0.3	0.6	0.6	0.458145	0.0416667	0.5	0.0500488	-0.0404297	0.0476156	0.00037052	-0.00159744	-0.0363687	-0.0185234	-0.0120281	0.00314693	0.125478	0.174528	0.109217	0.0221399	0.0455791	0.0861425	0.0500281	0.0980245	0.0274179		2.1001	4.79785	0.523808	0.300111	0.599042	0.578179	0.449659	0.0411655	0.501573	0.250955	0.872642	0.0546085	0.00664196	0.0273475	0.0516855	0.0229202	0.00408435	0.013709
No	2	5	0.5	0.35	0.466667	0.7	0.601986	0.0416667	0.75	0.0512695	-0.0428223	0.0461747	0.000614975	-0.000508726	-0.0357171	-0.0244291	-0.0157454	0.00256188	0.121768	0.191939	0.1025	0.0187336	0.0468793	0.0818531	0.066587	0.125928	0.0317944		2.10254	4.78589	0.523087	0.350215	0.466429	0.674998	0.58728	0.0410106	0.751921	0.243536	0.959695	0.0512501	0.00655674	0.021877	0.0572972	0.0400844	0.00524699	0.0238458
No	2	5	0.5	0.35	0.7	0.7	0.601986	0.0416667	0.5	0.0480957	-0.0287598	0.043044	-0.00254266	-0.00766743	-0.0362927	-0.0285248	-0.00417398	0.00575739	0.12429	0.195757	0.101144	0.0227403	0.0363452	0.0790321	0.0645167	0.128807	0.0197146		2.09619	4.8562	0.521522	0.34911	0.694633	0.674595	0.584815	0.0414928	0.502879	0.24858	0.978785	0.050572	0.00795911	0.0254416	0.0553225	0.0388382	0.00536696	0.00985731
No	2	5	0.5	0.35	1.4	0.7	0.601986	0.0416667	0.25	0.0432129	-0.0144531	0.0388692	-0.00676247	-0.0104579	-0.0373619	-0.0344665	0.00646171	0.00372456	0.12461	0.200125	0.100228	0.0347303	0.0275924	0.0734103	0.065545	0.132931	0.0207563		2.08643	4.92773	0.519435	0.347633	1.38536	0.673847	0.581238	0.0419359	0.250931	0.24922	1.00062	0.0501141	0.0121556	0.0386294	0.0513872	0.0394572	0.0055388	0.00518907
No	2	5	0.5	0.375	0.5	0.75	0.693147	0.0416667	0.75	0.0498047	-0.0355957	0.0424052	-0.000911667	-0.00485937	-0.0348188	-0.0300496	-0.0105292	0.00516785	0.118317	0.201956	0.0949326	0.0194896	0.0443209	0.0761541	0.0756429	0.144232	0.02843		2.09961	4.82202	0.521203	0.374658	0.49757	0.723886	0.672318	0.041228	0.753876	0.236635	1.00978	0.0474663	0.0073086	0.0221604	0.0571156	0.0524317	0.00600968	0.0213225
No	2	5	0.5	0.375	1.5	0.75	0.693147	0.0416667	0.25	0.0456543	-0.0316895	0.039171	-6.79e-06	-0.00227186	-0.0317279	-0.0271376	-0.00918605	0.00222821	0.120741	0.19655	0.0940263	0.0289655	0.0150585	0.0701362	0.0747461	0.137267	0.0231		2.09131	4.84155	0.519586	0.374997	1.49659	0.726204	0.674337	0.0412839	0.250557	0.241481	0.982751	0.0470131	0.0108621	0.0225878	0.0526022	0.05181	0.00571945	0.00577499
No	2	5	0.5	0.375	0.75	0.75	0.693147	0.0416667	0.5	0.0463867	-0.0311523	0.0407067	-0.00073377	-0.00323632	-0.0330787	-0.028289	-0.00818445	0.00276927	0.12272	0.204768	0.0959693	0.020645	0.0263546	0.0752629	0.0738234	0.14339	0.0157914		2.09277	4.84424	0.520353	0.374725	0.747573	0.725191	0.673539	0.0413256	0.501385	0.24544	1.02384	0.0479846	0.00774186	0.0197659	0.0564472	0.0511705	0.0059746	0.00789572
No	2	5	0.5	0.4	1.6	0.8	0.804719	0.0416667	0.25	0.0510254	-0.0696289	0.0410373	0.0126239	0.00858183	-0.0220181	-0.00298739	-0.0463586	0.00382421	0.118055	0.226289	0.0904327	0.0436529	0.0294429	0.0720138	0.114023	0.179307	0.0260308		2.10205	4.65186	0.520519	0.40505	1.61373	0.782386	0.802315	0.0397351	0.250956	0.23611	1.13144	0.0452164	0.0174611	0.0471086	0.057611	0.0917568	0.00747114	0.00650771
No	2	5	0.5	0.4	0.8	0.8	0.804719	0.0416667	0.5	0.0498047	-0.0499512	0.0409338	0.00368507	0.00404648	-0.0298393	-0.0245858	-0.0265087	9.71e-06	0.118317	0.221847	0.0908005	0.0251986	0.0321749	0.0718031	0.0929189	0.171163	0.0178322		2.09961	4.75024	0.520467	0.401474	0.803237	0.776129	0.784934	0.0405621	0.500005	0.236635	1.10924	0.0454002	0.0100794	0.0257399	0.0574425	0.0747736	0.00713179	0.00891608
No	2	5	0.5	0.4	0.533333	0.8	0.804719	0.0416667	0.75	0.046875	-0.0291992	0.0386857	-0.00116516	-0.0046075	-0.0323205	-0.0327799	-0.00678333	0.00411635	0.118482	0.215901	0.0893938	0.0182266	0.0345184	0.0722549	0.0891906	0.164228	0.021457		2.09375	4.854	0.519343	0.399534	0.530876	0.774144	0.77834	0.041384	0.753087	0.236965	1.0795	0.0446969	0.00729063	0.0184098	0.0578039	0.0717734	0.00684282	0.0160927
No	2	5	0.5	0.45	0.6	0.9	1.15129	0.0416667	0.75	0.043457	-0.0252441	0.0281809	-0.000901376	-0.00363885	-0.0239616	-0.0176888	-0.00633944	0.00366276	0.102775	0.255888	0.0724533	0.025631	0.0435471	0.0669596	0.248371	0.235217	0.0242019		2.08691	4.87378	0.51409	0.449594	0.597817	0.878435	1.13093	0.0414025	0.752747	0.20555	1.27944	0.0362266	0.0115339	0.0261283	0.0602636	0.285947	0.00980072	0.0181514
No	2	5	0.5	0.45	0.9	0.9	1.15129	0.0416667	0.5	0.041748	0.0027832	0.0301761	-0.00581761	-0.00869006	-0.0308794	-0.0620445	0.0222928	0.00298353	0.107814	0.244359	0.0731442	0.0245928	0.0212776	0.0622499	0.249449	0.21376	0.0183631		2.0835	5.01392	0.515088	0.447382	0.892179	0.872208	1.07986	0.0425955	0.501492	0.215627	1.2218	0.0365721	0.0110668	0.0191499	0.0560249	0.287189	0.00890666	0.00918155
No	2	5	0.5	0.45	1.8	0.9	1.15129	0.0416667	0.25	0.0424805	0.012207	0.0308137	-0.0116521	-0.0099501	-0.0378794	-0.0773655	0.0320509	-0.00175061	0.107811	0.236268	0.0725783	0.0364005	0.00915361	0.0572541	0.219621	0.202816	0.0348009		2.08496	5.06104	0.515407	0.444757	1.78209	0.865909	1.06222	0.0430021	0.249562	0.215621	1.18134	0.0362892	0.0163802	0.0164765	0.0515287	0.252848	0.00845065	0.00870022
No	2	5	0.5	0.475	0.95	0.95	1.49787	0.0416667	0.5	0.0437012	-0.0443848	0.0234086	0.00493865	0.00642605	-0.0146665	-0.16516	-0.0287041	-0.00132989	0.0999603	0.261541	0.0642825	0.032123	0.0313763	0.0627835	0.500332	0.249569	0.0183004		2.0874	4.77808	0.511704	0.477346	0.956105	0.936067	1.25048	0.0404707	0.499335	0.199921	1.3077	0.0321413	0.0152584	0.0298075	0.0596443	0.74943	0.0103987	0.00915018
No	2	5	0.5	0.475	1.9	0.95	1.49787	0.0416667	0.25	0.0407715	-0.029248	0.020917	0.00748082	0.00857595	-0.0104987	-0.286436	-0.0164865	-0.00149585	0.102984	0.250442	0.0612167	0.0537861	0.0314433	0.068289	0.560889	0.233402	0.0337975		2.08154	4.85376	0.510459	0.478553	1.91629	0.940026	1.06882	0.0409797	0.249626	0.205968	1.25221	0.0306083	0.0255484	0.0597423	0.0648746	0.840136	0.00972508	0.00844937
No	2	5	0.5	0.475	0.633333	0.95	1.49787	0.0416667	0.75	0.0444336	0.00620117	0.029652	-0.0044814	-0.00775592	-0.029796	-0.113644	0.0274218	0.00355495	0.103542	0.267973	0.0653787	0.0195638	0.0240896	0.056306	0.304312	0.248462	0.0177226		2.08887	5.03101	0.514826	0.472871	0.628421	0.921694	1.32764	0.0428092	0.752666	0.207084	1.33987	0.0326893	0.0092928	0.0152567	0.0534907	0.455819	0.0103526	0.0132919
No	2	5	0.5	0.495	0.66	0.99	2.30259	0.0416667	0.75	0.0725098	0.0213867	0.0441468	-0.00576114	-0.00625324	-0.0456447	-0.468093	0.0557518	0.00135714	0.116628	0.319579	0.0565557	0.0283334	0.0433201	0.0471443	0.321695	0.3031	0.0252692		2.14502	5.10693	0.522073	0.492148	0.655873	0.944812	1.22476	0.0439897	0.751018	0.233257	1.59789	0.0282779	0.014025	0.0285913	0.0466729	0.740729	0.0126291	0.0189519
No	2	5	0.5	0.495	0.99	0.99	2.30259	0.0416667	0.5	0.0510254	0.0764648	0.0374265	-0.017069	-0.0171124	-0.0503295	-0.406553	0.107647	9.61e-05	0.106073	0.280525	0.057656	0.0269417	0.0187955	0.0463115	0.266763	0.263825	0.0223567		2.10205	5.38232	0.518713	0.486551	0.973059	0.940174	1.36646	0.046152	0.500048	0.212145	1.40262	0.028828	0.0133361	0.0186076	0.0458484	0.614244	0.0109927	0.0111784
No	2	5	0.5	0.495	1.98	0.99	2.30259	0.0416667	0.25	0.0493164	0.086377	0.0373	-0.0310467	-0.0179852	-0.063969	-0.457578	0.117433	-0.0132963	0.10486	0.256626	0.0597074	0.040752	0.00876055	0.0486569	0.261807	0.236261	0.0406199		2.09863	5.43188	0.51865	0.479632	1.94439	0.926671	1.24897	0.0465597	0.246676	0.20972	1.28313	0.0298537	0.0201722	0.0173459	0.0481704	0.602834	0.00984419	0.010155
Yes	2	5	0.5	0.005	0.01	0.01	0.00502517	0.0416667	0.5	0.0554199	-0.0449219	0.0595033	0.0948363	19.198	0.0427066	0.095584	-0.00180679	1.70104	0.135018	0.109748	0.128137	0.332642	29.3458	0.324884	0.335354	0.0166717	5.73677		2.11084	4.77539	0.529752	0.00547418	0.20198	0.0104271	0.00550549	0.0415914	1.35052	0.270036	0.548738	0.0640683	0.00166321	0.293458	0.00324884	0.00168521	0.000694653	2.86839
Yes	2	5	0.5	0.005	0.02	0.01	0.00502517	0.0416667	0.25	0.0546875	-0.0443848	0.0589711	0.0941048	9.5244	0.0421447	0.0948644	-0.00177071	4.18868	0.135091	0.109888	0.128208	0.338275	15.1156	0.328549	0.341014	0.0166654	11.1979		2.10938	4.77808	0.529486	0.00547052	0.210488	0.0104214	0.00550188	0.0415929	1.29717	0.270182	0.549441	0.0641039	0.00169138	0.302312	0.00328549	0.00171365	0.000694391	2.79947
Yes	2	5	0.5	0.005	0.00666667	0.01	0.00502517	0.0416667	0.75	0.0554199	-0.0449707	0.0595414	0.0959013	29.0126	0.0436976	0.096653	-0.00181923	0.830391	0.135018	0.109739	0.128122	0.332065	43.8283	0.324479	0.334777	0.0166732	3.86384		2.11084	4.77515	0.529771	0.00547951	0.200084	0.010437	0.00551087	0.0415909	1.37279	0.270036	0.548693	0.0640609	0.00166032	0.292188	0.00324479	0.00168231	0.000694715	2.89788
Yes	2	5	0.5	0.0125	0.025	0.025	0.0126589	0.0416667	0.5	0.0527344	-0.0416504	0.0565391	-0.00545027	3.17743	-0.0482185	-0.0058851	-0.00114571	4.86499	0.134056	0.110247	0.127341	0.128296	5.13807	0.148625	0.129731	0.0171954	13.4134		2.10547	4.79175	0.52827	0.0124319	0.104436	0.0237945	0.0125844	0.0416189	2.9325	0.268112	0.551235	0.0636704	0.00160369	0.128452	0.00371563	0.00164225	0.000716474	6.70668
Yes	2	5	0.5	0.0125	0.05	0.025	0.0126589	0.0416667	0.25	0.0517578	-0.0407715	0.0555995	-0.0105581	1.43442	-0.0526173	-0.0110269	-0.00101488	9.15476	0.133525	0.109911	0.126796	0.134846	2.78026	0.151908	0.136334	0.0172928	24.8551		2.10352	4.79614	0.5278	0.012368	0.121721	0.0236846	0.0125193	0.0416244	2.53869	0.26705	0.549553	0.063398	0.00168558	0.139013	0.00379771	0.00172584	0.000720535	6.21377
Yes	2	5	0.5	0.0125	0.0166667	0.025	0.0126589	0.0416667	0.75	0.0529785	-0.0419922	0.0568563	-0.00366991	4.9232	-0.0466396	-0.00409084	-0.00118992	2.96808	0.134187	0.110151	0.127326	0.126002	7.49311	0.147923	0.127431	0.0171389	9.02707		2.10596	4.79004	0.528428	0.0124541	0.09872	0.023834	0.0126071	0.0416171	2.97606	0.268375	0.550753	0.0636632	0.00157502	0.124885	0.00369808	0.00161314	0.000714119	6.7703
Yes	2	5	0.5	0.025	0.05	0.05	0.0256466	0.0416667	0.5	0.0517578	-0.0404297	0.0557436	-0.0331452	0.857668	-0.0733194	-0.0348658	-0.000710045	5.24496	0.134436	0.111524	0.126921	0.0767327	1.74187	0.116183	0.0781209	0.0183145	19.5955		2.10352	4.79785	0.527872	0.0241714	0.0928834	0.046334	0.0247525	0.0416371	3.12248	0.268872	0.557622	0.0634604	0.00191832	0.0870937	0.00580913	0.00200354	0.000763102	9.79773
Yes	2	5	0.5	0.025	0.1	0.05	0.0256466	0.0416667	0.25	0.0510254	-0.0396484	0.054803	-0.0368023	0.376231	-0.07628	-0.0385635	-0.000709085	3.50027	0.134035	0.111301	0.126477	0.0841848	0.994887	0.119046	0.0856982	0.0184769	22.3492		2.10205	4.80176	0.527402	0.0240799	0.137623	0.046186	0.0246576	0.0416371	1.12507	0.268069	0.556506	0.0632386	0.00210462	0.0994887	0.0059523	0.00219787	0.000769871	5.58731
Yes	2	5	0.5	0.025	0.0333333	0.05	0.0256466	0.0416667	0.75	0.052002	-0.0405762	0.0558812	-0.0309705	1.38598	-0.071274	-0.0326541	-0.000731171	4.72192	0.134569	0.111548	0.126867	0.0734965	2.45197	0.115036	0.0748305	0.018278	15.307		2.104	4.79712	0.527941	0.0242257	0.0795327	0.0464363	0.0248092	0.0416362	4.29144	0.269138	0.557739	0.0634336	0.00183741	0.0817322	0.00575182	0.00191915	0.000761585	11.4803
Yes	2	5	0.5	0.05	0.1	0.1	0.0526803	0.0416667	0.5	0.0507812	-0.0397461	0.0544191	-0.0399833	0.348893	-0.0785347	-0.0439596	-0.00141186	0.824634	0.134355	0.114062	0.125663	0.0492337	0.609123	0.103996	0.0507583	0.0203137	11.4448		2.10156	4.80127	0.52721	0.0480008	0.134889	0.0921465	0.0503645	0.0416078	0.912317	0.268709	0.570309	0.0628313	0.00246168	0.0609123	0.0103996	0.00267396	0.000846404	5.72238
Yes	2	5	0.5	0.05	0.2	0.1	0.0526803	0.0416667	0.25	0.0510254	-0.040332	0.0547619	-0.0388297	0.189994	-0.0778044	-0.0427633	-0.00169321	-0.126365	0.134489	0.11392	0.125709	0.0518425	0.32718	0.104539	0.0534471	0.0201899	0.306669		2.10205	4.79834	0.527381	0.0480585	0.237999	0.0922196	0.0504275	0.0415961	0.218409	0.268978	0.569601	0.0628545	0.00259212	0.065436	0.0104539	0.00281561	0.000841246	0.0766673
Yes	2	5	0.5	0.05	0.0666667	0.1	0.0526803	0.0416667	0.75	0.0517578	-0.0401367	0.0550664	-0.0399309	0.518482	-0.0790027	-0.0439358	-0.00117828	0.879336	0.133981	0.113903	0.125652	0.0477246	0.874934	0.103708	0.04924	0.0204705	10.2021		2.10352	4.79932	0.527533	0.0480035	0.101232	0.0920997	0.0503657	0.0416176	1.4095	0.267963	0.569517	0.0628258	0.00238623	0.058329	0.0103708	0.00259398	0.000852936	7.65161
Yes	2	5	0.5	0.1	0.2	0.2	0.111572	0.0416667	0.5	0.0527344	-0.0418945	0.0555149	-0.0391403	0.191163	-0.0785376	-0.0479108	-0.00319477	-0.172767	0.134964	0.120313	0.124356	0.0310751	0.200013	0.0995976	0.0332903	0.0246138	0.127877		2.10547	4.79053	0.527757	0.096086	0.238233	0.184292	0.106226	0.0415336	0.413617	0.269927	0.601567	0.0621782	0.00310751	0.0400025	0.0199195	0.00371426	0.00102558	0.0639386
Yes	2	5	0.5	0.1	0.4	0.2	0.111572	0.0416667	0.25	0.0524902	-0.0419922	0.0555987	-0.0376705	0.109182	-0.0773096	-0.046314	-0.00334259	-0.125809	0.135285	0.120887	0.124843	0.0346109	0.115492	0.099351	0.0366234	0.0248629	0.0651213		2.10498	4.79004	0.527799	0.0962329	0.443673	0.184538	0.106404	0.0415274	0.218548	0.270569	0.604434	0.0624217	0.00346109	0.0461968	0.0198702	0.00408614	0.00103596	0.0162803
Yes	2	5	0.5	0.1	0.133333	0.2	0.111572	0.0416667	0.75	0.0517578	-0.040918	0.0545606	-0.0399355	0.270517	-0.0784571	-0.048687	-0.00296939	-0.203717	0.134436	0.119816	0.123942	0.0300286	0.286208	0.099699	0.0324048	0.0244226	0.200553		2.10352	4.79541	0.52728	0.0960064	0.169402	0.184309	0.10614	0.0415429	0.597213	0.268872	0.599082	0.061971	0.00300286	0.0381611	0.0199398	0.00361546	0.00101761	0.150415
Yes	2	5	0.5	0.125	0.25	0.25	0.143841	0.0416667	0.5	0.0534668	-0.0431152	0.0562816	-0.0387061	0.158649	-0.0786649	-0.0501977	-0.00417477	-0.159683	0.134902	0.123384	0.124938	0.0277839	0.144996	0.0993662	0.0311138	0.0273833	0.0870745		2.10693	4.78442	0.528141	0.120162	0.289662	0.230334	0.136621	0.0414927	0.420159	0.269803	0.61692	0.0624691	0.00347298	0.036249	0.0248415	0.00447544	0.00114097	0.0435373
Yes	2	5	0.5	0.125	0.5	0.25	0.143841	0.0416667	0.25	0.0544434	-0.0449219	0.0578279	-0.0361084	0.0955404	-0.0776797	-0.0475056	-0.00485621	-0.116848	0.135865	0.124446	0.125902	0.0316893	0.085362	0.0984233	0.0341188	0.0279228	0.04429		2.10889	4.77539	0.528914	0.120486	0.54777	0.23058	0.137008	0.0414643	0.220788	0.27173	0.622232	0.0629508	0.00396116	0.042681	0.0246058	0.00490768	0.00116345	0.0110725
Yes	2	5	0.5	0.125	0.166667	0.25	0.143841	0.0416667	0.75	0.0529785	-0.0424316	0.0554553	-0.0393894	0.22445	-0.0787165	-0.0508859	-0.00398913	-0.195717	0.133732	0.12225	0.123951	0.0261409	0.202544	0.0987099	0.0295925	0.0270715	0.12392		2.10596	4.78784	0.527728	0.120076	0.204075	0.230321	0.136522	0.0415005	0.603212	0.267464	0.611252	0.0619756	0.00326761	0.0337574	0.0246775	0.00425661	0.00112798	0.0929399
Yes	2	5	0.5	0.15	0.3	0.3	0.178337	0.0416667	0.5	0.0524902	-0.0432617	0.0559778	-0.0384895	0.135792	-0.0781684	-0.0528674	-0.00507228	-0.147387	0.135285	0.127067	0.125399	0.025115	0.109679	0.0986528	0.0297571	0.0306381	0.0638969		2.10498	4.78369	0.527989	0.144227	0.340738	0.276549	0.168909	0.0414553	0.426307	0.270569	0.635335	0.0626997	0.00376725	0.0329037	0.0295958	0.0053068	0.00127659	0.0319484
Yes	2	5	0.5	0.15	0.6	0.3	0.178337	0.0416667	0.25	0.0568848	-0.047998	0.0596645	-0.0345396	0.0867785	-0.0779471	-0.0489647	-0.00659486	-0.109578	0.134861	0.126778	0.125779	0.0304703	0.0701642	0.0967854	0.0338064	0.0313939	0.0337565		2.11377	4.76001	0.529832	0.144819	0.652067	0.276616	0.169605	0.0413919	0.222606	0.269722	0.63389	0.0628895	0.00457054	0.0420985	0.0290356	0.00602894	0.00130808	0.00843912
Yes	2	5	0.5	0.15	0.2	0.3	0.178337	0.0416667	0.75	0.0522461	-0.0422852	0.0547443	-0.0389559	0.193105	-0.0777098	-0.053234	-0.00481754	-0.182709	0.132876	0.125094	0.123813	0.0239521	0.155387	0.0981244	0.0291658	0.0302585	0.0926511		2.10449	4.78857	0.527372	0.144157	0.238621	0.276687	0.168844	0.0414659	0.612968	0.265752	0.62547	0.0619065	0.00359282	0.0310773	0.0294373	0.00520135	0.00126077	0.0694883
Yes	2	5	0.5	0.2	0.4	0.4	0.255413	0.0416667	0.5	0.0544434	-0.0465332	0.056635	-0.0375359	0.109232	-0.0785248	-0.0589154	-0.0076705	-0.12955	0.131296	0.129528	0.121507	0.0224702	0.0753685	0.0950644	0.0321499	0.0373394	0.0416594		2.10889	4.76733	0.528318	0.192493	0.443693	0.36859	0.240365	0.0413471	0.435225	0.262591	0.647641	0.0607534	0.00449405	0.0301474	0.0380258	0.0082115	0.00155581	0.0208297
Yes	2	5	0.5	0.2	0.8	0.4	0.255413	0.0416667	0.25	0.0561523	-0.05	0.0589056	-0.0328695	0.0730472	-0.0763776	-0.0538313	-0.00953539	-0.097723	0.13312	0.132066	0.121933	0.0291509	0.0528556	0.0934503	0.0355787	0.0392466	0.0230437		2.1123	4.75	0.529453	0.193426	0.858438	0.369449	0.241664	0.0412694	0.225569	0.26624	0.66033	0.0609667	0.00583018	0.0422845	0.0373801	0.00908726	0.00163528	0.00576092
Yes	2	5	0.5	0.2	0.266667	0.4	0.255413	0.0416667	0.75	0.0551758	-0.046875	0.0572023	-0.0380692	0.153077	-0.0792751	-0.0596175	-0.0077053	-0.160706	0.131687	0.130185	0.122476	0.0206094	0.101223	0.0961475	0.0312697	0.0371955	0.0585747		2.11035	4.76562	0.528601	0.192386	0.307487	0.36829	0.240186	0.0413456	0.62947	0.263373	0.650927	0.0612378	0.00412187	0.0269928	0.038459	0.00798669	0.00154981	0.0439311
Yes	2	5	0.5	0.25	0.5	0.5	0.346574	0.0416667	0.5	0.0559082	-0.051416	0.0588022	-0.0353709	0.0972869	-0.078354	-0.0653801	-0.0118362	-0.119349	0.133452	0.139055	0.121635	0.0218251	0.0587413	0.0947297	0.0390195	0.0472538	0.0300858		2.11182	4.74292	0.529401	0.241157	0.548643	0.460823	0.323915	0.0411735	0.440325	0.266903	0.695276	0.0608175	0.00545628	0.0293706	0.0473649	0.0135231	0.00196891	0.0150429
Yes	2	5	0.5	0.25	1	0.5	0.346574	0.0416667	0.25	0.0559082	-0.0518555	0.0583293	-0.0312955	0.0649887	-0.0746763	-0.0602135	-0.0126876	-0.0899742	0.132072	0.139041	0.121185	0.0286464	0.041152	0.0911425	0.040248	0.0481766	0.0169474		2.11182	4.74072	0.529165	0.242176	1.06499	0.462662	0.325705	0.041138	0.227506	0.264145	0.695207	0.0605925	0.0071616	0.041152	0.0455712	0.0139489	0.00200736	0.00423684
Yes	2	5	0.5	0.25	0.333333	0.5	0.346574	0.0416667	0.75	0.0537109	-0.047168	0.0556057	-0.03798	0.125718	-0.0783758	-0.0679322	-0.00971043	-0.142451	0.130432	0.136634	0.118814	0.0195191	0.0774897	0.0936277	0.0381497	0.0462424	0.0438064		2.10742	4.76416	0.527803	0.240505	0.375239	0.460812	0.32303	0.0412621	0.643162	0.260865	0.683168	0.059407	0.00487979	0.0258299	0.0468139	0.0132217	0.00192677	0.0328548
Yes	2	5	0.5	0.3	0.6	0.6	0.458145	0.0416667	0.5	0.0588379	-0.0569336	0.0611136	-0.0343577	0.0858355	-0.0797194	-0.076499	-0.0163703	-0.109587	0.132186	0.14853	0.121009	0.0229894	0.0517979	0.0925487	0.049782	0.0592855	0.0247588		2.11768	4.71533	0.530557	0.289693	0.651501	0.552168	0.423098	0.0409846	0.445206	0.264372	0.742652	0.0605043	0.00689682	0.0310787	0.0555292	0.0228074	0.00247023	0.0123794
Yes	2	5	0.5	0.3	1.2	0.6	0.458145	0.0416667	0.25	0.0566406	-0.0555176	0.059095	-0.0300079	0.0585686	-0.0744739	-0.0699039	-0.0167986	-0.0834748	0.132913	0.14909	0.120695	0.0304368	0.0359199	0.0886632	0.0495165	0.0603752	0.015479		2.11328	4.72241	0.529547	0.290998	1.27028	0.555316	0.426119	0.0409667	0.229131	0.265826	0.74545	0.0603474	0.00913105	0.0431039	0.0531979	0.0226858	0.00251563	0.00386976
Yes	2	5	0.5	0.3	0.4	0.6	0.458145	0.0416667	0.75	0.0556641	-0.0508789	0.0567069	-0.0371802	0.110137	-0.0788944	-0.0787715	-0.0131572	-0.130914	0.129611	0.144239	0.117577	0.0188076	0.0610611	0.0915573	0.0487049	0.056853	0.0333423		2.11133	4.74561	0.528353	0.288846	0.444055	0.552663	0.422057	0.0411185	0.651815	0.259222	0.721195	0.0587883	0.00564229	0.0244244	0.0549344	0.0223139	0.00236888	0.0250067
Yes	2	5	0.5	0.35	0.7	0.7	0.601986	0.0416667	0.5	0.0568848	-0.0553223	0.0578551	-0.0344046	0.0761045	-0.0774456	-0.0909321	-0.0180809	-0.102156	0.132579	0.156526	0.118181	0.0212239	0.0389632	0.0897066	0.064622	0.0704128	0.0176936		2.11377	4.72339	0.528928	0.337958	0.753273	0.645788	0.547247	0.0409133	0.448922	0.265157	0.782631	0.0590903	0.00742837	0.0272743	0.0627946	0.0389016	0.00293387	0.00884681
Yes	2	5	0.5	0.35	1.4	0.7	0.601986	0.0416667	0.25	0.0644531	-0.0726563	0.0655357	-0.0225449	0.0624841	-0.0733738	-0.0773123	-0.0294404	-0.0799593	0.132107	0.156513	0.119439	0.029644	0.0285133	0.086416	0.0636783	0.072116	0.0170425		2.12891	4.63672	0.532768	0.342109	1.48748	0.648638	0.555445	0.04044	0.23001	0.264214	0.782567	0.0597197	0.0103754	0.0399186	0.0604912	0.0383335	0.00300483	0.00426063
Yes	2	5	0.5	0.35	0.466667	0.7	0.601986	0.0416667	0.75	0.0593262	-0.0583496	0.0602159	-0.0355901	0.101337	-0.0803791	-0.0939326	-0.0191535	-0.122971	0.131504	0.156394	0.118744	0.0193017	0.0541706	0.0912533	0.0662366	0.0707629	0.0286379		2.11865	4.70825	0.530108	0.337543	0.513957	0.643735	0.54544	0.0408686	0.657772	0.263009	0.78197	0.0593721	0.00675559	0.0252796	0.0638773	0.0398735	0.00294845	0.0214784
Yes	2	5	0.5	0.375	0.75	0.75	0.693147	0.0416667	0.5	0.059082	-0.0621582	0.0600328	-0.0320206	0.0770908	-0.0772976	-0.0992466	-0.0238424	-0.100829	0.131846	0.163178	0.117973	0.0222668	0.0375611	0.0879837	0.0746317	0.0788812	0.0168287		2.11816	4.68921	0.530016	0.362992	0.807818	0.692027	0.624355	0.0406732	0.449585	0.263692	0.81589	0.0589865	0.00835007	0.0281708	0.0659878	0.0517307	0.00328672	0.00841433
Yes	2	5	0.5	0.375	1.5	0.75	0.693147	0.0416667	0.25	0.0686035	-0.084082	0.0701391	-0.0181988	0.0638917	-0.0736858	-0.0837389	-0.0385603	-0.0770594	0.129765	0.167488	0.120956	0.0397987	0.0407374	0.0846504	0.079994	0.0864768	0.0182004		2.13721	4.57959	0.53507	0.368175	1.59584	0.694736	0.635104	0.04006	0.230735	0.25953	0.837441	0.060478	0.0149245	0.0611062	0.0634878	0.0554476	0.0036032	0.0045501
Yes	2	5	0.5	0.375	0.5	0.75	0.693147	0.0416667	0.75	0.0617676	-0.0620117	0.0614641	-0.0352253	0.0963142	-0.0814435	-0.105626	-0.0221148	-0.118774	0.129906	0.16195	0.117467	0.0200884	0.052256	0.0892452	0.0758377	0.0790576	0.0265255		2.12354	4.68994	0.530732	0.361791	0.548157	0.688917	0.619933	0.0407452	0.66092	0.259813	0.80975	0.0587336	0.00753317	0.026128	0.0669339	0.0525667	0.00329407	0.0198942
Yes	2	5	0.5	0.4	0.8	0.8	0.804719	0.0416667	0.5	0.0661621	-0.0733398	0.0651892	-0.0302946	0.0756934	-0.0805297	-0.11494	-0.0312041	-0.097876	0.128676	0.168727	0.117254	0.026536	0.0448525	0.0858959	0.0890168	0.0901194	0.0189468		2.13232	4.6333	0.532595	0.387882	0.860555	0.735576	0.712225	0.0403665	0.451062	0.257353	0.843637	0.058627	0.0106144	0.035882	0.0687167	0.0716335	0.00375497	0.0094734
Yes	2	5	0.5	0.4	1.6	0.8	0.804719	0.0416667	0.25	0.0644531	-0.0743164	0.0640918	-0.0231509	0.0545561	-0.073867	-0.101331	-0.0337164	-0.0736473	0.130246	0.175347	0.117093	0.045359	0.044688	0.0822491	0.100073	0.0979056	0.0196361		2.12891	4.62842	0.532046	0.39074	1.68729	0.740906	0.723176	0.0402618	0.231588	0.260492	0.876735	0.0585467	0.0181436	0.0715009	0.0657993	0.0805305	0.0040794	0.00490903
Yes	2	5	0.5	0.4	0.533333	0.8	0.804719	0.0416667	0.75	0.0588379	-0.0589355	0.0582883	-0.0354926	0.0907952	-0.0791886	-0.116927	-0.0220273	-0.114983	0.131259	0.166963	0.115639	0.018818	0.0437506	0.0881534	0.0933312	0.0850289	0.021349		2.11768	4.70532	0.529144	0.385803	0.581757	0.736649	0.710625	0.0407489	0.663763	0.262519	0.834816	0.0578196	0.00752719	0.0233337	0.0705227	0.0751054	0.00354287	0.0160118
Yes	2	5	0.5	0.45	0.9	0.9	1.15129	0.0416667	0.5	0.0627441	-0.0759277	0.0603747	-0.0289202	0.0716501	-0.0758146	-0.153138	-0.0377437	-0.0936803	0.126577	0.174942	0.111417	0.0217603	0.0267619	0.0819522	0.155331	0.101847	0.0138499		2.12549	4.62036	0.530187	0.436986	0.964485	0.831767	0.974986	0.040094	0.45316	0.253153	0.874709	0.0557084	0.00979212	0.0240857	0.073757	0.178831	0.00424364	0.00692495
Yes	2	5	0.5	0.45	1.8	0.9	1.15129	0.0416667	0.25	0.0708008	-0.107324	0.0698662	-0.00822301	0.06523	-0.0652734	-0.114326	-0.0637885	-0.0691277	0.127865	0.186207	0.114959	0.0435057	0.0328864	0.0794471	0.163366	0.115105	0.0233556		2.1416	4.46338	0.534933	0.4463	1.91741	0.841254	1.01967	0.0390088	0.232718	0.255731	0.931033	0.0574794	0.0195776	0.0591955	0.0715024	0.188082	0.00479605	0.00583889
Yes	2	5	0.5	0.45	0.6	0.9	1.15129	0.0416667	0.75	0.0617676	-0.0668457	0.0588843	-0.034406	0.0842631	-0.0796969	-0.164025	-0.0296738	-0.108548	0.126092	0.178678	0.110773	0.0223467	0.0477186	0.0827428	0.156759	0.106187	0.0222727		2.12354	4.66577	0.529442	0.434517	0.650558	0.828273	0.962452	0.0404303	0.668589	0.252183	0.893388	0.0553864	0.010056	0.0286312	0.0744686	0.180476	0.00442446	0.0167045
Yes	2	5	0.5	0.475	0.95	0.95	1.49787	0.0416667	0.5	0.0649414	-0.0830566	0.0610241	-0.027856	0.0691297	-0.0763881	-0.210071	-0.0447568	-0.0902273	0.12176	0.18989	0.107898	0.0330232	0.0462506	0.0775483	0.207186	0.125799	0.0170376		2.12988	4.58472	0.530512	0.461768	1.01567	0.877431	1.18321	0.0398018	0.454886	0.243521	0.949449	0.0539491	0.015686	0.043938	0.0736709	0.310338	0.00524164	0.00851881
Yes	2	5	0.5	0.475	1.9	0.95	1.49787	0.0416667	0.25	0.0627441	-0.0839844	0.0585086	-0.0196029	0.050108	-0.0677026	-0.210508	-0.0476559	-0.0666582	0.12365	0.195175	0.104785	0.0538909	0.0424559	0.0752007	0.309841	0.133752	0.0261237		2.12549	4.58008	0.529254	0.465689	1.99521	0.885683	1.18255	0.039681	0.233335	0.247299	0.975873	0.0523927	0.0255982	0.0806663	0.0714406	0.464101	0.005573	0.00653093
Yes	2	5	0.5	0.475	0.633333	0.95	1.49787	0.0416667	0.75	0.0646973	-0.0733887	0.0589561	-0.0335231	0.0824421	-0.079628	-0.238087	-0.0353299	-0.106748	0.120125	0.17573	0.106249	0.0189126	0.0333718	0.0783719	0.178189	0.109863	0.0154599		2.12939	4.63306	0.529478	0.459077	0.685547	0.874353	1.14124	0.0401946	0.669939	0.24025	0.878652	0.0531244	0.00898351	0.0211355	0.0744533	0.266903	0.00457762	0.0115949
Yes	2	5	0.5	0.4875	0.975	0.975	1.84444	0.0416667	0.5	0.0695801	-0.0978516	0.063574	-0.024191	0.0735618	-0.0752473	-0.279102	-0.0569188	-0.0908843	0.1184	0.179817	0.105706	0.0254825	0.0302309	0.0760231	0.206781	0.117929	0.0143038		2.13916	4.51074	0.531787	0.475707	1.04672	0.901634	1.32965	0.0392951	0.454558	0.236799	0.899086	0.0528532	0.0124227	0.0294752	0.0741225	0.381395	0.00491373	0.0071519
Yes	2	5	0.5	0.4875	1.95	0.975	1.84444	0.0416667	0.25	0.0739746	-0.123682	0.0697544	-0.00354301	0.0637289	-0.0624488	-0.280051	-0.0804293	-0.0635598	0.123858	0.19991	0.106382	0.0532497	0.039371	0.0738741	0.365984	0.139207	0.027326		2.14795	4.38159	0.534877	0.485773	2.07427	0.914112	1.3279	0.0383154	0.23411	0.247716	0.999551	0.0531909	0.0259592	0.0767735	0.0720272	0.675035	0.00580028	0.00683149
Yes	2	5	0.5	0.4875	0.65	0.975	1.84444	0.0416667	0.75	0.0637207	-0.0689941	0.0564541	-0.0355398	0.075336	-0.0800959	-0.309101	-0.0318701	-0.102461	0.114414	0.175078	0.101653	0.0223641	0.0425501	0.0751332	0.202148	0.116521	0.0188518		2.12744	4.65503	0.528227	0.470174	0.698968	0.896906	1.27432	0.0403387	0.673154	0.228828	0.875391	0.0508267	0.0109025	0.0276576	0.0732549	0.37285	0.00485505	0.0141388
Yes	2	5	0.5	0.495	0.99	0.99	2.30259	0.0416667	0.5	0.0673828	-0.0862305	0.058964	-0.0282479	0.0663242	-0.075615	-0.381235	-0.0472092	-0.0886351	0.113647	0.169229	0.100646	0.020455	0.0197054	0.0727415	0.191673	0.11104	0.0134959		2.13477	4.56885	0.529482	0.481017	1.05566	0.915141	1.42476	0.0396996	0.455682	0.227294	0.846146	0.0503229	0.0101252	0.0195084	0.0720141	0.441343	0.00462665	0.00674797
Yes	2	5	0.5	0.495	1.98	0.99	2.30259	0.0416667	0.25	0.0766602	-0.12749	0.0699811	-0.00358586	0.0630975	-0.0627189	-0.407182	-0.0825197	-0.0628671	0.119435	0.182267	0.102918	0.0403702	0.0241794	0.0697124	0.308464	0.124425	0.0273707		2.15332	4.36255	0.534991	0.493225	2.10493	0.927908	1.36501	0.0382283	0.234283	0.238871	0.911336	0.0514592	0.0199833	0.0478751	0.0690153	0.710265	0.00518439	0.00684268
Yes	2	5	0.5	0.495	0.66	0.99	2.30259	0.0416667	0.75	0.0673828	-0.0825684	0.0598319	-0.0322721	0.0815094	-0.0799342	-0.416186	-0.0433115	-0.104394	0.114183	0.179521	0.102285	0.0246542	0.047487	0.0752963	0.225684	0.123035	0.0207684		2.13477	4.58716	0.529916	0.479025	0.713796	0.910865	1.34428	0.039862	0.671705	0.228365	0.897606	0.0511427	0.0122038	0.0313414	0.0745434	0.519656	0.00512647	0.0155763
