# Supplementary material for: Quantitative PET imaging and modeling of molecular blood-brain barrier permeability
Source: Nat Commun. 2025 Mar 30;16:3076. doi: 10.1038/s41467-025-58356-7 (PMC11955546; doi:10.1038/s41467-025-58356-7)
Supplement: Supplementary file 4 — Source Data [file 41467_2025_58356_MOESM4_ESM.zip › SourceData/SourceData-SupplementaryFigure3.xlsx]

## Sheet: SupplementaryFigure3a
	Normalized Sensitivity Function
Time [s]	td	Tc	CBF	K1	k2
0.5	0	0	0	0	0
1.5	0	0	0	0	0
2.5	0	0	0	0	0
3.5	-3.36071	0	1	0	0
4.5	-2.27146	0	1	0	0
5.5	-1.69986	0	1	0	0
6.5	-1.28404	0	1	0	0
7.5	-0.950713	0.0526202	1	0	0
8.5	-0.69559	0.113139	0.993146	0.00685412	-1.42695e-05
9.5	-0.489775	0.191576	0.982001	0.0179992	-5.84715e-05
10.5	-0.320834	0.311466	0.963183	0.0368167	-0.000154487
11.5	-0.184244	0.448097	0.935788	0.0642123	-0.000336559
12.5	-0.0719655	0.577163	0.899212	0.100788	-0.000649607
13.5	0.0174038	0.676995	0.853855	0.146145	-0.00115133
14.5	0.0791941	0.733485	0.801048	0.198952	-0.00190593
15.5	0.114961	0.753027	0.741777	0.258223	-0.00297125
16.5	0.133713	0.749387	0.676826	0.323174	-0.00439846
17.5	0.139355	0.720988	0.608054	0.391946	-0.006234
18.5	0.129873	0.660387	0.539886	0.460114	-0.00848168
19.5	0.110415	0.579504	0.477333	0.522667	-0.0110728
20.5	0.0915822	0.503822	0.421673	0.578327	-0.013932
21.5	0.0760866	0.441584	0.372046	0.627954	-0.0170218
22.5	0.0609245	0.385195	0.329175	0.670825	-0.0202869
23.5	0.0461444	0.334531	0.29356	0.70644	-0.0236449
24.5	0.0324662	0.29244	0.264792	0.735208	-0.0270371
25.5	0.0194642	0.257135	0.242874	0.757126	-0.0303946
26.5	0.0078471	0.228518	0.227303	0.772697	-0.0336589
27.5	-0.00227794	0.206117	0.21723	0.78277	-0.0367967
28.5	-0.0102902	0.188998	0.211992	0.788008	-0.0397748
29.5	-0.0144502	0.177597	0.209991	0.790009	-0.0426126
30.5	-0.0157673	0.171601	0.209049	0.790951	-0.0453845
31.5	-0.0170056	0.169218	0.208551	0.791449	-0.048109
32.5	-0.0173835	0.169357	0.208676	0.791324	-0.0507593
33.5	-0.0150731	0.170886	0.208241	0.791759	-0.0533997
34.5	-0.0121152	0.170815	0.206443	0.793557	-0.0561115
35.5	-0.0107299	0.169026	0.204027	0.795973	-0.0588675
36.5	-0.00988148	0.16942	0.201301	0.798699	-0.0616234
37.5	-0.00821676	0.171407	0.197889	0.802111	-0.0644029
38.5	-0.00639338	0.169991	0.193881	0.806119	-0.067244
39.5	-0.00553366	0.165227	0.189716	0.810284	-0.0701314
40.5	-0.00513336	0.16134	0.185747	0.814253	-0.0730237
41.5	-0.00400676	0.16023	0.181564	0.818436	-0.0759342
43	-0.00186039	0.158906	0.174206	0.825794	-0.0804255
45	-0.00181287	0.148854	0.164842	0.835158	-0.0865029
47	-0.00190532	0.143626	0.156264	0.843736	-0.092606
49	-0.00359244	0.135441	0.14953	0.85047	-0.0986289
51	-0.00481094	0.130222	0.144962	0.855038	-0.104499
53	-0.00548696	0.126997	0.14215	0.85785	-0.110169
55	-0.00566308	0.123684	0.140062	0.859938	-0.115746
57	-0.00513932	0.122653	0.137704	0.862296	-0.121315
59	-0.00523493	0.122011	0.135396	0.864604	-0.126858
61	-0.00614321	0.118705	0.134314	0.865686	-0.132211
63	-0.00456927	0.118037	0.133207	0.866793	-0.137528
65	-0.00301601	0.117762	0.129965	0.870035	-0.143124
67	-0.00273915	0.118011	0.126309	0.873691	-0.148796
69	-0.00489007	0.11256	0.12454	0.87546	-0.154216
71	-0.00471024	0.110568	0.123939	0.876061	-0.159412
73	-0.00347368	0.110878	0.122271	0.877729	-0.164734
75	-0.00271256	0.111073	0.119969	0.880031	-0.170148
77	-0.00334939	0.108394	0.117922	0.882078	-0.175543
79	-0.00364352	0.106703	0.116624	0.883376	-0.180781
81	-0.00360479	0.105758	0.115531	0.884469	-0.185962
83	-0.00346248	0.104771	0.114561	0.885439	-0.191081
85	-0.00272216	0.10455	0.113298	0.886702	-0.196241
87	-0.00276618	0.103316	0.11156	0.88844	-0.201481
89	-0.00292984	0.103024	0.110289	0.889711	-0.206613
91	-0.00411674	0.100417	0.109848	0.890152	-0.211558
93	-0.00332776	0.100554	0.110044	0.889956	-0.216297
95	-0.00161827	0.100469	0.108775	0.891225	-0.221337
97	-0.000459225	0.101398	0.105644	0.894356	-0.226792
99	-0.00147082	0.0995686	0.10328	0.89672	-0.232128
101	-0.00274833	0.0952774	0.102768	0.897232	-0.237069

## Sheet: SupplementaryFigure3b
Trial Number	td [s]	Tc [s]	CBF [ml/min/cm3]	K1 [ml/min/cm3]	k2 [min-1]	E	PS [ml/min/cm3]	vb [ml/cm3]	ve [ml/cm3]
0	2	5	0.504842	0.122999	0.221199	0.243639	0.14097	0.0420701	0.556056
1	2	5.25	0.466797	0.125178	0.263192	0.268164	0.145733	0.0408447	0.475615
2	2	4.75	0.502291	0.126619	0.263192	0.252083	0.145897	0.0397647	0.48109
3	2	5	0.507719	0.123483	0.241284	0.243211	0.141487	0.0423099	0.511775
4	2.5	4	0.613562	0.127881	0.263192	0.208424	0.143408	0.0409041	0.485886
5	2.5	4	0.604	0.127468	0.263192	0.21104	0.143172	0.0402667	0.484315
6	2.5	3.75	0.624003	0.130005	0.287089	0.20834	0.145781	0.0390002	0.452837
7	2.5	3.75	0.626238	0.126315	0.263192	0.201704	0.141076	0.0391399	0.479934
8	2.5	4.25	0.568991	0.123563	0.221199	0.217162	0.139306	0.0403035	0.558607
9	2.5	4	0.610327	0.123759	0.241284	0.202775	0.138312	0.0406885	0.51292
10	1.5	7	0.39603	0.120162	0.202786	0.303415	0.143191	0.0462035	0.592553
11	2	4.75	0.502747	0.128988	0.263192	0.256567	0.149053	0.0398008	0.490092
12	2	5	0.483497	0.130031	0.287089	0.268938	0.151459	0.0402914	0.452928
13	2	5	0.492896	0.126641	0.263192	0.256932	0.146374	0.0410747	0.481173
14	2	5.25	0.491419	0.119633	0.202786	0.243444	0.137096	0.0429992	0.589947
15	2	5	0.48998	0.128092	0.287089	0.261424	0.148479	0.0408317	0.446176
16	2.5	3.75	0.613671	0.129898	0.263192	0.211674	0.145958	0.0383545	0.49355
17	2.5	3.75	0.638467	0.128365	0.287089	0.201052	0.14331	0.0399042	0.447126
18	2	4.75	0.520584	0.126699	0.263192	0.243378	0.145186	0.0412129	0.481393
19	2	5.25	0.48718	0.120771	0.221199	0.247899	0.13879	0.0426283	0.545985
20	2	5.25	0.487109	0.124078	0.241284	0.254723	0.14321	0.042622	0.51424
21	2	4.5	0.539362	0.128085	0.287089	0.237474	0.146231	0.0404522	0.446149
22	2	5.25	0.504848	0.119242	0.202786	0.236194	0.136027	0.0441742	0.588018
23	2	5.25	0.49159	0.123564	0.241284	0.251357	0.142312	0.0430141	0.512112
24	2	5	0.505116	0.124062	0.241284	0.24561	0.142365	0.042093	0.514174
25	2	5	0.497468	0.128233	0.287089	0.257773	0.148295	0.0414556	0.446667
26	2	5	0.515462	0.118642	0.185906	0.230166	0.134835	0.0429551	0.638181
27	2	4.75	0.523953	0.125417	0.263192	0.239366	0.143355	0.0414796	0.476522
28	2	5	0.504672	0.123748	0.263192	0.245206	0.141969	0.042056	0.470183
29	2	4.75	0.526621	0.119895	0.221199	0.227669	0.136049	0.0416908	0.542025
30	2	5	0.513197	0.125308	0.263192	0.244171	0.143664	0.0427665	0.476108
31	2	5.25	0.483321	0.124824	0.241284	0.258263	0.144397	0.0422906	0.517332
32	2	5.25	0.479733	0.122231	0.241284	0.254789	0.141084	0.0419766	0.506585
33	2	5.25	0.493555	0.122954	0.241284	0.249119	0.141407	0.0431861	0.509582
34	2.5	4	0.616768	0.123522	0.221199	0.200274	0.137839	0.0411179	0.558421
35	2	5	0.497686	0.124437	0.263192	0.250032	0.143197	0.0414738	0.472801
36	2	5	0.508925	0.124459	0.241284	0.244554	0.142726	0.0424104	0.515822
37	2.5	3.75	0.662039	0.123501	0.241284	0.186547	0.136689	0.0413774	0.511851
38	2	5	0.495073	0.126873	0.263192	0.256272	0.146581	0.041256	0.482056
39	2.5	4	0.622605	0.124072	0.241284	0.199279	0.138369	0.041507	0.514216
40	2	5	0.498853	0.125121	0.241284	0.250818	0.144055	0.0415711	0.518565
41	2.5	4	0.60513	0.127547	0.263192	0.210776	0.143237	0.040342	0.484615
42	2	5	0.502005	0.120385	0.202786	0.239809	0.137642	0.0418338	0.593655
43	2	5	0.508882	0.123358	0.241284	0.242409	0.141271	0.0424069	0.511255
44	2	5.25	0.488764	0.121258	0.221199	0.248092	0.139367	0.0427669	0.548187
45	2	5.25	0.494896	0.123607	0.263192	0.249764	0.142217	0.0433034	0.469647
46	2.5	4.25	0.605567	0.122422	0.241284	0.20216	0.136766	0.0428943	0.507376
47	2	5	0.507485	0.123121	0.221199	0.24261	0.141018	0.0422904	0.556607
48	2	4.5	0.542812	0.126543	0.263192	0.233125	0.144079	0.0407109	0.480801
49	2	5.25	0.487918	0.121944	0.221199	0.249928	0.140318	0.0426928	0.551287
50	2	5.25	0.500467	0.119011	0.202786	0.237799	0.1359	0.0437909	0.586877
51	2	4.5	0.539123	0.128988	0.287089	0.239256	0.147427	0.0404342	0.449296
52	2.5	4	0.609602	0.128426	0.287089	0.210672	0.144216	0.0406402	0.447338
53	2	4.5	0.523284	0.130372	0.287089	0.249142	0.149942	0.0392463	0.454117
54	2.5	4	0.620523	0.123919	0.241284	0.199701	0.138234	0.0413682	0.513583
55	2	5.25	0.49039	0.122137	0.202786	0.249061	0.140463	0.0429091	0.602293
56	2.5	3.75	0.635181	0.127454	0.263192	0.200658	0.142259	0.0396988	0.484263
57	2	4.75	0.507887	0.121107	0.202786	0.238454	0.13835	0.0402077	0.597217
58	2	4.75	0.51491	0.124953	0.241284	0.242669	0.143122	0.0407637	0.517866
59	2	5.5	0.473982	0.118075	0.202786	0.249114	0.135796	0.0434484	0.582265
60	2.5	3.75	0.655782	0.127688	0.287089	0.194711	0.142012	0.0409864	0.444766
61	2.5	4	0.610487	0.12182	0.221199	0.199545	0.135879	0.0406992	0.550724
62	2	5	0.494107	0.123277	0.221199	0.249495	0.141813	0.0411756	0.557314
63	2	5	0.489766	0.126321	0.241284	0.25792	0.146097	0.0408139	0.523536
64	2	5	0.5015	0.122575	0.221199	0.244416	0.140553	0.0417916	0.554138
65	2.5	3.75	0.642981	0.124501	0.241284	0.193631	0.138378	0.0401863	0.515993
66	2	5.25	0.485657	0.122284	0.221199	0.251792	0.140876	0.042495	0.552825
67	2.5	3.75	0.628586	0.126952	0.263192	0.201964	0.14181	0.0392867	0.482353
68	1.5	6.5	0.41816	0.125481	0.263192	0.300078	0.149194	0.0453007	0.476765
69	2	5	0.514579	0.125808	0.263192	0.244488	0.144267	0.0428816	0.47801
70	2.5	4.25	0.599403	0.12199	0.241284	0.203519	0.136395	0.0424577	0.505587
71	2	4.75	0.504277	0.128147	0.287089	0.25412	0.147849	0.0399219	0.446366
72	2.5	4	0.63413	0.125584	0.263192	0.198042	0.139952	0.0422754	0.477158
73	2	5.25	0.47678	0.125671	0.263192	0.263583	0.145875	0.0417182	0.477488
74	2	4.75	0.51379	0.126808	0.287089	0.246809	0.145627	0.0406751	0.441703
75	2	5	0.499377	0.125139	0.241284	0.25059	0.144055	0.0416148	0.518639
76	2	4.5	0.535731	0.131669	0.313157	0.245774	0.15111	0.0401799	0.420456
77	2	5	0.513416	0.119453	0.185906	0.232663	0.135967	0.0427846	0.642542
78	2	4.5	0.534993	0.130389	0.287089	0.24372	0.149447	0.0401245	0.454174
79	2	5.25	0.483129	0.122407	0.241284	0.253364	0.141159	0.0422738	0.507317
80	2	5.25	0.477308	0.123916	0.263192	0.259614	0.143471	0.0417644	0.470818
81	2	4.75	0.515569	0.124859	0.241284	0.242177	0.14297	0.0408159	0.517477
82	2	5	0.497615	0.126469	0.263192	0.25415	0.145916	0.0414679	0.480519
83	2	4.5	0.53013	0.126767	0.263192	0.239124	0.144876	0.0397597	0.481651
84	2	4.75	0.524513	0.126634	0.287089	0.241431	0.144934	0.041524	0.441095
85	2	5	0.500961	0.122556	0.221199	0.244641	0.140551	0.0417468	0.554051
86	2	5	0.5017	0.123397	0.221199	0.245958	0.141634	0.0418084	0.557856
87	2	5.25	0.483631	0.121787	0.221199	0.251817	0.140305	0.0423177	0.550574
88	2	5	0.496328	0.123844	0.241284	0.249521	0.142468	0.0413607	0.513273
89	2.5	4	0.582297	0.127334	0.263192	0.218676	0.143691	0.0388198	0.483808
90	2	4.75	0.501389	0.12852	0.287089	0.256328	0.148489	0.0396933	0.447666
91	2.5	4	0.608681	0.124743	0.241284	0.20494	0.139594	0.0405787	0.516998
92	2.5	4.25	0.573192	0.122597	0.221199	0.213884	0.137939	0.0406011	0.554236
93	2	5	0.498497	0.124097	0.221199	0.248943	0.142707	0.0415414	0.561021
94	2	5	0.502787	0.127655	0.287089	0.253896	0.147261	0.0418989	0.444654
95	2.5	4.25	0.595073	0.11881	0.185906	0.199656	0.132531	0.042151	0.639085
96	2	4.75	0.518235	0.129748	0.287089	0.250365	0.149339	0.041027	0.451942
97	2	5	0.499913	0.124061	0.241284	0.248166	0.142595	0.0416594	0.514171
98	2	5	0.494606	0.123994	0.241284	0.250693	0.142746	0.0412171	0.513893
99	2	4.75	0.528534	0.125993	0.263192	0.238381	0.143925	0.0418423	0.47871
100	2.5	3.75	0.629004	0.128442	0.287089	0.204199	0.143668	0.0393127	0.447393
101	2	4.75	0.505055	0.124658	0.241284	0.246821	0.143159	0.0399835	0.516646
102	2	5	0.483849	0.127282	0.263192	0.263062	0.147696	0.0403207	0.48361
103	2.5	4	0.592403	0.123921	0.241284	0.209184	0.139031	0.0394935	0.513591
104	2	5	0.492745	0.122036	0.202786	0.247666	0.140223	0.0410621	0.601796
105	2	4.75	0.521777	0.127315	0.287089	0.244003	0.14595	0.0413074	0.443468
106	2.5	4	0.602433	0.126813	0.263192	0.210502	0.14239	0.0401622	0.481828
107	2	5.25	0.489837	0.12723	0.287089	0.25974	0.14732	0.0428607	0.443172
108	2	4.75	0.517823	0.123469	0.221199	0.238439	0.141047	0.0409943	0.558181
109	2	5	0.497515	0.121613	0.202786	0.24444	0.139452	0.0414596	0.599708
110	2	5.5	0.476984	0.11925	0.185906	0.250009	0.137226	0.0437236	0.641454
111	2	5	0.497914	0.125874	0.263192	0.252803	0.145105	0.0414929	0.47826
112	2	5.25	0.477071	0.123987	0.241284	0.259892	0.143579	0.0417437	0.513864
113	2	5	0.502447	0.128069	0.287089	0.254891	0.147832	0.0418706	0.446094
114	2	5.25	0.486224	0.120813	0.221199	0.248471	0.138888	0.0425446	0.546171
115	2	5	0.507552	0.123545	0.221199	0.243414	0.141576	0.042296	0.558524
116	2	5	0.497685	0.12201	0.221199	0.245154	0.13997	0.0414738	0.551582
117	2	4.75	0.511653	0.129955	0.287089	0.25399	0.149923	0.0405059	0.452663
118	2	5	0.494569	0.127014	0.287089	0.256817	0.146795	0.0412141	0.442419
119	2.5	4	0.593623	0.126481	0.263192	0.213067	0.142239	0.0395749	0.480566
120	2	5	0.4972	0.124226	0.241284	0.249851	0.142937	0.0414333	0.514853
121	2	4.75	0.52697	0.124222	0.241284	0.23573	0.141667	0.0417185	0.51484
122	2	5	0.49912	0.124892	0.263192	0.250225	0.143738	0.0415933	0.474529
123	2	5.25	0.492006	0.121576	0.221199	0.247102	0.139644	0.0430505	0.549622
124	2	4.75	0.505554	0.128451	0.287089	0.254079	0.148196	0.040023	0.447424
125	2	5	0.494194	0.126637	0.263192	0.25625	0.146306	0.0411829	0.48116
126	2.5	4.25	0.601225	0.121811	0.221199	0.202605	0.13612	0.0425868	0.550686
127	2	5.25	0.477228	0.126972	0.263192	0.266062	0.147621	0.0417575	0.482432
128	2	5	0.489911	0.125879	0.263192	0.256942	0.145494	0.0408259	0.478277
129	2	5.25	0.473485	0.1268	0.287089	0.267802	0.147587	0.0414299	0.441675
130	2	5.25	0.487684	0.122084	0.221199	0.250334	0.140515	0.0426724	0.551919
131	2.5	3.75	0.633833	0.125371	0.241284	0.197799	0.139694	0.0396145	0.519601
132	2.5	3.75	0.626424	0.12782	0.263192	0.204047	0.14296	0.0391515	0.485653
133	2.5	3.75	0.626778	0.12568	0.263192	0.200518	0.140267	0.0391736	0.477523
134	2	4.75	0.501476	0.130227	0.287089	0.259687	0.150785	0.0397002	0.453611
135	2	5	0.489525	0.130314	0.313157	0.266204	0.15152	0.0407937	0.416129
136	2	5.25	0.502891	0.12321	0.221199	0.245003	0.141333	0.0440029	0.557008
137	2	5	0.488598	0.131837	0.313157	0.269827	0.153651	0.0407165	0.420993
138	2	5.25	0.482525	0.123177	0.221199	0.255276	0.14222	0.0422209	0.556861
139	2	5.25	0.48863	0.123503	0.221199	0.252754	0.142368	0.0427551	0.558336
140	2	4.75	0.50953	0.125282	0.241284	0.245878	0.14379	0.0403378	0.519232
141	2	4.5	0.534448	0.129419	0.287089	0.242155	0.14819	0.0400836	0.450798
142	2	5.25	0.484647	0.122009	0.221199	0.251748	0.140555	0.0424066	0.551579
143	2	4.75	0.528388	0.123077	0.241284	0.23293	0.140116	0.0418307	0.510094
144	2.5	3.75	0.636736	0.1267	0.263192	0.198983	0.141275	0.039796	0.481396
145	2	5	0.518954	0.122233	0.221199	0.235537	0.139382	0.0432462	0.552592
146	2	5	0.497865	0.124055	0.241284	0.249174	0.142679	0.0414887	0.514145
147	2	5	0.504077	0.125661	0.263192	0.249289	0.144537	0.0420064	0.47745
148	2.5	3.75	0.654746	0.125659	0.263192	0.19192	0.139522	0.0409216	0.47744
149	2.5	3.75	0.615104	0.127672	0.263192	0.207562	0.143099	0.038444	0.485092
150	2	5	0.497909	0.124424	0.263192	0.249892	0.143168	0.0414924	0.472748
151	2	4.5	0.540585	0.128023	0.287089	0.236823	0.146101	0.0405439	0.445933
152	2	5.25	0.479559	0.120777	0.202786	0.251851	0.139145	0.0419614	0.595589
153	2	4.75	0.516311	0.127275	0.263192	0.246508	0.146135	0.0408746	0.483582
154	2	5.25	0.494641	0.124787	0.263192	0.252278	0.143804	0.0432811	0.474129
155	1.5	6.25	0.412381	0.12236	0.221199	0.296716	0.145156	0.0429563	0.553167
156	2.5	3.75	0.608423	0.13109	0.287089	0.215458	0.147637	0.0380265	0.456616
157	1.5	6	0.438935	0.123017	0.221199	0.280264	0.144353	0.0438935	0.556139
158	2	5	0.48513	0.126819	0.263192	0.261412	0.147002	0.0404275	0.481849
159	2	4.75	0.510067	0.126535	0.263192	0.248076	0.14543	0.0403803	0.480772
160	2.5	3.75	0.634058	0.13002	0.287089	0.20506	0.145509	0.0396286	0.452889
161	2	4.5	0.519347	0.128017	0.263192	0.246496	0.146986	0.038951	0.486402
162	2	5	0.492284	0.122032	0.241284	0.24789	0.140238	0.0410237	0.505763
163	2	5	0.513845	0.120881	0.221199	0.235248	0.137815	0.0428204	0.546481
164	2	5.5	0.470048	0.122785	0.221199	0.261219	0.142309	0.0430877	0.55509
165	2	5	0.504122	0.12468	0.263192	0.24732	0.143229	0.0420102	0.473721
166	2	5.25	0.483698	0.125712	0.263192	0.259898	0.145578	0.0423236	0.477645
167	2.5	4	0.620871	0.126043	0.263192	0.203011	0.140884	0.0413914	0.478903
168	2.5	3.75	0.635099	0.124177	0.221199	0.195524	0.138175	0.0396937	0.561382
169	2	4.75	0.486302	0.129981	0.287089	0.267284	0.151238	0.0384989	0.452753
170	2.5	3.75	0.622881	0.127698	0.263192	0.205011	0.142906	0.03893	0.485188
171	2	5.25	0.477581	0.121866	0.202786	0.255174	0.140698	0.0417883	0.600959
172	2	4.5	0.546861	0.124719	0.241284	0.228063	0.141557	0.0410146	0.516898
173	2	5	0.495922	0.127018	0.263192	0.256124	0.146734	0.0413268	0.482604
174	2	5	0.498185	0.126532	0.263192	0.253986	0.145973	0.0415155	0.480759
175	2	5.25	0.495984	0.119045	0.202786	0.240018	0.136128	0.0433986	0.587048
176	2	5.25	0.485497	0.122871	0.221199	0.253083	0.141669	0.042481	0.555478
177	2	5	0.490506	0.123531	0.221199	0.251844	0.142317	0.0408755	0.55846
178	2.5	3.75	0.645295	0.12807	0.287089	0.198467	0.142758	0.0403309	0.446098
179	1.5	6	0.432123	0.123889	0.241284	0.286698	0.145993	0.0432123	0.513456
180	2	5	0.505853	0.125871	0.241284	0.24883	0.144736	0.0421544	0.521674
181	2	4.75	0.518142	0.123129	0.241284	0.237635	0.140587	0.0410196	0.510307
182	2	5	0.514126	0.124149	0.241284	0.241476	0.142094	0.0428438	0.514535
183	2	4.5	0.550222	0.124622	0.263192	0.226494	0.141309	0.0412666	0.473501
184	2.5	4.25	0.568133	0.126588	0.263192	0.222814	0.143212	0.0402427	0.480971
185	2.5	4	0.599409	0.125202	0.263192	0.208876	0.140442	0.0399606	0.475707
186	1.5	6.5	0.405475	0.122762	0.221199	0.302761	0.146225	0.0439265	0.554985
187	2.5	3.75	0.641494	0.127904	0.287089	0.199385	0.142652	0.0400933	0.445521
188	2	5.25	0.473676	0.122419	0.221199	0.258446	0.141632	0.0414466	0.553435
189	2	4.75	0.519532	0.125164	0.263192	0.240918	0.143206	0.0411296	0.475563
190	2	5	0.510629	0.122519	0.221199	0.239938	0.140094	0.0425525	0.553888
191	2.5	3.75	0.632753	0.130632	0.313157	0.206451	0.146318	0.0395471	0.417147
192	2	5	0.509663	0.122577	0.221199	0.240505	0.140209	0.0424719	0.554147
193	2	5	0.495096	0.128678	0.287089	0.259906	0.149013	0.041258	0.448217
194	1.5	6.25	0.430025	0.123057	0.221199	0.286164	0.144962	0.0447942	0.55632
195	2	5	0.497348	0.125437	0.263192	0.252211	0.144547	0.0414456	0.476598
196	2	5	0.499669	0.124884	0.263192	0.249932	0.143701	0.0416391	0.474496
197	2.5	3.75	0.633381	0.12488	0.221199	0.197164	0.139093	0.0395863	0.564559
198	2.5	4	0.620324	0.124856	0.241284	0.201275	0.139411	0.041355	0.517464
199	2.5	4	0.597599	0.122357	0.202786	0.204748	0.136907	0.0398399	0.603378
200	2	5.25	0.478054	0.124301	0.241284	0.260014	0.143953	0.0418297	0.515163
201	2	5.25	0.478023	0.124869	0.241284	0.26122	0.144724	0.041827	0.517519
202	2	5.25	0.479386	0.124504	0.241284	0.259716	0.144162	0.0419463	0.516008
203	2	5	0.495197	0.127462	0.263192	0.257397	0.147368	0.0412664	0.484294
204	2	5	0.496612	0.126607	0.263192	0.254942	0.146149	0.0413844	0.481045
205	2	5.25	0.485886	0.124794	0.241284	0.256838	0.144231	0.042515	0.517208
206	2	5.25	0.483927	0.12377	0.241284	0.255762	0.142949	0.0423436	0.512965
207	2	5.25	0.486872	0.126974	0.287089	0.260795	0.147123	0.0426013	0.442279
208	2.5	4	0.611689	0.124896	0.241284	0.204182	0.1397	0.0407793	0.517631
209	2.5	4	0.603034	0.125438	0.241284	0.208011	0.140633	0.0402023	0.519877
210	2	5.25	0.470586	0.119821	0.202786	0.254621	0.138288	0.0411763	0.590873
211	2	5	0.50438	0.12781	0.287089	0.253401	0.147394	0.0420317	0.445194
212	2	5	0.509662	0.128214	0.287089	0.251567	0.147687	0.0424718	0.4466
213	2.5	4.25	0.582706	0.123086	0.221199	0.211232	0.138267	0.041275	0.55645
214	2	4.75	0.507624	0.123767	0.221199	0.243816	0.141866	0.0401869	0.559528
215	1.5	6.25	0.415689	0.122458	0.241284	0.294591	0.145066	0.0433009	0.507528
216	2	5	0.492113	0.124876	0.263192	0.253755	0.144043	0.0410094	0.474469
217	2.5	3.75	0.656544	0.123087	0.221199	0.187478	0.136306	0.041034	0.556455
218	2	5.25	0.489893	0.122115	0.241284	0.249269	0.140456	0.0428656	0.506105
219	2	5.25	0.47478	0.126047	0.241284	0.265485	0.146491	0.0415432	0.5224
220	2	5.25	0.492664	0.125397	0.263192	0.254528	0.144714	0.0431081	0.476447
221	2	5	0.503662	0.125636	0.263192	0.249444	0.144522	0.0419719	0.477354
222	2	5	0.507246	0.126412	0.263192	0.249212	0.145393	0.0422705	0.480303
223	2	5.25	0.493129	0.119507	0.202786	0.242345	0.136856	0.0431488	0.589325
224	2	5.25	0.484838	0.122769	0.221199	0.253217	0.141563	0.0424233	0.555016
225	2	5.25	0.478475	0.124013	0.241284	0.259184	0.143544	0.0418666	0.513973
226	2.5	4	0.616281	0.123207	0.241284	0.199919	0.137457	0.0410854	0.510629
227	2.5	3.75	0.640034	0.127553	0.263192	0.199291	0.142252	0.0400021	0.484638
228	2.5	3.75	0.646378	0.122731	0.221199	0.189875	0.136106	0.0403986	0.554844
229	2	5	0.509098	0.1192	0.185906	0.234139	0.135804	0.0424248	0.641182
230	2	4.75	0.505391	0.129054	0.287089	0.255354	0.149013	0.0400101	0.449525
231	2.5	3.75	0.633116	0.131284	0.313157	0.207362	0.147129	0.0395698	0.419228
232	2	5.25	0.480738	0.123986	0.241284	0.257908	0.143395	0.0420646	0.51386
233	2	4.5	0.543239	0.126483	0.263192	0.232831	0.143985	0.0407429	0.480573
234	2	4.75	0.528635	0.123023	0.221199	0.232718	0.140036	0.0418503	0.556163
235	2	5	0.503603	0.12269	0.221199	0.243625	0.140615	0.0419669	0.55466
236	2.5	4	0.598014	0.126256	0.263192	0.211125	0.141818	0.0398676	0.47971
237	2	5.5	0.47299	0.121064	0.221199	0.255954	0.139841	0.0433574	0.547307
238	2.5	4	0.60222	0.126626	0.263192	0.210266	0.142159	0.040148	0.481118
239	2	5.25	0.484543	0.123732	0.241284	0.255357	0.142868	0.0423975	0.512805
240	1.5	6.25	0.421499	0.123955	0.241284	0.294082	0.14679	0.0439061	0.513733
241	2.5	4	0.631348	0.123014	0.241284	0.194843	0.136824	0.0420899	0.509829
242	2	4.75	0.515277	0.128309	0.263192	0.24901	0.147556	0.0407927	0.487511
243	2.5	3.75	0.635263	0.121493	0.202786	0.191249	0.134843	0.0397039	0.599119
244	2.5	4	0.60586	0.125241	0.241284	0.206716	0.140302	0.0403907	0.519062
245	2.5	4	0.613377	0.122121	0.221199	0.199097	0.136179	0.0408918	0.552088
246	1.5	6.25	0.422097	0.122748	0.241284	0.290805	0.145043	0.0439684	0.508728
247	2	4.75	0.522389	0.125578	0.263192	0.240392	0.143632	0.0413558	0.477135
248	2	5	0.513367	0.123589	0.241284	0.240743	0.141389	0.0427806	0.512215
249	2.5	4.25	0.573185	0.128229	0.287089	0.223712	0.145149	0.0406006	0.44665
250	2.5	3.75	0.630721	0.131266	0.313157	0.208121	0.147177	0.03942	0.419171
251	2	5	0.507711	0.124201	0.241284	0.244629	0.142437	0.0423092	0.51475
252	2	4.5	0.521155	0.130319	0.287089	0.250057	0.149967	0.0390866	0.453931
253	1.5	5.75	0.4481	0.122356	0.221199	0.273054	0.142901	0.0429429	0.553147
254	2	4.5	0.522275	0.129016	0.287089	0.247026	0.148182	0.0391706	0.449392
255	2	4.75	0.513169	0.123965	0.221199	0.241568	0.141892	0.0406259	0.560423
256	2	4.5	0.539455	0.125591	0.263192	0.232812	0.142968	0.0404591	0.477186
257	2.5	3.75	0.637023	0.125851	0.241284	0.197561	0.140209	0.0398139	0.52159
258	2	4.75	0.523167	0.126418	0.263192	0.241641	0.144707	0.0414174	0.480328
259	2	4.75	0.514196	0.125322	0.241284	0.243723	0.14364	0.0407072	0.519396
260	1.5	6.25	0.428648	0.119404	0.202786	0.27856	0.139956	0.0446508	0.588817
261	2	5	0.50867	0.123562	0.241284	0.242912	0.141551	0.0423891	0.512103
262	2	4.75	0.521895	0.122004	0.221199	0.23377	0.138967	0.0413167	0.551555
263	2	5.25	0.47914	0.12901	0.287089	0.269254	0.150301	0.0419248	0.449373
264	2	5	0.502398	0.126951	0.263192	0.25269	0.146336	0.0418665	0.482351
265	2.5	4	0.619634	0.123062	0.241284	0.198605	0.137188	0.0413089	0.510031
266	2	4.75	0.514645	0.125377	0.263192	0.243619	0.143694	0.0407427	0.476371
267	2.5	3.75	0.636727	0.125803	0.263192	0.197577	0.140156	0.0397954	0.477988
268	2	5.25	0.486508	0.125539	0.263192	0.25804	0.145203	0.0425695	0.476985
269	2	5	0.502622	0.126233	0.263192	0.251149	0.145366	0.0418851	0.479622
270	2	5.25	0.481607	0.126579	0.287089	0.262827	0.146858	0.0421406	0.440906
271	2.5	3.75	0.668544	0.124462	0.241284	0.186169	0.137722	0.041784	0.515833
272	2	5.25	0.500269	0.117756	0.170431	0.235386	0.134264	0.0437735	0.690931
273	2.5	3.75	0.624858	0.129088	0.287089	0.206587	0.144599	0.0390536	0.449643
274	2	5.25	0.487867	0.125172	0.241284	0.25657	0.144643	0.0426884	0.518776
275	2	4.75	0.521695	0.126275	0.263192	0.242048	0.14458	0.0413009	0.479783
276	2	5	0.482436	0.12736	0.263192	0.263993	0.147874	0.040203	0.483904
277	2.5	3.75	0.630006	0.129902	0.287089	0.206192	0.145477	0.0393754	0.452479
278	2	5	0.497182	0.125437	0.241284	0.252296	0.144555	0.0414319	0.519875
279	2.5	3.75	0.61674	0.127049	0.263192	0.206001	0.142265	0.0385463	0.482724
280	2	5.25	0.496492	0.122317	0.221199	0.246362	0.14043	0.0434431	0.552972
281	2	5.25	0.465601	0.127365	0.287089	0.273549	0.148799	0.0407401	0.443642
282	2.5	3.75	0.632167	0.128233	0.287089	0.202846	0.143317	0.0395104	0.446664
283	2	4.75	0.519789	0.122178	0.221199	0.235053	0.139277	0.04115	0.552344
284	2.5	3.75	0.652211	0.124951	0.241284	0.19158	0.138708	0.0407632	0.517858
285	2.5	3.5	0.674038	0.12543	0.263192	0.186088	0.138787	0.0393189	0.476574
286	2.5	4	0.626903	0.121513	0.221199	0.19383	0.135073	0.0417935	0.549336
287	2.5	3.75	0.632693	0.123289	0.221199	0.194863	0.137132	0.0395433	0.557365
288	2	5	0.52234	0.1202	0.221199	0.230117	0.136601	0.0435284	0.5434
289	2	5.25	0.485216	0.121019	0.202786	0.249412	0.139208	0.0424564	0.59678
290	2	5	0.494734	0.124686	0.241284	0.252026	0.143664	0.0412279	0.51676
291	2	4.75	0.523846	0.123603	0.241284	0.235952	0.14098	0.0414711	0.512271
292	2	5.25	0.489351	0.123464	0.263192	0.252302	0.142282	0.0428182	0.469103
293	2	4.75	0.525579	0.126166	0.263192	0.240052	0.144274	0.0416083	0.479369
294	2	5	0.498589	0.12766	0.287089	0.256042	0.147468	0.0415491	0.444669
295	2	5.25	0.476733	0.128427	0.287089	0.269389	0.149634	0.0417141	0.44734
296	2.5	3.75	0.637578	0.125371	0.241284	0.196637	0.139596	0.0398486	0.519601
297	2	5	0.49435	0.123214	0.221199	0.249245	0.141718	0.0411958	0.557029
298	2	5	0.506965	0.126839	0.263192	0.250192	0.145975	0.0422471	0.481925
299	2	5.25	0.486496	0.124711	0.241284	0.256344	0.144089	0.0425684	0.516862
300	2	4.75	0.488184	0.128921	0.263192	0.264083	0.149695	0.0386479	0.489836
301	2.5	3.75	0.617405	0.126656	0.241284	0.205142	0.141751	0.0385878	0.524924
302	2	4.75	0.515694	0.128792	0.287089	0.249745	0.14818	0.0408258	0.448612
303	2.5	3.75	0.633522	0.12959	0.313157	0.204555	0.144984	0.0395951	0.413819
304	2.5	3.75	0.631886	0.124248	0.241284	0.19663	0.138345	0.0394929	0.514945
305	2.5	3.5	0.66911	0.129903	0.287089	0.194142	0.144426	0.0390314	0.452481
306	2	4.75	0.5141	0.127033	0.263192	0.247098	0.145912	0.0406995	0.482663
307	1.5	6.25	0.419312	0.122253	0.221199	0.291557	0.144531	0.0436783	0.552685
308	2.5	4.25	0.599446	0.121634	0.221199	0.202911	0.135948	0.0424607	0.549885
309	2.5	4	0.60952	0.125733	0.263192	0.206282	0.140815	0.0406347	0.477723
310	2	5	0.489927	0.125978	0.241284	0.257137	0.145628	0.0408272	0.522117
311	2.5	4	0.61721	0.127331	0.287089	0.206301	0.142607	0.0411474	0.443524
312	2	4.75	0.518605	0.127924	0.287089	0.246669	0.146895	0.0410562	0.445588
313	2	4.5	0.530828	0.128068	0.263192	0.241261	0.14656	0.0398121	0.486596
314	2	5.25	0.484649	0.12318	0.221199	0.254163	0.142123	0.0424068	0.556874
315	1.5	6.25	0.424815	0.122829	0.221199	0.289136	0.144978	0.0442515	0.555287
316	2	5	0.490237	0.127101	0.263192	0.259265	0.147126	0.040853	0.482922
317	2.5	3.5	0.664995	0.129837	0.287089	0.195245	0.144449	0.0387914	0.452253
318	2	5.25	0.490675	0.119895	0.221199	0.244346	0.137474	0.0429341	0.542022
319	2.5	4	0.608149	0.126248	0.263192	0.207594	0.141505	0.0405433	0.479681
320	2	5	0.493706	0.126978	0.287089	0.257194	0.146789	0.0411422	0.442295
321	2	5.25	0.487686	0.11995	0.202786	0.245957	0.137676	0.0426725	0.591507
322	2	4.75	0.521182	0.125162	0.263192	0.240151	0.143135	0.0412603	0.475556
323	1.5	6	0.423116	0.126414	0.241284	0.298768	0.150171	0.0423116	0.523921
324	1.5	6.25	0.417884	0.126545	0.287089	0.302824	0.150738	0.0435296	0.440787
325	2	4.75	0.513657	0.125188	0.241284	0.243719	0.143486	0.0406645	0.518842
326	2.5	4.25	0.602784	0.122778	0.221199	0.203685	0.13729	0.0426972	0.555056
327	2	5.25	0.489894	0.12649	0.263192	0.258199	0.146319	0.0428657	0.4806
328	2	5	0.50506	0.123666	0.241284	0.244853	0.141843	0.0420884	0.512532
329	2	4.75	0.513637	0.126805	0.263192	0.246877	0.14563	0.0406629	0.481798
330	1.5	6.25	0.417332	0.12454	0.241284	0.29842	0.147911	0.0434721	0.516157
331	2	5	0.491645	0.127786	0.287089	0.259915	0.147981	0.0409704	0.445109
332	2	4.75	0.499025	0.126884	0.263192	0.254263	0.146405	0.0395062	0.482096
333	2	4.75	0.52075	0.124956	0.263192	0.239953	0.142881	0.0412261	0.474771
334	2	4.75	0.512268	0.124391	0.221199	0.242824	0.142492	0.0405545	0.562347
335	1.5	6	0.430232	0.128227	0.287089	0.298042	0.152251	0.0430232	0.446645
336	2	5	0.483029	0.129832	0.313157	0.268786	0.151212	0.0402524	0.41459
337	2	5.25	0.484561	0.122877	0.241284	0.253584	0.14172	0.0423991	0.509262
338	2.5	4.25	0.603275	0.119701	0.202786	0.198419	0.133426	0.042732	0.590283
339	2	5	0.486726	0.123532	0.241284	0.253801	0.142495	0.0405605	0.511976
340	2.5	4	0.609417	0.12232	0.241284	0.200717	0.136534	0.0406278	0.506956
341	2.5	3.75	0.64933	0.126467	0.263192	0.194765	0.140658	0.0405831	0.480511
342	2	4.5	0.5257	0.124992	0.241284	0.237763	0.142727	0.0394275	0.51803
343	2	5.25	0.497946	0.119496	0.202786	0.239978	0.13664	0.0435703	0.58927
344	2	5	0.496907	0.129383	0.287089	0.260376	0.149874	0.041409	0.45067
345	2	5.25	0.487691	0.125351	0.263192	0.257028	0.144892	0.042673	0.47627
346	2.5	3.5	0.64318	0.136408	0.341591	0.212084	0.153311	0.0375188	0.399333
347	2.5	3.5	0.671863	0.123911	0.221199	0.184429	0.136971	0.039192	0.560178
348	2	5	0.506898	0.124044	0.221199	0.244713	0.142264	0.0422415	0.560781
349	2	5.25	0.48605	0.121991	0.241284	0.250984	0.140466	0.0425294	0.505591
350	2	4.75	0.527694	0.125004	0.241284	0.236887	0.142662	0.0417758	0.518078
351	2	5.25	0.492054	0.120851	0.202786	0.245605	0.13868	0.0430547	0.595951
352	2.5	4	0.597954	0.128044	0.263192	0.214137	0.144091	0.0398636	0.486504
353	2.5	4	0.606422	0.126069	0.241284	0.20789	0.14133	0.0404281	0.522493
354	2	5	0.504329	0.123804	0.241284	0.245483	0.142058	0.0420274	0.513106
355	2	5	0.495588	0.123745	0.221199	0.249694	0.142369	0.041299	0.559429
356	2	5.25	0.492547	0.123532	0.241284	0.250802	0.142224	0.0430978	0.511976
357	2	4.75	0.509007	0.127397	0.263192	0.250286	0.146626	0.0402964	0.484048
358	2	5	0.492361	0.125658	0.263192	0.255215	0.145079	0.0410301	0.477438
359	2.5	4.25	0.587488	0.122757	0.241284	0.208952	0.137706	0.0416138	0.508767
360	2	5	0.489291	0.125346	0.241284	0.256179	0.144808	0.0407742	0.519496
361	2	5	0.493366	0.126628	0.263192	0.256662	0.146334	0.0411139	0.481125
362	2	5.25	0.490651	0.12672	0.263192	0.25827	0.146592	0.042932	0.481475
363	2	5.25	0.486902	0.123219	0.241284	0.253067	0.142068	0.0426039	0.51068
364	2.5	4	0.612591	0.123771	0.241284	0.202046	0.138264	0.0408394	0.51297
365	2	4.75	0.5086	0.129981	0.287089	0.255566	0.150104	0.0402642	0.452754
366	2	5.25	0.476442	0.12602	0.263192	0.264502	0.146367	0.0416886	0.478814
367	2.5	3.75	0.642554	0.125611	0.241284	0.195487	0.139767	0.0401596	0.520594
368	2	5.25	0.495662	0.120476	0.202786	0.243061	0.138028	0.0433704	0.594104
369	2	5	0.499647	0.123589	0.221199	0.247353	0.141979	0.0416372	0.558725
370	2	5	0.488411	0.128611	0.287089	0.263326	0.149263	0.0407009	0.447983
371	2	5	0.490638	0.127022	0.263192	0.258891	0.146999	0.0408865	0.482619
372	1.5	6	0.433546	0.123604	0.263192	0.2851	0.145503	0.0433546	0.469634
373	2	5	0.503107	0.127085	0.287089	0.2526	0.146482	0.0419256	0.442666
374	2	5	0.508801	0.125127	0.263192	0.245926	0.143616	0.0424001	0.475421
375	2	5	0.492507	0.125346	0.241284	0.254506	0.144653	0.0410423	0.519496
376	2	5	0.499736	0.126503	0.263192	0.253139	0.145861	0.0416447	0.480648
377	2	4.75	0.517426	0.124432	0.241284	0.240482	0.142329	0.0409629	0.515707
378	2	5.25	0.47409	0.120677	0.202786	0.254544	0.139268	0.0414829	0.595093
379	2	4.75	0.513314	0.128284	0.287089	0.249913	0.147612	0.0406374	0.446844
380	2	5	0.503048	0.126981	0.263192	0.252424	0.146346	0.0419207	0.482467
381	2	4.75	0.507656	0.128111	0.287089	0.252359	0.147642	0.0401894	0.446242
382	2	4.5	0.524965	0.130912	0.313157	0.249373	0.150584	0.0393724	0.418039
383	2	4.75	0.527363	0.125173	0.263192	0.237357	0.142897	0.0417495	0.475596
384	2.5	3.75	0.657524	0.127391	0.287089	0.193743	0.1416	0.0410953	0.443731
385	2	5.25	0.482226	0.120363	0.202786	0.249598	0.138469	0.0421948	0.593544
386	2.5	3.75	0.64869	0.127393	0.263192	0.196385	0.141827	0.0405431	0.484031
387	2	4.5	0.532779	0.125107	0.263192	0.23482	0.142595	0.0399584	0.475346
388	2.5	3.75	0.633293	0.127326	0.263192	0.201054	0.14215	0.0395808	0.483777
389	2.5	4	0.601696	0.122888	0.221199	0.204236	0.137459	0.0401131	0.555553
390	2.5	3.75	0.618471	0.130135	0.287089	0.210414	0.146111	0.0386545	0.45329
391	2.5	3.75	0.628437	0.127724	0.263192	0.203241	0.142783	0.0392773	0.485289
392	2	4.75	0.51256	0.127719	0.287089	0.249179	0.146894	0.0405777	0.444876
393	2.5	3.5	0.661439	0.131597	0.313157	0.198955	0.146732	0.038584	0.420226
394	2	5.25	0.501344	0.118321	0.185906	0.236008	0.13496	0.0438676	0.636454
395	2	5.25	0.481328	0.126434	0.263192	0.262678	0.146676	0.0421162	0.480389
396	2	4.75	0.517891	0.123828	0.241284	0.239101	0.141516	0.0409997	0.513206
397	1.5	6.25	0.419097	0.122831	0.221199	0.293085	0.145361	0.0436559	0.555296
398	2	5.25	0.478724	0.125928	0.263192	0.26305	0.146124	0.0418883	0.478466
399	2	4.75	0.509854	0.12354	0.221199	0.242304	0.141471	0.0403634	0.5585
400	2.5	3.75	0.633098	0.12375	0.241284	0.195467	0.137695	0.0395686	0.512881
401	2.5	4	0.595919	0.125232	0.263192	0.210149	0.140584	0.0397279	0.475819
402	2	4.75	0.496275	0.130514	0.287089	0.262987	0.151438	0.0392884	0.454611
403	2	5	0.508879	0.122773	0.221199	0.241261	0.1405	0.0424066	0.555032
404	2	5	0.486764	0.126372	0.263192	0.259617	0.146315	0.0405637	0.480152
405	2	5	0.506972	0.125249	0.263192	0.247054	0.143859	0.0422477	0.475886
406	2	5	0.473718	0.126301	0.263192	0.266618	0.146894	0.0394765	0.479883
407	2	4.75	0.517885	0.126568	0.263192	0.244394	0.14513	0.0409992	0.480897
408	2.5	4.25	0.600898	0.121505	0.221199	0.202206	0.135746	0.0425636	0.549303
409	2	5.25	0.487834	0.12001	0.202786	0.246005	0.13775	0.0426855	0.591804
410	2	5.25	0.484448	0.122573	0.221199	0.253017	0.141319	0.0423892	0.554131
411	2	5	0.510378	0.123548	0.241284	0.242071	0.14146	0.0425315	0.512044
412	2	5	0.493531	0.128462	0.287089	0.260292	0.1488	0.0411276	0.447465
413	1.5	6.75	0.396613	0.12018	0.202786	0.303017	0.143175	0.0446189	0.592644
414	2	4.75	0.518436	0.127091	0.263192	0.245143	0.145798	0.0410429	0.482882
415	2	5	0.487332	0.127774	0.263192	0.262191	0.148183	0.040611	0.485478
416	2	4.25	0.543487	0.132195	0.313157	0.243235	0.151471	0.038497	0.422138
417	2	5.25	0.483175	0.128409	0.287089	0.265761	0.149263	0.0422778	0.447279
418	2	4.75	0.52799	0.126194	0.263192	0.239009	0.144212	0.0417992	0.479476
419	2	5	0.501257	0.126331	0.263192	0.252028	0.14556	0.0417714	0.479995
420	2	5.25	0.483721	0.124449	0.263192	0.257275	0.143873	0.0423256	0.472847
421	2.5	3.75	0.626556	0.127671	0.263192	0.203767	0.142769	0.0391597	0.485088
422	2.5	3.75	0.61245	0.127353	0.263192	0.20794	0.142773	0.0382781	0.483878
423	2.5	3.5	0.665265	0.127246	0.263192	0.191271	0.14123	0.0388071	0.483472
424	2.5	4	0.622688	0.122964	0.241284	0.197474	0.136985	0.0415125	0.509625
425	1.5	6.25	0.422064	0.122998	0.241284	0.291419	0.145398	0.043965	0.509764
426	2	5	0.504504	0.118786	0.185906	0.23545	0.135443	0.042042	0.638953
427	2	5.25	0.489546	0.122869	0.221199	0.250986	0.141477	0.0428352	0.555468
428	2	5	0.512049	0.124633	0.241284	0.243401	0.142822	0.0426708	0.516543
429	2	5	0.489922	0.124753	0.241284	0.254639	0.143982	0.0408268	0.51704
430	2.5	3.75	0.65252	0.124334	0.241284	0.190544	0.137938	0.0407825	0.515302
431	2	5.25	0.49355	0.120586	0.221199	0.244324	0.138264	0.0431856	0.545147
432	2	5	0.501078	0.126983	0.263192	0.25342	0.146441	0.0417565	0.482474
433	2	5	0.495755	0.124002	0.241284	0.250128	0.142704	0.0413129	0.513927
434	2	4.75	0.514875	0.123007	0.221199	0.238906	0.14056	0.0407609	0.556091
435	2	5.25	0.484068	0.124746	0.241284	0.257703	0.144255	0.0423559	0.517009
436	2	5	0.497693	0.125521	0.241284	0.252205	0.144643	0.0414745	0.520221
437	1.5	5.5	0.455049	0.125607	0.263192	0.276029	0.146983	0.0417128	0.477244
438	2.5	4	0.612649	0.124984	0.263192	0.204006	0.139784	0.0408433	0.474878
439	2	5	0.504723	0.12417	0.241284	0.246016	0.142526	0.0420603	0.514622
440	2	5.25	0.492716	0.125398	0.287089	0.254503	0.144713	0.0431126	0.43679
441	2	4.75	0.514102	0.123309	0.241284	0.239853	0.140989	0.0406997	0.511054
442	2	5.25	0.492491	0.122339	0.221199	0.248409	0.140637	0.0430929	0.553072
443	2	5	0.507165	0.125185	0.263192	0.246833	0.143765	0.0422637	0.47564
444	2.5	3.75	0.656002	0.124687	0.263192	0.190071	0.138291	0.0410001	0.473749
445	2.5	4	0.612504	0.126369	0.263192	0.206315	0.141531	0.0408336	0.48014
446	2	4.75	0.502075	0.127663	0.263192	0.254271	0.147305	0.0397476	0.485057
447	2	5	0.498363	0.129425	0.287089	0.2597	0.149858	0.0415303	0.450818
448	2	4.75	0.51284	0.12835	0.287089	0.250274	0.147722	0.0405999	0.447075
449	2.5	3.5	0.660585	0.125199	0.241284	0.189527	0.138814	0.0385341	0.518887
450	2	5.25	0.487419	0.120365	0.202786	0.246943	0.138239	0.0426492	0.593555
451	2	4.75	0.515851	0.124567	0.241284	0.241478	0.142573	0.0408382	0.516266
452	2	5.25	0.493732	0.122787	0.241284	0.248691	0.141177	0.0432015	0.508889
453	2.5	3.5	0.635381	0.132342	0.313157	0.208287	0.148397	0.0370639	0.422605
454	1.5	6	0.414134	0.128496	0.287089	0.310276	0.153836	0.0414134	0.447582
455	2	5	0.499221	0.124033	0.241284	0.248452	0.142588	0.0416017	0.514053
456	2	4.5	0.54291	0.123682	0.221199	0.227813	0.140358	0.0407183	0.559143
457	2	5.25	0.505134	0.115315	0.156245	0.228286	0.130901	0.0441992	0.738042
458	2	5	0.492402	0.126752	0.263192	0.257415	0.146548	0.0410335	0.481594
459	2	5	0.501474	0.125388	0.263192	0.250038	0.14429	0.0417895	0.476411
460	2	5	0.488305	0.124851	0.241284	0.255683	0.144191	0.040692	0.517446
461	2	5	0.479	0.128625	0.287089	0.268528	0.149782	0.0399167	0.448031
462	1.5	6.25	0.416129	0.1257	0.241284	0.30207	0.149655	0.0433468	0.520964
463	1.5	6	0.438011	0.120808	0.221199	0.275811	0.141347	0.0438011	0.546152
464	2	5.5	0.486873	0.120497	0.221199	0.247493	0.13844	0.04463	0.544747
465	1.5	6.25	0.426558	0.121624	0.221199	0.285128	0.143175	0.0444331	0.549837
466	2.5	4	0.595684	0.126018	0.241284	0.211552	0.141587	0.0397123	0.522281
467	2	5	0.499713	0.124463	0.241284	0.249068	0.143138	0.0416427	0.515835
468	1.5	6.25	0.428938	0.124284	0.263192	0.289749	0.146756	0.044681	0.472219
469	2	4.75	0.511919	0.126391	0.263192	0.246897	0.145156	0.0405269	0.480224
470	2	4.75	0.505019	0.12705	0.263192	0.251575	0.146347	0.0399807	0.482729
471	2	5	0.504987	0.122789	0.221199	0.243152	0.140686	0.0420822	0.555104
472	1.5	6	0.424406	0.121143	0.202786	0.285441	0.142638	0.0424406	0.597391
473	2	5	0.492881	0.123358	0.241284	0.250279	0.141977	0.0410734	0.511256
474	2	5.25	0.49738	0.122757	0.221199	0.246806	0.140974	0.0435207	0.554959
475	2	4.5	0.519813	0.126346	0.263192	0.243061	0.144754	0.038986	0.480054
476	2	4.75	0.517647	0.127224	0.263192	0.245774	0.146009	0.0409804	0.483389
477	2	4.5	0.519525	0.131854	0.313157	0.253797	0.152095	0.0389644	0.421048
478	2.5	4.25	0.573837	0.122987	0.221199	0.214323	0.138415	0.0406468	0.556
479	2	5	0.51407	0.123024	0.241284	0.239314	0.140616	0.0428391	0.509874
480	2	5	0.501523	0.124307	0.241284	0.247859	0.14285	0.0417936	0.51519
481	2	5	0.49277	0.129239	0.287089	0.262271	0.14989	0.0410641	0.45017
482	1.5	6	0.418345	0.128698	0.287089	0.307637	0.153802	0.0418345	0.448287
483	2	5	0.495423	0.124441	0.241284	0.251181	0.143305	0.0412852	0.515744
484	2	5.5	0.465404	0.123685	0.241284	0.265758	0.143771	0.042662	0.512611
485	2	5	0.507585	0.123459	0.241284	0.243229	0.141461	0.0422988	0.511677
486	2	5.25	0.492981	0.123068	0.241284	0.249641	0.141586	0.0431358	0.510056
487	2	5	0.488179	0.130734	0.313157	0.267799	0.152166	0.0406816	0.417471
488	2	5.25	0.4931	0.124511	0.263192	0.252507	0.143507	0.0431462	0.473082
489	2.5	4.25	0.584494	0.124878	0.241284	0.213652	0.140487	0.0414017	0.517558
490	2	5.25	0.485221	0.123816	0.241284	0.255174	0.142948	0.0424568	0.513154
491	2	4.75	0.508815	0.128913	0.263192	0.25336	0.148661	0.0402812	0.489807
492	2	5	0.499528	0.125116	0.263192	0.250468	0.144017	0.0416273	0.475378
493	2	5	0.486026	0.128908	0.287089	0.265229	0.149791	0.0405022	0.449017
494	2	5.25	0.498453	0.122898	0.241284	0.246559	0.141114	0.0436146	0.50935
495	2	4.75	0.504266	0.128489	0.287089	0.254804	0.148308	0.0399211	0.447557
496	2	5.25	0.486752	0.123326	0.241284	0.253366	0.142219	0.0425908	0.511126
497	2	4.75	0.52854	0.125064	0.241284	0.236622	0.142707	0.0418428	0.518328
498	2	5.25	0.480167	0.125647	0.263192	0.261673	0.145667	0.0420146	0.477395
499	2	5	0.49923	0.125768	0.263192	0.251924	0.144902	0.0416025	0.477856
500	2	5.25	0.493572	0.125847	0.263192	0.254972	0.145275	0.0431876	0.478157
501	2.5	4	0.604183	0.125806	0.263192	0.208225	0.141063	0.0402789	0.478
502	2	5	0.4996	0.126941	0.287089	0.254085	0.146455	0.0416334	0.442165
503	2.5	3.75	0.627143	0.126249	0.241284	0.201309	0.14097	0.0391964	0.52324
504	2	5.25	0.481103	0.123979	0.263192	0.257698	0.143368	0.0420965	0.47106
505	1.5	6	0.425468	0.125633	0.263192	0.295283	0.148896	0.0425468	0.477345
506	2.5	4	0.620688	0.126774	0.263192	0.204247	0.141807	0.0413792	0.481679
507	2	5.5	0.483283	0.12384	0.241284	0.256248	0.143075	0.044301	0.513256
508	2	4.75	0.520548	0.124262	0.241284	0.238713	0.141977	0.04121	0.515003
509	2	5	0.506825	0.123375	0.221199	0.243428	0.141383	0.0422354	0.557757
510	2	5.25	0.47567	0.12606	0.263192	0.265016	0.146462	0.0416211	0.478966
511	2	5	0.489873	0.123688	0.241284	0.252489	0.142556	0.0408228	0.512624
512	2	5.25	0.484156	0.124654	0.241284	0.257466	0.144127	0.0423636	0.516626
513	2	5.5	0.476781	0.121576	0.221199	0.254993	0.140346	0.0437049	0.549622
514	2	4.75	0.503549	0.129279	0.287089	0.256736	0.149405	0.0398643	0.450311
515	2	5.25	0.474003	0.122049	0.221199	0.257486	0.141118	0.0414753	0.551763
516	2	5	0.51568	0.120836	0.185906	0.234323	0.137684	0.0429733	0.649982
517	2	5.25	0.482281	0.123637	0.241284	0.256358	0.142849	0.0421996	0.512412
518	2	5.25	0.486281	0.125244	0.263192	0.257554	0.144817	0.0425496	0.475865
519	2	5.5	0.482854	0.118621	0.185906	0.245666	0.136126	0.0442616	0.638067
520	2	5.25	0.468823	0.124507	0.241284	0.265573	0.144709	0.041022	0.516017
521	2	4.5	0.525119	0.127792	0.263192	0.243358	0.146437	0.0393839	0.485546
522	2	5.25	0.479503	0.126389	0.263192	0.263584	0.146709	0.0419565	0.480217
523	2	4.5	0.525485	0.128394	0.263192	0.244335	0.147218	0.0394114	0.487834
524	2	5.25	0.488567	0.122197	0.202786	0.250113	0.140626	0.0427496	0.602589
525	2	5	0.49805	0.126487	0.263192	0.253965	0.14592	0.0415042	0.48059
526	2	5.25	0.50982	0.11909	0.185906	0.233592	0.135633	0.0446093	0.640591
527	2	4.75	0.515774	0.127221	0.263192	0.246661	0.146088	0.0408321	0.483378
528	2.5	4	0.618473	0.124081	0.241284	0.200624	0.138491	0.0412315	0.514252
529	2	5.25	0.477476	0.127369	0.287089	0.266754	0.148148	0.0417792	0.443655
530	2	5.25	0.495398	0.122173	0.241284	0.246616	0.140287	0.0433473	0.506346
531	2	4.75	0.514786	0.130559	0.313157	0.253618	0.150584	0.0407539	0.416913
532	2	5.25	0.484126	0.124323	0.241284	0.256799	0.143683	0.042361	0.515257
533	2	5	0.50577	0.125286	0.263192	0.247714	0.143962	0.0421475	0.476027
534	2	5	0.50451	0.123155	0.221199	0.244108	0.141191	0.0420425	0.556761
535	2.5	4.25	0.587296	0.122994	0.221199	0.209424	0.138011	0.0416002	0.556033
536	2.5	3.75	0.620645	0.129041	0.287089	0.207914	0.144663	0.0387903	0.449479
537	2	5.5	0.488499	0.120456	0.202786	0.246585	0.138313	0.0447791	0.594007
538	2	5	0.486083	0.126736	0.263192	0.26073	0.146842	0.0405069	0.481536
539	2	4.75	0.515643	0.124578	0.241284	0.241598	0.142597	0.0408217	0.516315
540	2	5	0.501981	0.122248	0.221199	0.243532	0.1401	0.0418318	0.552662
541	2.5	3.75	0.640234	0.124867	0.241284	0.195034	0.138902	0.0400146	0.517512
542	2.5	4	0.600452	0.124703	0.241284	0.207681	0.13978	0.0400301	0.51683
543	2	5	0.499107	0.12293	0.221199	0.2463	0.141128	0.0415923	0.555744
544	2	4.75	0.518978	0.124316	0.241284	0.23954	0.142112	0.0410857	0.515226
545	2.5	4	0.606389	0.124435	0.241284	0.205207	0.139271	0.0404259	0.515721
546	2	5	0.490227	0.127211	0.263192	0.259494	0.147275	0.0408523	0.483339
547	2.5	4.5	0.56743	0.121123	0.221199	0.21346	0.136246	0.0425573	0.547576
548	2	5	0.515388	0.124988	0.263192	0.242512	0.143148	0.042949	0.474891
549	2	4.75	0.506153	0.122621	0.221199	0.242262	0.140415	0.0400704	0.554348
550	3	3	0.787634	0.12368	0.241284	0.157028	0.134544	0.0393817	0.512592
551	2	5	0.506966	0.127514	0.287089	0.251524	0.146876	0.0422472	0.444161
552	2	4.75	0.517548	0.125641	0.263192	0.242762	0.143918	0.0409725	0.477374
553	2	5.25	0.476163	0.126149	0.263192	0.264927	0.146556	0.0416643	0.479302
554	2	5.5	0.488876	0.121677	0.241284	0.248892	0.139919	0.0448136	0.504292
555	2	5	0.512159	0.125022	0.263192	0.244108	0.143331	0.0426799	0.475023
556	2.5	4	0.589973	0.128344	0.263192	0.217542	0.14473	0.0393315	0.487645
557	2	5.25	0.485011	0.124827	0.241284	0.25737	0.144318	0.0424384	0.517345
558	2	4.75	0.520956	0.127346	0.263192	0.244446	0.146026	0.0412423	0.483851
559	2	5.25	0.497621	0.119931	0.202786	0.241008	0.137226	0.0435419	0.591413
560	2	5.25	0.489846	0.123254	0.241284	0.251617	0.141977	0.0428616	0.510825
561	2	5	0.493611	0.124454	0.241284	0.252129	0.143406	0.0411342	0.515798
562	2	5	0.505843	0.124414	0.263192	0.245953	0.1428	0.0421536	0.472711
563	2	4.75	0.514957	0.124463	0.241284	0.241696	0.142474	0.0407674	0.515837
564	2	5	0.488869	0.128819	0.287089	0.263505	0.149522	0.0407391	0.448708
565	2	4.75	0.519778	0.123236	0.241284	0.237093	0.140662	0.0411491	0.510752
566	2	5.25	0.493586	0.122216	0.221199	0.247609	0.140424	0.0431887	0.552516
567	2	5.25	0.479632	0.127214	0.263192	0.265232	0.147823	0.0419678	0.48335
568	2	5	0.502269	0.122872	0.221199	0.244633	0.140912	0.0418558	0.55548
569	2.5	4	0.606826	0.125895	0.241284	0.207464	0.141098	0.0404551	0.521771
570	2	5	0.511508	0.123505	0.263192	0.241453	0.141356	0.0426257	0.469259
571	2	4.75	0.519465	0.121467	0.221199	0.233831	0.138361	0.0411243	0.549129
572	2.5	4	0.593373	0.126085	0.263192	0.212489	0.141743	0.0395582	0.479061
573	1.5	6.25	0.421696	0.122603	0.241284	0.290739	0.144866	0.0439267	0.508129
574	2	5	0.498741	0.12561	0.263192	0.251854	0.144713	0.0415617	0.477256
575	2	5.25	0.500137	0.120175	0.202786	0.240283	0.137443	0.043762	0.592617
576	2.5	4.25	0.583544	0.130256	0.313157	0.223215	0.147399	0.0413344	0.415945
577	2	4.75	0.518152	0.124557	0.241284	0.240387	0.142464	0.0410204	0.516227
578	2	5	0.501299	0.124863	0.241284	0.249079	0.1436	0.0417749	0.517495
579	1.5	6.5	0.421925	0.121617	0.221199	0.288244	0.143463	0.0457085	0.54981
580	2	5.25	0.498244	0.12413	0.241284	0.249136	0.142762	0.0435963	0.514458
581	2	5	0.490846	0.124026	0.241284	0.252678	0.142963	0.0409038	0.514026
582	2	5	0.496292	0.126724	0.263192	0.255341	0.146321	0.0413577	0.481488
583	1.5	6.75	0.409713	0.119182	0.202786	0.290891	0.140837	0.0460928	0.587722
584	2	5.25	0.488807	0.121135	0.221199	0.247817	0.1392	0.0427706	0.547626
585	2	5.25	0.484027	0.126044	0.263192	0.260407	0.14601	0.0423524	0.478906
586	2.5	4	0.607621	0.123439	0.241284	0.203151	0.137985	0.0405081	0.511593
587	2	5	0.504669	0.126212	0.263192	0.250089	0.145244	0.0420557	0.479545
588	2	5.5	0.485016	0.121271	0.221199	0.250035	0.139553	0.0444598	0.548244
589	2	4.5	0.516225	0.130497	0.287089	0.252792	0.150434	0.0387168	0.454552
590	2	5	0.501855	0.124511	0.241284	0.248101	0.143106	0.0418213	0.516035
591	2	5.25	0.48479	0.120408	0.202786	0.248372	0.138414	0.0424191	0.593768
592	2.5	4	0.632916	0.121099	0.221199	0.191336	0.134413	0.0421944	0.547468
593	2	5	0.496481	0.125519	0.263192	0.252817	0.144697	0.0413734	0.476909
594	2.5	4	0.602789	0.124158	0.241284	0.205973	0.139026	0.040186	0.514573
595	1.5	6	0.432865	0.122743	0.221199	0.28356	0.144343	0.0432865	0.554899
596	2	4.75	0.50907	0.125964	0.263192	0.24744	0.144716	0.0403014	0.478603
597	2.5	3.5	0.660217	0.126324	0.241284	0.191338	0.140213	0.0385127	0.523551
598	2.5	3.75	0.633967	0.128801	0.263192	0.203167	0.14398	0.0396229	0.48938
599	2.5	3.75	0.616076	0.129395	0.287089	0.21003	0.145247	0.0385048	0.450712
600	2	5	0.506264	0.12554	0.263192	0.247974	0.144277	0.0421887	0.476991
601	2	4.75	0.524763	0.127228	0.287089	0.242448	0.145707	0.0415437	0.443164
602	2	4.75	0.526075	0.124721	0.241284	0.237079	0.142356	0.0416476	0.516907
603	2	5.25	0.474794	0.124155	0.241284	0.261492	0.143921	0.0415444	0.514558
604	2	5	0.49201	0.128798	0.287089	0.261779	0.149331	0.0410008	0.448633
605	2.5	4	0.585387	0.129135	0.287089	0.220598	0.145895	0.0390258	0.449807
606	2	5.25	0.489006	0.124027	0.241284	0.25363	0.143051	0.042788	0.514028
607	2.5	3.75	0.629259	0.1258	0.263192	0.199918	0.14035	0.0393287	0.477978
608	2	4.75	0.500656	0.125022	0.241284	0.249716	0.14384	0.0396353	0.518153
609	2	5	0.509892	0.129979	0.313157	0.254915	0.150039	0.042491	0.41506
610	1.5	6	0.438564	0.123212	0.241284	0.280944	0.144645	0.0438564	0.510651
611	2	5	0.495815	0.124268	0.241284	0.250634	0.143056	0.0413179	0.515029
612	2	5	0.514077	0.119496	0.202786	0.232448	0.135999	0.0428398	0.589271
613	2.5	4	0.602216	0.125223	0.263192	0.207937	0.140385	0.0401478	0.475785
614	2	5	0.506994	0.121795	0.221199	0.240229	0.139291	0.0422495	0.550611
615	2	5	0.512298	0.125775	0.263192	0.245513	0.144323	0.0426915	0.477885
616	2	5	0.495669	0.126684	0.263192	0.255581	0.146297	0.0413057	0.481335
617	2	5.25	0.488968	0.124391	0.263192	0.254394	0.143541	0.0427847	0.472623
618	2	5	0.490934	0.123408	0.221199	0.251373	0.142133	0.0409111	0.557903
619	2	4.75	0.515524	0.128395	0.263192	0.249057	0.147659	0.0408123	0.487837
620	2	5.25	0.483226	0.122298	0.221199	0.253087	0.141009	0.0422823	0.552887
621	2.5	4	0.597788	0.128445	0.287089	0.214867	0.144606	0.0398525	0.447405
622	2	5	0.492882	0.128483	0.287089	0.260677	0.14886	0.0410735	0.447537
623	2	5.25	0.475616	0.120913	0.202786	0.254225	0.139513	0.0416164	0.596259
624	2.5	3.75	0.648851	0.126489	0.263192	0.194943	0.140698	0.0405532	0.480595
625	2	5	0.50673	0.126229	0.263192	0.249105	0.145173	0.0422275	0.479609
626	2	5	0.518321	0.119508	0.185906	0.230567	0.135853	0.0431934	0.642839
627	1.5	6	0.433387	0.124635	0.263192	0.287583	0.146958	0.0433387	0.47355
628	2	5	0.500693	0.121964	0.202786	0.243591	0.13978	0.0417244	0.601441
629	2.5	4	0.62715	0.124353	0.241284	0.198283	0.1386	0.04181	0.515381
630	2.5	4.25	0.588863	0.121912	0.221199	0.207029	0.136598	0.0417111	0.551141
631	2.5	4	0.603262	0.12308	0.221199	0.204024	0.137656	0.0402175	0.556421
632	2	5.25	0.494257	0.122441	0.221199	0.247728	0.140694	0.0432475	0.553533
633	2.5	4	0.60777	0.124816	0.241284	0.205367	0.139711	0.040518	0.517299
634	2	5	0.509151	0.12799	0.287089	0.25138	0.147411	0.0424293	0.445821
635	2	5	0.50263	0.124861	0.241284	0.248415	0.143536	0.0418858	0.517485
636	1.5	6.5	0.410904	0.122886	0.241284	0.299062	0.146009	0.0445146	0.5093
637	2.5	4	0.619059	0.128651	0.287089	0.207817	0.144218	0.0412706	0.448122
638	2	5.25	0.476379	0.127964	0.287089	0.268619	0.149021	0.0416832	0.44573
639	2	4.75	0.500331	0.1243	0.241284	0.248436	0.142894	0.0396095	0.515162
640	2	5	0.509581	0.12562	0.263192	0.246517	0.144236	0.0424651	0.477295
641	2.5	4	0.597372	0.127271	0.263192	0.213052	0.143126	0.0398248	0.483569
642	1.5	6	0.436738	0.123754	0.241284	0.283361	0.145514	0.0436738	0.5129
643	2	5.25	0.489635	0.12543	0.263192	0.25617	0.144904	0.042843	0.476572
644	2	5.25	0.491773	0.123592	0.241284	0.251319	0.14234	0.0430302	0.512226
645	2	5.25	0.486334	0.124179	0.241284	0.255337	0.143383	0.0425542	0.51466
646	2.5	3.75	0.640421	0.123976	0.241284	0.193585	0.137791	0.0400263	0.513817
647	2	5	0.515698	0.120254	0.202786	0.233187	0.136924	0.0429749	0.593009
648	2	5.25	0.476338	0.125572	0.241284	0.263618	0.145763	0.0416796	0.520431
649	2	5	0.492341	0.129781	0.313157	0.263599	0.150647	0.0410284	0.414428
650	2.5	4	0.601571	0.128768	0.287089	0.214054	0.144898	0.0401047	0.448531
651	2.5	3.5	0.674751	0.126486	0.263192	0.187456	0.140068	0.0393605	0.480586
652	2	5.25	0.489984	0.124865	0.241284	0.254835	0.144129	0.0428736	0.517503
653	2	5.25	0.485224	0.124053	0.241284	0.255662	0.143267	0.0424571	0.514138
654	2	5.5	0.475054	0.121847	0.221199	0.256492	0.140794	0.0435466	0.55085
655	2	5.5	0.467843	0.122904	0.241284	0.262703	0.142582	0.0428856	0.509375
656	2	5	0.500132	0.126284	0.263192	0.252502	0.14555	0.0416776	0.479818
657	2	5.25	0.495062	0.120493	0.221199	0.24339	0.138077	0.043318	0.544727
658	2	5	0.499915	0.121713	0.202786	0.243468	0.139481	0.0416596	0.600204
659	2	5.25	0.487925	0.125306	0.263192	0.256814	0.14482	0.0426934	0.476101
660	2	4.75	0.535438	0.122991	0.241284	0.229702	0.139737	0.0423888	0.509736
661	2	4.75	0.503854	0.128431	0.287089	0.254897	0.14825	0.0398884	0.447355
662	2	4.75	0.508487	0.124906	0.241284	0.245642	0.143336	0.0402552	0.517671
663	2.5	4.25	0.585554	0.126875	0.263192	0.216675	0.142997	0.0414768	0.482063
664	2	5.25	0.496178	0.122874	0.221199	0.24764	0.141183	0.0434156	0.555489
665	2.5	4	0.594407	0.125523	0.241284	0.211174	0.140999	0.0396271	0.52023
666	2	4.75	0.517956	0.125683	0.263192	0.242653	0.143957	0.0410049	0.477535
667	1.5	6.25	0.428552	0.120652	0.221199	0.281534	0.141695	0.0446408	0.545445
668	2.5	4	0.604774	0.125003	0.241284	0.206694	0.140033	0.0403183	0.518075
669	2.5	3.75	0.635072	0.12883	0.263192	0.202859	0.143986	0.039692	0.489491
670	2	5	0.518201	0.119679	0.185906	0.23095	0.136079	0.0431834	0.643757
671	2	5	0.49791	0.125214	0.241284	0.25148	0.144223	0.0414925	0.51895
672	1.5	6.5	0.407756	0.12273	0.241284	0.30099	0.146013	0.0441735	0.508656
673	2	5	0.509124	0.12454	0.241284	0.244616	0.142824	0.042427	0.516155
674	2	5.25	0.481661	0.122671	0.241284	0.254684	0.141583	0.0421453	0.508411
675	2	5.25	0.486648	0.121573	0.221199	0.249816	0.139881	0.0425817	0.549607
676	2	5.25	0.490287	0.124543	0.241284	0.25402	0.143682	0.0429001	0.516167
677	2	4.75	0.515946	0.123103	0.221199	0.238597	0.140643	0.0408457	0.556526
678	2	5.25	0.491058	0.12047	0.202786	0.245328	0.138219	0.0429676	0.594075
679	2	5	0.490002	0.125014	0.241284	0.25513	0.144328	0.0408335	0.518121
680	2.5	4	0.606569	0.125403	0.241284	0.206742	0.140486	0.0404379	0.519734
681	2	5	0.503193	0.121665	0.221199	0.241786	0.139279	0.0419328	0.550026
682	2	5	0.496705	0.125706	0.263192	0.25308	0.144937	0.0413921	0.477621
683	2	5.25	0.485973	0.122766	0.221199	0.252618	0.141505	0.0425226	0.555
684	2	4.75	0.536806	0.118982	0.202786	0.221648	0.134511	0.0424971	0.586736
685	2	5.25	0.497077	0.123961	0.241284	0.24938	0.142589	0.0434943	0.513756
686	2.5	3.75	0.630693	0.129294	0.287089	0.205003	0.144692	0.0394183	0.450362
687	2	5.25	0.475513	0.12354	0.221199	0.259804	0.143054	0.0416074	0.558503
688	2.5	4	0.609226	0.126219	0.263192	0.20718	0.141437	0.0406151	0.479572
689	2	4.75	0.502581	0.127485	0.263192	0.253661	0.147043	0.0397876	0.48438
690	2	5.25	0.477621	0.120812	0.202786	0.252945	0.139282	0.0417918	0.595759
691	2.5	4	0.586739	0.130274	0.313157	0.222031	0.147312	0.0391159	0.416004
692	2	5	0.48538	0.127823	0.287089	0.263346	0.14835	0.0404483	0.445237
693	2	5	0.516091	0.122554	0.221199	0.237466	0.139917	0.0430075	0.554045
694	2	5.25	0.488903	0.122012	0.221199	0.249562	0.140363	0.042779	0.551591
695	2	5.5	0.473136	0.12582	0.263192	0.265927	0.146268	0.0433708	0.478052
696	2	4.75	0.518448	0.125267	0.241284	0.241619	0.143387	0.0410438	0.519168
697	2	5	0.494744	0.130517	0.313157	0.263806	0.151521	0.0412287	0.416778
698	1.5	6	0.431156	0.126739	0.287089	0.293951	0.150073	0.0431156	0.441461
699	2	5	0.497704	0.12332	0.221199	0.247778	0.141708	0.0414754	0.557508
700	1.5	6	0.421964	0.126168	0.263192	0.299003	0.149903	0.0421964	0.479377
701	2	5.25	0.49394	0.120982	0.202786	0.244932	0.138771	0.0432198	0.596596
702	2	5	0.51489	0.1199	0.202786	0.232866	0.136494	0.0429075	0.591264
703	2	5	0.495443	0.12909	0.287089	0.260555	0.149552	0.0412869	0.449652
704	2	5.25	0.491931	0.125556	0.263192	0.255231	0.144963	0.043044	0.477051
705	2	5	0.517157	0.12528	0.263192	0.242248	0.143459	0.0430964	0.476002
706	2.5	4.5	0.569531	0.117596	0.185906	0.206478	0.131718	0.0427148	0.632552
707	2.5	3.75	0.644434	0.127459	0.263192	0.197785	0.142019	0.0402771	0.484283
708	2.5	3.5	0.678163	0.122858	0.221199	0.181163	0.135545	0.0395595	0.555419
709	2	5.5	0.469669	0.118521	0.170431	0.252349	0.136589	0.043053	0.695415
710	2.5	4	0.614481	0.127478	0.263192	0.207456	0.142871	0.0409654	0.484352
711	2.5	3.75	0.645181	0.129868	0.313157	0.201289	0.145009	0.0403238	0.414706
712	2.5	4	0.609601	0.124415	0.241284	0.204093	0.139156	0.0406401	0.515639
713	2	5.25	0.485947	0.123477	0.241284	0.254097	0.14246	0.0425203	0.511752
714	2	5	0.515083	0.124439	0.241284	0.241589	0.142436	0.0429236	0.515736
715	2	5.25	0.497738	0.119149	0.202786	0.239381	0.136192	0.043552	0.587558
716	2	5	0.515605	0.121577	0.221199	0.235794	0.138656	0.0429671	0.549626
717	2.5	3.75	0.618675	0.128279	0.263192	0.207345	0.14376	0.0386672	0.487398
718	2	4.75	0.512396	0.125096	0.241284	0.244139	0.143419	0.0405647	0.518461
719	2	4.75	0.512391	0.126225	0.263192	0.246346	0.144915	0.0405643	0.479594
720	2	4.75	0.507019	0.131426	0.313157	0.259213	0.152127	0.040139	0.419681
721	2	5.25	0.48864	0.120637	0.221199	0.246884	0.138547	0.042756	0.545378
722	2	5.25	0.485565	0.119828	0.202786	0.24678	0.137608	0.042487	0.590907
723	2	4.75	0.513061	0.123757	0.221199	0.241213	0.141622	0.0406173	0.559481
724	2	5.75	0.470025	0.122513	0.241284	0.260653	0.141942	0.045044	0.507757
725	2.5	4.25	0.601098	0.125375	0.263192	0.208577	0.140611	0.0425778	0.476365
726	2	5	0.50392	0.12514	0.263192	0.248333	0.14385	0.0419933	0.47547
727	1.5	6.25	0.40863	0.126725	0.263192	0.310122	0.1517	0.0425657	0.481493
728	1.5	6.25	0.415828	0.121813	0.221199	0.29294	0.144142	0.0433154	0.550692
729	2.5	3.5	0.668939	0.12782	0.263192	0.191079	0.141851	0.0390215	0.485653
730	2	5.5	0.476672	0.122478	0.241284	0.256944	0.141564	0.0436949	0.507609
731	2.5	3.75	0.637119	0.127842	0.287089	0.200656	0.142691	0.0398199	0.445302
732	2	5	0.487465	0.124383	0.221199	0.255163	0.143602	0.0406221	0.562312
733	2	5	0.503043	0.127155	0.287089	0.252771	0.146579	0.0419202	0.44291
734	2	5.25	0.492717	0.123724	0.241284	0.251105	0.142472	0.0431127	0.512773
735	2.5	4	0.583526	0.125811	0.241284	0.215605	0.141705	0.0389018	0.521423
736	2.5	4	0.605317	0.12508	0.241284	0.206636	0.140115	0.0403545	0.518395
737	2	5	0.487137	0.12526	0.241284	0.257135	0.144797	0.0405948	0.519141
738	2.5	3.75	0.628472	0.12677	0.263192	0.201712	0.141586	0.0392795	0.481665
739	2	5	0.512667	0.122547	0.221199	0.239038	0.140046	0.0427222	0.554011
740	2	5	0.490742	0.126183	0.263192	0.257128	0.145864	0.0408951	0.479435
741	2.5	4	0.61881	0.123339	0.221199	0.199316	0.137555	0.041254	0.557591
742	2	5.25	0.478414	0.125792	0.263192	0.262935	0.145954	0.0418612	0.477946
743	2	5.25	0.478986	0.124274	0.241284	0.259453	0.143871	0.0419113	0.515054
744	2	4.75	0.521182	0.125071	0.263192	0.239977	0.143015	0.0412602	0.475209
745	2	4.75	0.520947	0.126595	0.287089	0.24301	0.145034	0.0412416	0.440961
746	2	5.25	0.493211	0.118957	0.185906	0.241188	0.136127	0.0431559	0.639874
747	2	4.75	0.501274	0.127923	0.263192	0.255196	0.147693	0.0396842	0.486045
748	2.5	4.25	0.600005	0.123815	0.241284	0.206357	0.138674	0.0425004	0.513153
749	2	4.75	0.518893	0.129026	0.287089	0.248657	0.148348	0.041079	0.449428
750	1.5	6.25	0.426116	0.125025	0.263192	0.293407	0.14799	0.0443871	0.475035
751	2	5.25	0.490478	0.125215	0.263192	0.255293	0.144575	0.0429168	0.475757
752	2	5	0.509736	0.122925	0.241284	0.241153	0.140664	0.042478	0.50946
753	2	4.5	0.503069	0.135203	0.341591	0.268756	0.157465	0.0377302	0.395804
754	2	5	0.492627	0.122043	0.221199	0.247738	0.140237	0.0410523	0.551731
755	2.5	4	0.610535	0.12739	0.287089	0.208653	0.142876	0.0407023	0.443728
756	2	5.5	0.473289	0.126094	0.263192	0.26642	0.146634	0.0433848	0.479094
757	2.5	3.75	0.635575	0.127519	0.263192	0.200636	0.14233	0.0397234	0.484511
758	2	5	0.507213	0.122699	0.221199	0.241909	0.140473	0.0422677	0.5547
759	2	4.75	0.51953	0.131513	0.313157	0.253139	0.151639	0.0411294	0.41996
760	2	5	0.489736	0.126056	0.263192	0.257395	0.145741	0.0408114	0.478949
761	2.5	3.75	0.637989	0.126912	0.263192	0.198924	0.141506	0.0398743	0.482202
762	1.5	6.25	0.43218	0.12003	0.221199	0.277732	0.140614	0.0450188	0.542635
763	2.5	4	0.615147	0.122206	0.202786	0.198661	0.136237	0.0410098	0.602632
764	2.5	3.75	0.619373	0.131579	0.313157	0.212439	0.147916	0.0387108	0.420171
765	2	5	0.495183	0.127004	0.263192	0.25648	0.146752	0.0412653	0.482554
766	2.5	4.5	0.570288	0.119701	0.202786	0.209895	0.134354	0.0427716	0.59028
767	2.5	3.75	0.621451	0.127241	0.263192	0.204749	0.142373	0.0388407	0.483454
768	2	5	0.497614	0.124662	0.241284	0.25052	0.1435	0.0414678	0.516663
769	2	5.5	0.467977	0.12539	0.263192	0.26794	0.145959	0.0428979	0.47642
770	2	5	0.495996	0.125797	0.263192	0.253624	0.145092	0.041333	0.477965
771	2	5.25	0.476127	0.124571	0.241284	0.261634	0.144417	0.0416611	0.516284
772	2	5.5	0.482177	0.121139	0.221199	0.251233	0.139507	0.0441996	0.547645
773	2	5	0.504923	0.123531	0.241284	0.244653	0.14167	0.042077	0.511974
774	2	5	0.515371	0.124963	0.263192	0.242471	0.143116	0.0429476	0.474797
775	2	5	0.505098	0.124709	0.241284	0.246901	0.143225	0.0420915	0.516856
776	2	4.5	0.529571	0.128743	0.287089	0.243107	0.147503	0.0397178	0.448441
777	2	5.25	0.486107	0.123776	0.241284	0.254627	0.142853	0.0425344	0.51299
778	2	5	0.499355	0.12073	0.221199	0.241772	0.138207	0.0416129	0.545798
779	2	5.25	0.485686	0.121657	0.221199	0.250486	0.140038	0.0424975	0.549991
780	2	4.75	0.506438	0.128352	0.287089	0.253441	0.148022	0.040093	0.447081
781	2	4.75	0.498804	0.126167	0.263192	0.252938	0.145455	0.0394887	0.479371
782	2	5.25	0.478264	0.123271	0.221199	0.257746	0.142553	0.0418481	0.557283
783	2	5.25	0.483156	0.124845	0.241284	0.258395	0.144434	0.0422762	0.51742
784	2	4.75	0.531192	0.122559	0.221199	0.230725	0.139335	0.0420527	0.554067
785	2.5	3.75	0.628293	0.12642	0.263192	0.201212	0.141152	0.0392683	0.480334
786	2	5	0.493016	0.127991	0.287089	0.259608	0.148188	0.0410847	0.445822
787	2.5	4.25	0.564617	0.127043	0.263192	0.225007	0.143921	0.0399937	0.482699
788	2	5.25	0.492385	0.123933	0.241284	0.2517	0.142768	0.0430837	0.513641
789	2.5	4	0.60573	0.127154	0.263192	0.209919	0.142722	0.040382	0.483124
790	2	4.5	0.544841	0.127882	0.263192	0.234715	0.145749	0.0408631	0.48589
791	2	4.75	0.522742	0.120213	0.202786	0.229967	0.136604	0.0413837	0.592807
792	2	4.75	0.525675	0.126214	0.263192	0.2401	0.144334	0.0416159	0.479553
793	2	5	0.511676	0.12253	0.221199	0.239468	0.140064	0.0426396	0.553934
794	3	3	0.792005	0.125924	0.241284	0.158994	0.13714	0.0396002	0.521891
795	2	5	0.507162	0.121924	0.221199	0.240404	0.139454	0.0422635	0.551195
796	2	5.25	0.481982	0.121045	0.221199	0.251139	0.13939	0.0421734	0.54722
797	2.5	4	0.620854	0.124322	0.241284	0.200243	0.138728	0.0413903	0.515251
798	2	5	0.497701	0.125046	0.241284	0.251247	0.144008	0.0414751	0.518252
799	2	5	0.502325	0.125008	0.241284	0.248859	0.143746	0.0418604	0.518095
800	2	5	0.499984	0.127273	0.287089	0.254554	0.146882	0.0416653	0.443322
801	2	5	0.509968	0.123065	0.221199	0.241319	0.14084	0.0424973	0.556353
802	2	4.5	0.522624	0.127244	0.263192	0.243472	0.145821	0.0391968	0.483466
803	2	5	0.49975	0.125038	0.263192	0.2502	0.143903	0.0416458	0.475081
804	1.5	6	0.436318	0.122927	0.241284	0.281736	0.144386	0.0436318	0.50947
805	2.5	4	0.603844	0.124212	0.221199	0.205702	0.139063	0.0402562	0.561538
806	2	4.75	0.509742	0.127429	0.263192	0.249987	0.146635	0.0403546	0.484167
807	2	5	0.491798	0.12651	0.263192	0.257239	0.146252	0.0409832	0.480675
808	2	5	0.503612	0.121741	0.221199	0.241735	0.139361	0.0419677	0.550368
809	2.5	3.75	0.617011	0.130954	0.313157	0.212239	0.147194	0.0385632	0.418173
810	2.5	3.75	0.605396	0.129807	0.287089	0.214417	0.1461	0.0378373	0.452149
811	2	5.25	0.490282	0.12228	0.221199	0.249408	0.140658	0.0428997	0.552805
812	2.5	3.5	0.662514	0.126748	0.263192	0.191313	0.14068	0.0386467	0.481578
813	2	4.75	0.506327	0.124858	0.241284	0.246595	0.143367	0.0400842	0.517472
814	2	5.25	0.495179	0.124	0.263192	0.250414	0.142727	0.0433281	0.471138
815	2.5	4	0.600059	0.125739	0.241284	0.209545	0.141101	0.0400039	0.521125
816	2.5	3.75	0.646116	0.128058	0.287089	0.198196	0.142722	0.0403822	0.446055
817	2	5	0.487244	0.126937	0.263192	0.260521	0.147055	0.0406037	0.482298
818	2.5	3.75	0.63091	0.132982	0.313157	0.210779	0.149342	0.0394319	0.424651
819	2	5	0.503096	0.126248	0.241284	0.250942	0.145364	0.0419247	0.523233
820	2	5	0.522538	0.12316	0.241284	0.235695	0.140452	0.0435449	0.510434
821	2.5	3.75	0.633751	0.125491	0.241284	0.198013	0.139845	0.0396095	0.520097
822	1.5	6.25	0.427558	0.121066	0.221199	0.283158	0.142334	0.0445373	0.547319
823	2	5	0.489016	0.130925	0.313157	0.267731	0.152381	0.0407514	0.418081
824	2	5.25	0.488543	0.124246	0.241284	0.25432	0.143367	0.0427475	0.514939
825	2	5.25	0.483313	0.122636	0.221199	0.25374	0.141456	0.0422899	0.554413
826	2	4.75	0.513079	0.126497	0.241284	0.246545	0.145245	0.0406187	0.524266
827	2	5	0.503809	0.122948	0.221199	0.244036	0.140946	0.0419841	0.555823
828	2	5	0.499495	0.12442	0.241284	0.249091	0.143091	0.0416246	0.515657
829	2.5	3.75	0.612251	0.128598	0.287089	0.210041	0.144353	0.0382657	0.447937
830	1.5	6	0.427633	0.123236	0.241284	0.288182	0.145366	0.0427633	0.510751
831	2.5	4	0.613921	0.124695	0.241284	0.203112	0.139386	0.0409281	0.516798
832	2	5.25	0.48953	0.121113	0.221199	0.247407	0.139139	0.0428338	0.54753
833	2	5.25	0.48402	0.124124	0.241284	0.256445	0.143421	0.0423518	0.514433
834	2	5	0.493538	0.128309	0.287089	0.259977	0.148592	0.0411282	0.446929
835	2	5.25	0.481405	0.119354	0.170431	0.24793	0.137164	0.0421229	0.700308
836	2	4.75	0.520276	0.122163	0.221199	0.234805	0.139239	0.0411885	0.552278
837	2	5	0.479918	0.127436	0.263192	0.265536	0.14811	0.0399932	0.484192
838	2	4.75	0.52789	0.12303	0.241284	0.23306	0.140074	0.0417913	0.509898
839	2	5	0.497892	0.124695	0.241284	0.250446	0.14353	0.041491	0.516797
840	2.5	4.25	0.583188	0.123631	0.221199	0.211991	0.138942	0.0413091	0.558912
841	2	5.25	0.477175	0.124022	0.241284	0.259909	0.143622	0.0417528	0.514011
842	2.5	4.25	0.590107	0.123997	0.241284	0.210126	0.139196	0.0417992	0.513905
843	2	5	0.490846	0.121699	0.202786	0.247937	0.139859	0.0409038	0.600133
844	2.5	4	0.595209	0.13048	0.287089	0.219217	0.147289	0.0396806	0.454493
845	1.5	6.25	0.428534	0.121186	0.241284	0.282791	0.14244	0.044639	0.502254
846	1.5	6.25	0.417231	0.125278	0.263192	0.300261	0.148971	0.0434616	0.475995
847	2.5	4	0.60879	0.127717	0.263192	0.209788	0.143342	0.040586	0.48526
848	1.5	6.5	0.410844	0.119151	0.185906	0.290015	0.140719	0.0445081	0.640919
849	2	5	0.492355	0.126136	0.263192	0.256188	0.145721	0.0410296	0.479253
850	2	5	0.492744	0.123105	0.221199	0.249836	0.141646	0.041062	0.556536
851	2	5	0.49463	0.125955	0.263192	0.254646	0.14537	0.0412191	0.478568
852	2	4.75	0.500376	0.12727	0.263192	0.254349	0.14686	0.0396131	0.483565
853	2.5	3.75	0.650597	0.123537	0.221199	0.189882	0.137	0.0406623	0.558488
854	2	5.5	0.480065	0.121912	0.221199	0.25395	0.140641	0.044006	0.551143
855	2	4.75	0.496613	0.129254	0.287089	0.260271	0.149714	0.0393152	0.450222
856	2	5.5	0.46926	0.119551	0.185906	0.254764	0.137988	0.0430155	0.643068
857	2.5	4	0.592972	0.127501	0.263192	0.215021	0.143557	0.0395315	0.484443
858	2	5.25	0.506461	0.123221	0.241284	0.243298	0.141194	0.0443153	0.510689
859	2.5	4	0.590298	0.127455	0.263192	0.215916	0.143583	0.0393532	0.484265
860	2	5.25	0.485871	0.124484	0.263192	0.256208	0.143815	0.0425137	0.472977
861	2.5	4	0.61044	0.124948	0.241284	0.204686	0.139802	0.040696	0.517848
862	2	5.25	0.483305	0.126075	0.263192	0.260861	0.146088	0.0422892	0.479024
863	2	5	0.506547	0.124558	0.263192	0.245896	0.14296	0.0422123	0.473259
864	2	4.75	0.50566	0.127709	0.287089	0.252558	0.147197	0.0400314	0.444839
865	2	5	0.499616	0.123504	0.241284	0.247197	0.141867	0.0416347	0.511861
866	2	4.75	0.514314	0.129526	0.287089	0.251841	0.149223	0.0407166	0.451168
867	2.5	3.75	0.626353	0.125223	0.241284	0.199924	0.139707	0.0391471	0.518986
868	2.5	3.75	0.630143	0.127692	0.263192	0.20264	0.142695	0.0393839	0.485168
869	2.5	4	0.606344	0.123822	0.241284	0.204211	0.138502	0.040423	0.51318
870	2	4.75	0.51495	0.126903	0.263192	0.246437	0.145701	0.0407669	0.482168
871	2.5	3.75	0.622485	0.127574	0.263192	0.204944	0.142762	0.0389053	0.484719
872	2.5	4	0.590711	0.124741	0.241284	0.211172	0.140121	0.0393807	0.516991
873	2	5.25	0.494073	0.11979	0.202786	0.242454	0.13719	0.0432314	0.59072
874	2.5	4	0.58306	0.125548	0.241284	0.215326	0.141384	0.0388707	0.520333
875	2	5.25	0.493975	0.122274	0.221199	0.247532	0.140485	0.0432228	0.552779
876	2	5.25	0.492477	0.125229	0.263192	0.254284	0.144498	0.0430917	0.475808
877	2	5	0.514934	0.122193	0.221199	0.237299	0.13949	0.0429112	0.552413
878	2	5	0.513167	0.123643	0.241284	0.240941	0.141468	0.0427639	0.512438
879	2.5	4	0.60493	0.12461	0.241284	0.205991	0.139533	0.0403287	0.516446
880	2	5.25	0.481998	0.122684	0.221199	0.254531	0.141583	0.0421748	0.55463
881	2	5	0.503821	0.128241	0.287089	0.254538	0.147998	0.0419851	0.446695
882	2.5	3.5	0.669025	0.127797	0.263192	0.191019	0.14182	0.0390265	0.485564
883	2	5	0.509636	0.12739	0.263192	0.249962	0.146587	0.0424697	0.484018
884	1.5	6.25	0.422087	0.122619	0.241284	0.290507	0.144862	0.0439674	0.508195
885	2.5	4.25	0.565091	0.123374	0.221199	0.218326	0.139192	0.0400273	0.557751
886	2	5	0.497279	0.130675	0.313157	0.26278	0.151605	0.0414399	0.417283
887	2	5	0.51214	0.120341	0.202786	0.234976	0.137176	0.0426783	0.593435
888	2	5	0.497808	0.126078	0.263192	0.253266	0.145383	0.041484	0.479034
889	2	5	0.511788	0.12381	0.221199	0.241917	0.141746	0.042649	0.559724
890	2	4.75	0.517038	0.123829	0.221199	0.239497	0.141552	0.0409322	0.559809
891	2.5	4	0.618306	0.12233	0.221199	0.197848	0.13631	0.0412204	0.553033
892	2	5	0.492516	0.125013	0.241284	0.253826	0.144207	0.041043	0.518117
893	2.5	4	0.619498	0.121884	0.221199	0.196747	0.135723	0.0412998	0.551015
894	2	5	0.495383	0.124566	0.241284	0.251453	0.143474	0.0412819	0.516262
895	2.5	4	0.605384	0.12437	0.241284	0.20544	0.139218	0.0403589	0.515452
896	2.5	3.75	0.623738	0.123144	0.221199	0.197429	0.137182	0.0389836	0.556712
897	2	5	0.517128	0.121119	0.221199	0.234215	0.137998	0.043094	0.547558
898	2	5	0.498868	0.1227	0.241284	0.245956	0.140833	0.0415723	0.508529
899	2	5	0.509857	0.123546	0.241284	0.242315	0.141479	0.042488	0.512035
900	2.5	3.75	0.648297	0.124194	0.263192	0.19157	0.137867	0.0405185	0.471876
901	2.5	4.25	0.572523	0.125429	0.241284	0.219082	0.141576	0.0405537	0.519842
902	2.5	4.5	0.551236	0.123437	0.241284	0.223928	0.139744	0.0413427	0.511586
903	2.5	4	0.611453	0.131149	0.313157	0.214488	0.147616	0.0407635	0.418796
904	2	5.25	0.492231	0.122925	0.221199	0.24973	0.141429	0.0430702	0.55572
905	2	5	0.484021	0.126016	0.263192	0.260353	0.145972	0.0403351	0.478799
906	2.5	4	0.60522	0.125026	0.241284	0.20658	0.14005	0.040348	0.518172
907	2	5	0.507501	0.1222	0.221199	0.240787	0.139803	0.0422917	0.552441
908	2	5	0.492939	0.12411	0.241284	0.251775	0.142978	0.0410782	0.514372
909	2	5	0.50185	0.126674	0.263192	0.252414	0.145991	0.0418208	0.481299
910	2	5.25	0.479206	0.127624	0.263192	0.266325	0.148405	0.0419305	0.484909
911	2	5	0.496973	0.124409	0.241284	0.250333	0.143191	0.0414144	0.515613
912	2.5	4.25	0.57912	0.126002	0.263192	0.217575	0.142091	0.041021	0.478745
913	2	4.75	0.515433	0.129099	0.287089	0.250467	0.148602	0.0408051	0.449681
914	2	5	0.505516	0.125433	0.263192	0.248129	0.144168	0.0421264	0.476584
915	2	4.75	0.525902	0.125959	0.263192	0.23951	0.143988	0.0416339	0.478582
916	2	5	0.495082	0.127896	0.287089	0.258334	0.147958	0.0412568	0.445493
917	2	5	0.502857	0.122592	0.241284	0.243791	0.140517	0.0419048	0.508082
918	2	5.25	0.500361	0.123892	0.241284	0.247606	0.14235	0.0437816	0.513471
919	2	5.25	0.484607	0.126565	0.263192	0.261171	0.146685	0.0424031	0.480886
920	2	5	0.497442	0.126311	0.241284	0.253921	0.145712	0.0414535	0.523495
921	2	4.75	0.499479	0.127691	0.263192	0.255648	0.147467	0.0395421	0.485162
922	2	5.25	0.503617	0.121101	0.221199	0.240462	0.138517	0.0440665	0.547474
923	2	5.25	0.49019	0.124623	0.241284	0.254235	0.143795	0.0428917	0.516502
924	2	5.5	0.466596	0.121189	0.202786	0.259731	0.140325	0.0427713	0.597621
925	2	4.75	0.509879	0.130516	0.313157	0.255974	0.150761	0.0403654	0.416774
926	2	5.25	0.480766	0.121577	0.221199	0.252882	0.140158	0.042067	0.549626
927	2	5.25	0.492157	0.125985	0.263192	0.255986	0.145528	0.0430637	0.478681
928	2.5	3.75	0.629761	0.122336	0.221199	0.194258	0.136023	0.0393601	0.553059
929	2	5	0.491519	0.128163	0.287089	0.260749	0.148496	0.0409599	0.446421
930	2	5	0.505719	0.125212	0.263192	0.247593	0.143866	0.0421432	0.475745
931	2	5	0.502166	0.120944	0.202786	0.240844	0.138371	0.0418472	0.59641
932	2	5	0.495788	0.128491	0.287089	0.259166	0.148726	0.0413157	0.447566
933	2	4.75	0.510468	0.126637	0.263192	0.248081	0.145548	0.0404121	0.481159
934	2	5	0.487979	0.126017	0.241284	0.258243	0.145776	0.0406649	0.522279
935	2.5	3.75	0.615608	0.127402	0.287089	0.206952	0.142742	0.0384755	0.44377
936	2	5.5	0.472165	0.123922	0.241284	0.262454	0.14374	0.0432818	0.513592
937	2.5	3.75	0.637306	0.125654	0.241284	0.197164	0.139956	0.0398316	0.520773
938	2	5	0.498706	0.126725	0.263192	0.254107	0.146207	0.0415589	0.481492
939	2.5	4	0.627424	0.12183	0.221199	0.194176	0.135454	0.0418283	0.550772
940	2	5	0.489936	0.127971	0.287089	0.261199	0.148316	0.040828	0.445751
941	2.5	3.75	0.636198	0.127141	0.263192	0.199845	0.14184	0.0397624	0.483072
942	2.5	4	0.612001	0.121087	0.202786	0.197854	0.134925	0.0408001	0.597115
943	2.5	4.25	0.577772	0.126927	0.263192	0.219684	0.14332	0.0409255	0.482262
944	2.5	3.75	0.640035	0.126014	0.263192	0.196886	0.140333	0.0400022	0.47879
945	2	5	0.514301	0.121191	0.221199	0.235643	0.138203	0.0428584	0.547884
946	2	5	0.510819	0.128079	0.287089	0.250732	0.147453	0.0425683	0.446129
947	2.5	4	0.616303	0.125198	0.263192	0.203143	0.13995	0.0410869	0.47569
948	2	4.75	0.51333	0.123832	0.221199	0.241234	0.14171	0.0406386	0.559823
949	2	5.25	0.49387	0.121893	0.221199	0.246813	0.139983	0.0432136	0.551057
950	2	4.5	0.547507	0.125329	0.241284	0.228909	0.142324	0.041063	0.519426
951	2	5	0.479123	0.126377	0.241284	0.263766	0.146711	0.0399269	0.523767
952	2	5.5	0.469526	0.1264	0.287089	0.269208	0.147256	0.0430399	0.440281
953	2.5	4	0.605749	0.125965	0.263192	0.207948	0.141217	0.0403832	0.478603
954	2.5	3.75	0.644956	0.125632	0.287089	0.194792	0.139733	0.0403098	0.437607
955	2.5	3.75	0.625072	0.124944	0.241284	0.199887	0.139393	0.039067	0.51783
956	2	4.5	0.53535	0.131823	0.313157	0.246236	0.151331	0.0401513	0.420947
957	2	5.25	0.478155	0.123058	0.221199	0.25736	0.142272	0.0418386	0.556322
958	1.5	6.25	0.418449	0.115922	0.156245	0.277027	0.135738	0.0435885	0.741925
959	2	5.5	0.46846	0.121208	0.202786	0.258737	0.140257	0.0429422	0.597712
960	1.5	6	0.418986	0.126752	0.263192	0.302521	0.150953	0.0418986	0.481595
961	2.5	4	0.615116	0.125345	0.241284	0.203774	0.140168	0.0410077	0.519491
962	2	4.75	0.516694	0.126041	0.263192	0.243938	0.144484	0.0409049	0.478895
963	2	5	0.499571	0.123927	0.241284	0.248067	0.142431	0.0416309	0.513614
964	2	4.75	0.496875	0.126747	0.263192	0.255088	0.146324	0.0393359	0.481574
965	2	5.25	0.487862	0.121092	0.202786	0.24821	0.139186	0.0426879	0.597141
966	2	5	0.506121	0.127781	0.287089	0.252471	0.147272	0.0421768	0.445091
967	2	5	0.51025	0.122423	0.221199	0.239927	0.139982	0.0425208	0.553451
968	2.5	3.75	0.633946	0.128064	0.287089	0.202011	0.143057	0.0396216	0.446078
969	2	5	0.493577	0.122052	0.221199	0.247282	0.140207	0.0411314	0.551776
970	1.5	6.25	0.425064	0.122144	0.241284	0.287354	0.143999	0.0442775	0.506225
971	2.5	3.75	0.630822	0.130485	0.313157	0.20685	0.146188	0.0394263	0.416677
972	2	5.25	0.466255	0.125828	0.241284	0.269868	0.146651	0.0407973	0.521492
973	2	5.25	0.501053	0.122096	0.221199	0.24368	0.139939	0.0438421	0.551975
974	2	5.25	0.484326	0.121723	0.221199	0.251325	0.140188	0.0423785	0.550288
975	2.5	4	0.608141	0.122527	0.221199	0.201478	0.136827	0.0405427	0.553922
976	2	5	0.524649	0.123791	0.241284	0.235949	0.141194	0.0437208	0.51305
977	2	4.75	0.501767	0.129453	0.287089	0.257994	0.149726	0.0397232	0.450915
978	2.5	3.75	0.627764	0.128162	0.287089	0.204157	0.143352	0.0392352	0.446419
979	2	4.75	0.509972	0.126237	0.263192	0.247538	0.145038	0.0403728	0.47964
980	2.5	4.25	0.583835	0.122774	0.221199	0.210289	0.137837	0.041355	0.555038
981	2	5.25	0.483289	0.122624	0.241284	0.253729	0.141442	0.0422878	0.508216
982	2.5	4	0.615776	0.125772	0.263192	0.204249	0.140686	0.0410517	0.477871
983	2	5	0.516924	0.121776	0.202786	0.235579	0.138864	0.043077	0.600515
984	2.5	4.5	0.560116	0.123504	0.241284	0.220497	0.139524	0.0420087	0.511861
985	2	4.75	0.51121	0.128111	0.287089	0.250604	0.147478	0.0404708	0.446241
986	2	5.5	0.466088	0.123807	0.263192	0.265631	0.143902	0.0427247	0.470407
987	2	5.5	0.470745	0.121952	0.202786	0.259062	0.141147	0.0431516	0.601382
988	2	5	0.498311	0.13023	0.287089	0.261344	0.15095	0.0415259	0.453623
989	2	5.25	0.483575	0.123153	0.241284	0.254671	0.142137	0.0423129	0.510405
990	2.5	4	0.604868	0.126531	0.263192	0.209188	0.14196	0.0403245	0.480757
991	2	5.25	0.499073	0.123265	0.241284	0.246988	0.141574	0.0436689	0.510871
992	2.5	4.25	0.574288	0.125092	0.241284	0.217821	0.141086	0.0406787	0.518443
993	2.5	3.75	0.643352	0.123688	0.221199	0.192256	0.137362	0.0402095	0.559172
994	2	5.25	0.475341	0.125877	0.287089	0.264815	0.146231	0.0415923	0.438461
995	2	5	0.496	0.12632	0.263192	0.254678	0.145794	0.0413333	0.479955
996	2	4.75	0.524748	0.124741	0.241284	0.237716	0.142435	0.0415425	0.516987
997	1.5	6.5	0.416003	0.118317	0.202786	0.284414	0.139217	0.045067	0.583456
998	2.5	3.75	0.628735	0.128314	0.287089	0.204082	0.143515	0.039296	0.446946
999	2	5.25	0.493217	0.123944	0.221199	0.251297	0.142743	0.0431565	0.560328
1000	2	5.25	0.482199	0.122942	0.241284	0.254961	0.14192	0.0421924	0.509532
1001	2	4.75	0.527333	0.124262	0.263192	0.235643	0.141705	0.0417472	0.472135
1002	2.5	4	0.604645	0.122043	0.202786	0.201842	0.136317	0.0403097	0.60183
1003	1.5	6.75	0.401544	0.121993	0.221199	0.30381	0.145413	0.0451737	0.551509
1004	2.5	4.25	0.584259	0.124033	0.241284	0.212292	0.13942	0.041385	0.514056
1005	2.5	4	0.624583	0.124348	0.263192	0.19909	0.138661	0.0416389	0.472461
1006	2.5	3.75	0.645847	0.126687	0.263192	0.196156	0.141021	0.0403655	0.481347
1007	1.5	5.75	0.435912	0.129045	0.313157	0.296033	0.153016	0.0417749	0.412077
1008	2.5	4.25	0.584476	0.126328	0.263192	0.216138	0.142333	0.0414004	0.479983
1009	2	5	0.499315	0.127231	0.287089	0.254812	0.146857	0.0416096	0.443176
1010	2	4.75	0.533549	0.124271	0.241284	0.232914	0.141474	0.0422393	0.515042
1011	2.5	3.75	0.655082	0.126104	0.263192	0.192502	0.140066	0.0409426	0.479134
1012	2.5	3.75	0.637026	0.124696	0.221199	0.195746	0.13877	0.0398142	0.563725
1013	2.5	3.75	0.624675	0.127854	0.263192	0.204673	0.143052	0.0390422	0.485783
1014	2	5	0.497834	0.12566	0.263192	0.252414	0.144823	0.0414862	0.477448
1015	2	5.25	0.479675	0.125012	0.241284	0.260618	0.144834	0.0419716	0.518112
1016	2	5	0.498957	0.124691	0.263192	0.249902	0.143476	0.0415798	0.473763
1017	2	5.25	0.496426	0.118483	0.185906	0.238672	0.135371	0.0434373	0.637327
1018	2.5	3.75	0.640345	0.125429	0.241284	0.195877	0.139597	0.0400215	0.519841
1019	2.5	3.5	0.637964	0.129789	0.287089	0.203443	0.145109	0.0372145	0.452085
1020	2.5	4.75	0.547712	0.120442	0.241284	0.2199	0.136015	0.0433606	0.499171
1021	2.5	3.75	0.642405	0.124495	0.221199	0.193795	0.138385	0.0401503	0.562818
1022	2	5	0.502339	0.124314	0.241284	0.24747	0.142822	0.0418616	0.515219
1023	2.5	3.5	0.657427	0.129044	0.287089	0.196287	0.143656	0.0383499	0.449492
