# Supplementary material for: Quantitative PET imaging and modeling of molecular blood-brain barrier permeability
Source: Nat Commun. 2025 Mar 30;16:3076. doi: 10.1038/s41467-025-58356-7 (PMC11955546; doi:10.1038/s41467-025-58356-7)
Supplement: Supplementary file 4 — Source Data [file 41467_2025_58356_MOESM4_ESM.zip › SourceData/SourceData-Figure6.xlsx]

## Sheet: 6b
Subject ID	ROI	Blood Glucose [mg/dL]	PS [ml/min/cm3]
fdg_masld_sub001	GM	181	0.110929
fdg_masld_sub002	GM	74	0.164875
fdg_masld_sub003	GM	120	0.151403
fdg_masld_sub004	GM	84	0.191966
fdg_masld_sub005	GM	110	0.130032
fdg_masld_sub006	GM	154	0.117693
fdg_masld_sub007	GM	104	0.146753
fdg_masld_sub008	GM	103	0.166883
fdg_masld_sub009	GM	194	0.116135
fdg_masld_sub010	GM	99	0.144569
fdg_masld_sub011	GM	128	0.15966
fdg_masld_sub012	GM	83	0.166876
fdg_masld_sub013	GM	107	0.153045
fdg_masld_sub014	GM	110	0.14803
fdg_masld_sub015	GM	89	0.167085
fdg_masld_sub016	GM	120	0.188521
fdg_masld_sub017	GM	177	0.0979054
fdg_masld_sub018	GM	88	0.157009
fdg_masld_sub019	GM	97	0.182047
fdg_masld_sub020	GM	117	0.157338
fdg_masld_sub021	GM	112	0.132343
fdg_masld_sub022	GM	94	0.161115
fdg_masld_sub023	GM	102	0.175202
fdg_masld_sub024	GM	93	0.173475
fdg_masld_sub025	GM	98	0.124257
fdg_masld_sub026	GM	80	0.163265
fdg_masld_sub027	GM	74	0.184413
fdg_masld_sub028	GM	96	0.147442
fdg_masld_sub029	GM	111	0.153896
fdg_masld_sub030	GM	91	0.170114
fdg_norm_sub001	GM	101	0.153912
fdg_norm_sub004	GM	94	0.138882
fdg_norm_sub007	GM	77	0.220429
fdg_norm_sub010	GM	98	0.162616
fdg_norm_sub012	GM	100	0.168009
fdg_norm_sub014	GM	91	0.169632
fdg_norm_sub015	GM	90	0.18151
fdg_norm_sub020	GM	93	0.176847
fdg_norm_sub021	GM	91	0.158058
fdg_norm_sub023	GM	82	0.171653
fdg_norm_sub028	GM	95	0.142119
fdg_norm_sub032	GM	96	0.157402
fdg_norm_sub033	GM	62	0.200133
fdg_norm_sub002	GM	101	0.151062
fdg_norm_sub003	GM	77	0.160465
fdg_norm_sub005	GM	93	0.159164
fdg_norm_sub006	GM	92	0.143942
fdg_norm_sub008	GM	79	0.118457
fdg_norm_sub009	GM	116	0.13996
fdg_norm_sub011	GM	96	0.152461
fdg_norm_sub013	GM	79	0.174203
fdg_norm_sub016	GM	103	0.183228
fdg_norm_sub017	GM	96	0.159393
fdg_norm_sub018	GM	97	0.138761
fdg_norm_sub019	GM	72	0.142668
fdg_norm_sub022	GM	100	0.13814
fdg_norm_sub024	GM	102	0.128763
fdg_norm_sub025	GM	93	0.130223
fdg_norm_sub026	GM	102	0.148191
fdg_norm_sub027	GM	72	0.170521
fdg_norm_sub029	GM	80	0.169964
fdg_norm_sub030	GM	92	0.136283
fdg_norm_sub031	GM	104	0.146407
fdg_norm_sub034	GM	74	0.149627
fdg_masld_sub001	WM	181	0.0618249
fdg_masld_sub002	WM	74	0.077943
fdg_masld_sub003	WM	120	0.0634771
fdg_masld_sub004	WM	84	0.104538
fdg_masld_sub005	WM	110	0.0806459
fdg_masld_sub006	WM	154	0.0596252
fdg_masld_sub007	WM	104	0.0748857
fdg_masld_sub008	WM	103	0.0856068
fdg_masld_sub009	WM	194	0.0679186
fdg_masld_sub010	WM	99	0.0682144
fdg_masld_sub011	WM	128	0.0880716
fdg_masld_sub012	WM	83	0.0877325
fdg_masld_sub013	WM	107	0.0751131
fdg_masld_sub014	WM	110	0.0833968
fdg_masld_sub015	WM	89	0.0861144
fdg_masld_sub016	WM	120	0.109627
fdg_masld_sub017	WM	177	0.0581176
fdg_masld_sub018	WM	88	0.0699125
fdg_masld_sub019	WM	97	0.096811
fdg_masld_sub020	WM	117	0.0783791
fdg_masld_sub021	WM	112	0.0778657
fdg_masld_sub022	WM	94	0.0845332
fdg_masld_sub023	WM	102	0.0886482
fdg_masld_sub024	WM	93	0.0867518
fdg_masld_sub025	WM	98	0.0568621
fdg_masld_sub026	WM	80	0.0790382
fdg_masld_sub027	WM	74	0.0874147
fdg_masld_sub028	WM	96	0.0650426
fdg_masld_sub029	WM	111	0.0772957
fdg_masld_sub030	WM	91	0.0905438
fdg_norm_sub001	WM	101	0.0750317
fdg_norm_sub004	WM	94	0.0723405
fdg_norm_sub007	WM	77	0.118406
fdg_norm_sub010	WM	98	0.0859157
fdg_norm_sub012	WM	100	0.0866937
fdg_norm_sub014	WM	91	0.0837728
fdg_norm_sub015	WM	90	0.0894457
fdg_norm_sub020	WM	93	0.0899739
fdg_norm_sub021	WM	91	0.0902
fdg_norm_sub023	WM	82	0.0895642
fdg_norm_sub028	WM	95	0.0719704
fdg_norm_sub032	WM	96	0.0842398
fdg_norm_sub033	WM	62	0.115084
fdg_norm_sub002	WM	101	0.0767761
fdg_norm_sub003	WM	77	0.0831393
fdg_norm_sub005	WM	93	0.077429
fdg_norm_sub006	WM	92	0.0784743
fdg_norm_sub008	WM	79	0.0721315
fdg_norm_sub009	WM	116	0.0744352
fdg_norm_sub011	WM	96	0.0811661
fdg_norm_sub013	WM	79	0.0885487
fdg_norm_sub016	WM	103	0.0902859
fdg_norm_sub017	WM	96	0.085634
fdg_norm_sub018	WM	97	0.102415
fdg_norm_sub019	WM	72	0.0778481
fdg_norm_sub022	WM	100	0.0758048
fdg_norm_sub024	WM	102	0.0768099
fdg_norm_sub025	WM	93	0.0750996
fdg_norm_sub026	WM	102	0.0826289
fdg_norm_sub027	WM	72	0.0970325
fdg_norm_sub029	WM	80	0.0788088
fdg_norm_sub030	WM	92	0.0890231
fdg_norm_sub031	WM	104	0.0818355
fdg_norm_sub034	WM	74	0.0844745
fdg_masld_sub001	CB	181	0.10737
fdg_masld_sub002	CB	74	0.184392
fdg_masld_sub003	CB	120	0.172685
fdg_masld_sub004	CB	84	0.204009
fdg_masld_sub005	CB	110	0.162085
fdg_masld_sub006	CB	154	0.128873
fdg_masld_sub007	CB	104	0.157928
fdg_masld_sub008	CB	103	0.173058
fdg_masld_sub009	CB	194	0.11157
fdg_masld_sub010	CB	99	0.15409
fdg_masld_sub011	CB	128	0.172861
fdg_masld_sub012	CB	83	0.172395
fdg_masld_sub013	CB	107	0.160635
fdg_masld_sub014	CB	110	0.163183
fdg_masld_sub015	CB	89	0.172713
fdg_masld_sub016	CB	120	0.173092
fdg_masld_sub017	CB	177	0.0949443
fdg_masld_sub018	CB	88	0.1775
fdg_masld_sub019	CB	97	0.178336
fdg_masld_sub020	CB	117	0.165524
fdg_masld_sub021	CB	112	0.143339
fdg_masld_sub022	CB	94	0.180179
fdg_masld_sub023	CB	102	0.177134
fdg_masld_sub024	CB	93	0.181053
fdg_masld_sub025	CB	98	0.141598
fdg_masld_sub026	CB	80	0.186113
fdg_masld_sub027	CB	74	0.203676
fdg_masld_sub028	CB	96	0.172608
fdg_masld_sub029	CB	111	0.151892
fdg_masld_sub030	CB	91	0.186947
fdg_norm_sub001	CB	101	0.167391
fdg_norm_sub004	CB	94	0.158274
fdg_norm_sub007	CB	77	0.242289
fdg_norm_sub010	CB	98	0.179985
fdg_norm_sub012	CB	100	0.183823
fdg_norm_sub014	CB	91	0.170105
fdg_norm_sub015	CB	90	0.199104
fdg_norm_sub020	CB	93	0.182466
fdg_norm_sub021	CB	91	0.171787
fdg_norm_sub023	CB	82	0.177472
fdg_norm_sub028	CB	95	0.164402
fdg_norm_sub032	CB	96	0.182196
fdg_norm_sub033	CB	62	0.199489
fdg_norm_sub002	CB	101	0.147315
fdg_norm_sub003	CB	77	0.179574
fdg_norm_sub005	CB	93	0.169517
fdg_norm_sub006	CB	92	0.15351
fdg_norm_sub008	CB	79	0.161745
fdg_norm_sub009	CB	116	0.151449
fdg_norm_sub011	CB	96	0.169183
fdg_norm_sub013	CB	79	0.16628
fdg_norm_sub016	CB	103	0.189901
fdg_norm_sub017	CB	96	0.171435
fdg_norm_sub018	CB	97	0.179449
fdg_norm_sub019	CB	72	0.179503
fdg_norm_sub022	CB	100	0.166037
fdg_norm_sub024	CB	102	0.157944
fdg_norm_sub025	CB	93	0.153694
fdg_norm_sub026	CB	102	0.150779
fdg_norm_sub027	CB	72	0.208655
fdg_norm_sub029	CB	80	0.173849
fdg_norm_sub030	CB	92	0.155039
fdg_norm_sub031	CB	104	0.173914
fdg_norm_sub034	CB	74	0.167408
