# Supplementary material for: Quantitative PET imaging and modeling of molecular blood-brain barrier permeability
Source: Nat Commun. 2025 Mar 30;16:3076. doi: 10.1038/s41467-025-58356-7 (PMC11955546; doi:10.1038/s41467-025-58356-7)
Supplement: Supplementary file 4 — Source Data [file 41467_2025_58356_MOESM4_ESM.zip › SourceData/SourceData-SupplementaryFigure2.xlsx]

## Sheet: SupplementaryFigure2a
Extraction Fraction, E [%]	Ve [ml/cm3]	Mean Error, PS [%]	Standard Deviation, PS [%]
0.01	0.25	0.0861801	0.210343
0.025	0.25	0.0219268	0.0911264
0.05	0.25	0.00138413	0.0606238
0.1	0.25	-0.00209883	0.0391595
0.15	0.25	-0.00273121	0.0318638
0.2	0.25	-0.00381804	0.0289147
0.25	0.25	-0.00547921	0.0291392
0.3	0.25	-0.00595229	0.0300966
0.35	0.25	-0.00800068	0.0339139
0.4	0.25	-0.00720738	0.0373244
0.45	0.25	-0.007923	0.0400761
0.5	0.25	-0.00871428	0.0451366
0.55	0.25	-0.0108491	0.0509362
0.6	0.25	-0.016378	0.0589748
0.65	0.25	-0.0289513	0.0617284
0.7	0.25	-0.0259044	0.0616003
0.75	0.25	-0.00568215	0.0909897
0.8	0.25	-0.0530913	0.211233
0.85	0.25	0.00130716	0.276403
0.9	0.25	0.160823	0.796268
0.95	0.25	0.0401802	0.546373
0.975	0.25	-0.319869	0.313283
0.99	0.25	-0.396635	0.375458
0.01	0.5	0.0884544	0.206482
0.025	0.5	0.0281162	0.0852757
0.05	0.5	0.00646534	0.0531928
0.1	0.5	-0.00163288	0.0370052
0.15	0.5	-0.00241484	0.0297503
0.2	0.5	-0.00353603	0.0271319
0.25	0.5	-0.00459459	0.0268975
0.3	0.5	-0.00577689	0.0292297
0.35	0.5	-0.0062751	0.0322289
0.4	0.5	-0.00872851	0.0362828
0.45	0.5	-0.00957393	0.0419024
0.5	0.5	-0.0111421	0.0475045
0.55	0.5	-0.0121962	0.054708
0.6	0.5	-0.0132116	0.0630235
0.65	0.5	-0.0152933	0.0694982
0.7	0.5	-0.0183727	0.0782019
0.75	0.5	-0.020253	0.0878175
0.8	0.5	-0.0133409	0.108937
0.85	0.5	-0.0299959	0.248848
0.9	0.5	0.135483	0.534403
0.95	0.5	-0.0973793	0.429364
0.975	0.5	0.0931886	0.63206
0.99	0.5	0.0589635	0.521527
0.01	0.75	0.0898334	0.205905
0.025	0.75	0.0304259	0.0830925
0.05	0.75	0.00959301	0.0498196
0.1	0.75	-0.00103545	0.0353331
0.15	0.75	-0.00263396	0.0287468
0.2	0.75	-0.00359866	0.0262907
0.25	0.75	-0.0043876	0.0260837
0.3	0.75	-0.00532324	0.0288115
0.35	0.75	-0.00653002	0.0327505
0.4	0.75	-0.00825472	0.0377962
0.45	0.75	-0.0094822	0.0436687
0.5	0.75	-0.0103561	0.050272
0.55	0.75	-0.0120229	0.0582112
0.6	0.75	-0.0130404	0.0661912
0.65	0.75	-0.0146605	0.0755354
0.7	0.75	-0.0139368	0.0864582
0.75	0.75	-0.0148229	0.0981209
0.8	0.75	-0.0163351	0.105813
0.85	0.75	-0.00546246	0.262379
0.9	0.75	0.0572379	0.432274
0.95	0.75	0.0607236	0.596774
0.975	0.75	0.199187	0.648221
0.99	0.75	0.0418626	0.51134
0.01	1	0.0903034	0.205297
0.025	1	0.0317336	0.0822758
0.05	1	0.0114324	0.0479461
0.1	1	-0.000221471	0.033677
0.15	1	-0.00250023	0.0282985
0.2	1	-0.0036099	0.0260468
0.25	1	-0.00453951	0.0262828
0.3	1	-0.00526949	0.0287387
0.35	1	-0.00673357	0.0329807
0.4	1	-0.00781331	0.0379005
0.45	1	-0.00884752	0.0439617
0.5	1	-0.00932942	0.0514128
0.55	1	-0.0110713	0.0602427
0.6	1	-0.012813	0.0688102
0.65	1	-0.0136839	0.0791181
0.7	1	-0.0132904	0.0895528
0.75	1	-0.0124522	0.103511
0.8	1	-0.0138985	0.114857
0.85	1	-0.00147183	0.203857
0.9	1	0.0227974	0.377439
0.95	1	0.186634	0.661165
0.975	1	0.113209	0.558255
0.99	1	-0.0721739	0.456738

## Sheet: SupplementaryFigure2b
Simulated ground truth kinetics									Predicted kinetics, average across 1024 trials (SupplFig2b)									Predicted kinetics, standard deviation across 1024 trials (SupplFig2b)										Predicted kinetics, percent bias across 1024 trials									Predicted kinetics, percent standard deviation across 1024 trials
td [s]	Tc [s]	F [ml/min/cm3]	K1 [ml/min/cm3]	k2 [min-1]	E	PS [ml/min/cm3] (fixed)	vb [ml/cm3]	ve=K1/k2 [ml/cm3]	td [s]	Tc [s]	F [ml/min/cm3]	K1 [ml/min/cm3]	k2 [min-1]	E	PS [ml/min/cm3]	vb [ml/cm3]	ve=K1/k2 [ml/cm3]	td [s]	Tc [s]	F [ml/min/cm3]	K1 [ml/min/cm3]	k2 [min-1]	E	PS [ml/min/cm3]	vb [ml/cm3]	ve=K1/k2 [ml/cm3]		td	Tc	F	K1	k2	E	PS	vb	ve	td	Tc	F	K1	k2	E	PS	vb	ve
2	5	0.25	0.112797	0.225594	0.451188	0.15	0.0208333	0.5	2.10791	4.8125	0.265697	0.112671	0.223948	0.431928	0.147923	0.0207197	0.509617	0.342078	1.00699	0.0377331	0.00250113	0.0273589	0.0568046	0.00705215	0.00176486	0.0543194		0.0539551	-0.0375	0.0627871	-0.00111749	-0.00729812	-0.042687	-0.0138453	-0.00545288	0.0192334	0.171039	0.201399	0.150932	0.0221737	0.121275	0.1259	0.0470144	0.0847135	0.108639
2	5	0.5	0.129591	0.259182	0.259182	0.15	0.0416667	0.5	2.10059	4.80103	0.526008	0.129532	0.258054	0.249191	0.14903	0.0414603	0.506643	0.26634	0.644251	0.0608195	0.00281634	0.0272159	0.0261368	0.00389071	0.00145391	0.0452121		0.050293	-0.0397949	0.052016	-0.000456234	-0.00435252	-0.0385463	-0.00646465	-0.00495314	0.013285	0.13317	0.12885	0.121639	0.0217326	0.105007	0.100843	0.0259381	0.0348939	0.0904242
2	5	0.75	0.135952	0.271904	0.181269	0.15	0.0625	0.5	2.09082	4.81787	0.783972	0.13595	0.271265	0.174977	0.149461	0.0622735	0.505802	0.229754	0.52341	0.0798871	0.00311263	0.0286551	0.0159099	0.00366915	0.00144576	0.0445523		0.0454102	-0.0364258	0.0452961	-1.28804e-05	-0.00235132	-0.0347144	-0.00359647	-0.00362334	0.0116042	0.114877	0.104682	0.106516	0.0228951	0.105387	0.0877693	0.024461	0.0231321	0.0891045
